# Supplementary material for: Gastric Cancer Pre-Stage Detection and Early Diagnosis of Gastritis Using Serum Protein Signatures
Source: Molecules. 2022 Apr 30;27(9):2857. doi: 10.3390/molecules27092857 (PMC9099457; doi:10.3390/molecules27092857)
Supplement: Supplementary file 1 [file molecules-27-02857-s001.zip]

Archive with 7 entries (5 files):
- supplementary materials-1691505/
- supplementary materials-1691505/suppl_rev/
- supplementary materials-1691505/suppl_rev/supplementary materiasl-1691505.pdf
- supplementary materials-1691505/suppl_rev/Supplement_serum.xlsx
- supplementary materials-1691505/suppl_rev/Supplement_serum_analysis.xlsx
- supplementary materials-1691505/suppl_rev/Supplement_tissue.xlsx
- supplementary materials-1691505/suppl_rev/Supplement_tissue_analysis.xlsx
