# Supplementary material for: Gastric Cancer Pre-Stage Detection and Early Diagnosis of Gastritis Using Serum Protein Signatures
Source: Molecules. 2022 Apr 30;27(9):2857. doi: 10.3390/molecules27092857 (PMC9099457; doi:10.3390/molecules27092857)
Supplement: Supplementary file 1 [file molecules-27-02857-s001.zip › supplementary materials-1691505/suppl_rev/Supplement_serum.xlsx]

## Sheet: All
Accession	Peptide count	Unique peptides	Confidence score	Anova (p)	q Value	Max fold change	Power	Highest mean condition	Lowest mean condition	Mass	Description	shahid_serum6	shahid_serum11	shahid_serum13	shahid_serum4	shahid_serum8	shahid_serum9	shahid_serum10	shahid_serum12	shahid_serum16	shahid_serum17	shahid_serum2145	shahid_serum2	shahid_serum5	shahid_serum7	shahid_serum14	shahid_serum3	shahid_serum15	shahid_serum19	shahid_serum20	shahid_serum22	shahid_serum23	shahid_serum25	shahid_serum27	shahid_serum28	shahid_serum42	shahid_serum2069	shahid_serum21	shahid_serum24	shahid_serum26	shahid_serum39	shahid_serum41	shahid_serum43	shahid_serum29	shahid_serum33	shahid_serum36	shahid_serum38	shahid_serum30	shahid_serum31
P01871	130	74	647.978	0.0244068	0.00419495	4.95622	0.997558	1GCn	PeU	50124.1	Immunoglobulin heavy constant mu OS=Homo sapiens OX=9606 GN=IGHM PE=1 SV=4	52585.8	118163	49319.1	58354.5	64954	88576.2	101262	115956	198698	64136.1	60269.4	33033.7	29196.3	25669.7	43137.2	44818.7	73866.8	82992.7	53211.4	95642.8	89163.3	116011	81424.2	176105	84374.7	66784.2	253769	60295.8	102757	152929	1.01802e+06	82636	40871	112943	32018.3	69951.6	89394.3	49240
Q14624	101	69	834.276	7.66586e-08	3.63138e-08	2.83999	1	1GCn	Vp	103586	Inter-alpha-trypsin inhibitor heavy chain H4 OS=Homo sapiens OX=9606 GN=ITIH4 PE=1 SV=4	79738.7	101904	79201	60779.2	52457.3	59848.9	79914.9	79133.8	60834.8	50881.8	57219.8	42192.5	67022.1	68440.5	111063	70713.4	78482.2	85112.2	123021	110339	92817	140610	107989	114822	73254.6	51158	134190	109962	127862	122040	74919.2	71082.6	82583.5	104347	126691	102863	86421.8	65124.1
P05156	63	38	450.298	1.68728e-09	1.09235e-09	3.89718	1	1GCn	Vp	68145.5	Complement factor I OS=Homo sapiens OX=9606 GN=CFI PE=1 SV=2	4468.38	3927.5	5910.75	13599.6	7611.31	8241.15	13765.8	4321.97	5771.75	14325.4	7720.77	12044.3	4033.8	12305.4	5851.46	4602.08	19876.3	20052	23643.7	24878	6539.23	28210.2	20275.7	41344.7	24680.5	2094.2	37891.4	32226.5	23000.3	38843.5	27778.9	23607.9	30758.3	28803.3	29589.6	31667.5	24816.9	29341.2
P10643	56	37	437.529	8.83007e-06	2.79616e-06	6.69687	0.999997	1GCn	Vp	96711.9	Complement component C7 OS=Homo sapiens OX=9606 GN=C7 PE=1 SV=2	7117.27	9753.6	4798.32	9444.75	4905.16	8062.18	11729.8	10746.1	8644.1	10002.7	9531.51	15218.7	8896.5	9238.9	9592.91	9770.16	11225.4	28383.1	31941.5	28296.5	31997.2	31898.2	18297.4	45018.1	25720.7	31212.9	50761.8	31957.3	26038.1	36034.8	45051.3	19067.2	26711.1	45458	23638.2	56974.5	38712.2	38140.3
O60353	27	19	197.705	4.29941e-08	2.12297e-08	4.24175	1	1GCn	Vn	81003	Frizzled-6 OS=Homo sapiens OX=9606 GN=FZD6 PE=1 SV=2	86424.1	102818	62518.3	107909	26432.4	78648.6	76913.9	127586	114384	50629.5	48994.2	28094.5	45524.3	46085.8	92869.1	72565.9	66976.9	39248.4	90502.8	50939.8	21654.7	236948	119412	104624	111816	54523.7	171655	75988.4	78108.2	146074	76475.6	23216.8	161131	65174.7	69267.4	59212.2	122720	32623.5
P51884	25	14	171.173	3.9891e-05	1.12014e-05	2.67345	0.999999	1GCn	Vn	38771.2	Lumican OS=Homo sapiens OX=9606 GN=LUM PE=1 SV=2	3775.29	3498.39	6929.34	4362.16	10102.2	9693.9	6083.72	3968.46	3293.85	7229.46	4047.49	6150.96	5133.01	6014.9	5690.06	4116.46	4496.17	21364.2	11905.7	15456.2	8878.83	7594.61	14553.8	5617.56	13507	5770.95	6713.9	8593.18	12012.1	6508.09	14006.8	6907.16	8567.05	8263.41	15698.9	10356.1	8076.22	12146
P29622	22	17	147.327	1.55431e-15	2.7034e-15	6.69041	1	1GCn	Vp	48713.1	Kallistatin OS=Homo sapiens OX=9606 GN=SERPINA4 PE=1 SV=3	18604.1	17367.9	14140.4	16142.3	16017.3	15477.8	17685.1	18037	21116.9	20449.7	16791.3	19778.6	16535.6	17953.2	17958.8	18266.9	30982.8	32325.2	40045.2	28274.4	33930.3	28677.4	27628.5	39746.3	17425.7	41822.7	39770.4	30244.9	23225.6	30622.1	20752.1	31292.6	28996.7	21875.2	30767.4	29680	31993.8	65915.7
Q02952	15	6	98.2157	0.00291549	0.000578787	9.4619	0.999766	1GCn	NGMn	192052	A-kinase anchor protein 12 OS=Homo sapiens OX=9606 GN=AKAP12 PE=1 SV=4	15709.9	41973.4	35514.7	19004.6	10851.2	49332.2	40828	37222.2	27165.7	34128.5	21046.7	14217.6	23378.8	2860.24	23171.9	33122.1	15464.3	3895.41	18787.9	7294.5	1714.28	13330	21550	4681.33	20797	23895.1	14986.2	16040.3	11020.7	15080.1	7722.11	246.691	6419.81	3265.64	2999.37	551.832	7747.17	1633.24
Q96JH8	10	6	64.0031	0.0197095	0.00343696	2.35698	0.998749	1GCn	PanGn	118767	Ras-associating and dilute domain-containing protein OS=Homo sapiens OX=9606 GN=RADIL PE=1 SV=5	4514.8	4540.84	3727.23	3928.69	5719.97	6428.45	7572.85	4702.33	9445.54	6184.84	4521.17	7208.31	3255.6	5385.24	6368.76	3299.41	8020.48	7688.2	8343.01	8488.71	1579.45	7607.19	7809.08	7600.66	8264.43	1092.73	10707.3	6625.3	9036.53	10102.2	6265.22	19345.3	9422.52	7297.43	11515	8546.05	7968.94	8615.29
Q96T23	10	7	57.4129	0.00971481	0.00176613	2.77351	0.999924	1GCn	PeU	165360	Remodeling and spacing factor 1 OS=Homo sapiens OX=9606 GN=RSF1 PE=1 SV=2	14489.1	11207.6	17874.3	13583.5	19024.1	33318.4	13428.8	19441.9	18279.5	13562.3	13066.1	9437.6	9987.09	6865.79	8291.58	12429.6	13604.1	7961.2	21864.8	12986.5	18667.5	14660.7	19754	10235.1	17747.2	5904.92	22231.2	9894.84	14932.4	17487.7	5982.42	5160.26	6859.43	8257.78	6929.73	14337	19823.7	9785.36
Q96D15	8	7	51.5375	1.03639e-12	1.15022e-12	5.97625	1	1GCn	Vn	37493	Reticulocalbin-3 OS=Homo sapiens OX=9606 GN=RCN3 PE=1 SV=1	8531.91	11263.4	10763.6	5821.59	9981.02	10618.3	10166.5	8273.79	8005.13	5340.05	9833.96	3730.34	7786.99	9107.6	11045.4	8617.2	6015.64	24209.2	21404.9	26691.1	27711.1	37868.4	22202.3	29361.7	16655.4	13746.9	48364.5	21392.9	19317.6	41181.4	23464	12075.5	19208	19569.3	31587.6	24640.7	24183.5	19731.9
Q9Y2L1	4	1	22.6213	0.0235937	0.00408533	4.54452	0.998956	1GCn	MoDUn	110086	Exosome complex exonuclease RRP44 OS=Homo sapiens OX=9606 GN=DIS3 PE=1 SV=2	11125.1	8037.98	5761.25	21022.1	7889.07	8536.24	10864.1	5137.16	8838.43	6580.01	4467.24	8806.7	15980	7616.33	6277.43	9962.42	9068.25	2484.13	13146.1	16034.6	3700.22	2657.06	9510.77	3920.26	15475.4	3095.27	18864.9	13866.6	2664.82	35285.4	12846.8	19494.6	30802.5	17092.9	19111.8	18421.9	15435.9	16499.8
Q9BVJ6	4	1	22.5072	0.0318949	0.00541017	4.20017	0.993336	1GCn	PanGn	88149	U3 small nucleolar RNA-associated protein 14 homolog A OS=Homo sapiens OX=9606 GN=UTP14A PE=1 SV=1	1861.27	2448.43	2036.54	2576.67	1578.13	2538.04	3413.77	2604.52	3297.26	2119.09	2071.72	2383.3	2075.21	1290.35	4109.94	1452.54	3899.77	1535.88	2043.11	3971.45	1307.26	3460.14	2700.97	3666.86	5180.94	613.649	2218.9	3502.19	4190.77	4323.49	4081.54	5574.29	1974.45	3524.41	5116.09	4406.86	2441.25	2173.91
Q5SWW7	4	1	30.3014	9.38326e-06	2.96329e-06	9.67155	0.999999	1GCn	Vp	16284.7	Uncharacterized protein C10orf55 OS=Homo sapiens OX=9606 GN=C10orf55 PE=1 SV=1	181.946	73.2103	384.596	541.488	48.8336	77.4931	253.442	256.185	295.22	567.844	357.647	737.743	407.81	418.147	193.591	174.296	530.259	1788.36	1123.91	2938.91	1566.98	2263.8	1924.29	3543.8	979.404	52.6236	1915.19	1135.91	1350.61	3260.49	1263.58	43.2197	3170.62	1553.74	1555.01	1247.59	1647.84	1209.32
P28072	4	1	24.431	0.0344353	0.00579887	Infinity	0.976607	1GCn	Vp	25585.9	Proteasome subunit beta type-6 OS=Homo sapiens OX=9606 GN=PSMB6 PE=1 SV=4	0	0	0	0	0	0	0	0	0	0	0	0	0	0	0	0	0	0	0	0	0	13.4291	0	0	0	0	0	0	0	0	0	0	0	0	0	0	0	0
O15539	3	1	16.275	0.00401388	0.000775699	203.382	0.999878	1GCn	MoDUn	21117.4	Regulator of G-protein signaling 5 OS=Homo sapiens OX=9606 GN=RGS5 PE=1 SV=1	7.7761	11.7881	36.4946	15.8678	7.46344	9.65567	0.639924	0	4.69938	0	7.52365	0	26.2596	31.5508	0	28.7157	0	14.5998	1039.23	33.8919	0	0	0	0	7.35411	0	0	0	16.7482	0	0	0	0	0	5.18347	0	0	0
O95096	3	1	16.1266	0.000128253	3.23498e-05	6.29218	0.998729	1GCn	NGMn	30189.6	Homeobox protein Nkx-2.2 OS=Homo sapiens OX=9606 GN=NKX2-2 PE=2 SV=1	568.22	776.211	573.471	2049.76	623.491	494.574	1303.34	495.815	713.729	2579.92	708.172	1441.76	521.078	2935.64	1168.94	423.289	987.007	616.517	1049.34	381.638	391.255	742.107	725.217	483.645	939.951	271.202	2047.12	1886.04	1428.08	2419.72	3695.58	152.422	877.642	1074.4	1034.46	1083.38	667.294	849.727
P01817	3	2	40.683	0	0	20.387	1	1GCn	Vn	13402.4	Immunoglobulin heavy variable 2-5 OS=Homo sapiens OX=9606 GN=IGHV2-5 PE=1 SV=2	647.96	675.676	496.132	1022.56	853.517	720.391	672.484	1233.82	2265.71	273.608	1990.83	89.5756	1687.53	427.734	464.494	1405.04	4.9125	11188.1	14060.2	9012	6302.37	8571.17	6269.56	2595.41	9186.61	2414.61	6005.22	6954.7	9555.2	5021.97	5271.23	275.435	909.156	11730.3	13350.2	8932.58	8775.78	3632.36
Q6ZR54	2	1	11.9669	4.67786e-07	1.92623e-07	30.2109	0.999807	1GCn	MiGn	19691	Putative uncharacterized protein FLJ46641 OS=Homo sapiens OX=9606 PE=5 SV=1	178.867	80.4179	300.936	247.594	636.458	120.101	122.975	896.405	123.871	139.912	355.034	683.999	328.465	449.492	148.471	276.704	133.417	74.2819	10024.1	82.0596	215.017	7633.48	338.543	4554.17	491.164	625.437	7904.83	2516.24	17701.1	9585.19	1848.39	0.0102226	6539.14	139.01	222.064	35.9425	4573.83	53.0291
Q9BUN5	2	1	18.508	0.00232688	0.000470758	3.93153	0.940569	1GCn	MoDUn	22264.9	Coiled-coil domain-containing protein 28B OS=Homo sapiens OX=9606 GN=CCDC28B PE=1 SV=2	2279.19	1531.54	1357.61	1254.79	1278.83	3127.93	2332.21	2622.41	600.636	629.512	1353.97	1178.48	1111.77	1749.45	1725.84	1139.7	460.625	523.785	2319.22	2561.16	189.318	2306.41	1681.37	1418.88	1560.66	2182.38	1377.11	5349.15	3765.12	455.405	2512.76	0	944.951	1451.29	654.554	1733.36	1598.77	2039.74
Q8NHM4	2	1	11.2241	8.16919e-05	2.14409e-05	7.79237	0.995798	1GCn	NGMn	27107.5	Putative trypsin-6 OS=Homo sapiens OX=9606 GN=PRSS3P2 PE=5 SV=2	73.1201	120.053	175.421	187.412	386.998	439.176	525.784	297.184	234.763	114.153	109.275	1532.99	134.8	383.42	246.534	56.7837	228.169	978.405	780.843	32.3744	1494.32	95.5649	39.0596	183.99	67.8124	364.785	2.89091	62.7194	489.904	60.4763	15.238	23.716	378.417	772.623	89.7637	245.493	67.8767	301.361
Q9BQY4	2	2	10.6434	3.56216e-07	1.50401e-07	10.4994	0.999819	1GCn	NGMn	31805.7	Rhox homeobox family member 2 OS=Homo sapiens OX=9606 GN=RHOXF2 PE=1 SV=1	274.193	35.4165	61.5939	269.358	340.267	238.05	106.823	91.368	833.89	1166.32	366.043	1074.82	388.389	397.592	64.5568	373.01	173.933	29.5737	167.664	527.985	22.1675	199.392	111.551	52.1364	425.02	124.096	57.4707	26.6813	75.0592	125.279	77.9431	8.06009	26.9581	12.8396	320.743	0	206.569	17.7225
P16298	2	1	13.3892	7.48849e-06	2.42403e-06	3.6862	0.999861	1GCn	NGMp	59708.7	Serine/threonine-protein phosphatase 2B catalytic subunit beta isoform OS=Homo sapiens OX=9606 GN=PPP3CB PE=1 SV=2	4277.53	4486.47	3482.2	4889.14	2768.07	3706.93	5197.43	3790.43	5304.39	4166.77	2966.86	2500.86	3090.89	2930.19	4815.69	3418.68	7176.3	0	0	0	3.2551	7490.59	0	0	7155.27	3518.57	6547.33	382.83	3215.25	0	2685.67	0	8778.01	0	4964.98	4665.35	5265.78	0
Q16650	2	2	9.7368	0.00201896	0.00041276	4.48978	0.997932	1GCn	NGMp	74566.6	T-box brain protein 1 OS=Homo sapiens OX=9606 GN=TBR1 PE=1 SV=1	3150.64	2278.58	571.426	491.898	1327.12	1078.14	4897.58	5741.77	1963.08	493.487	1732.21	835.127	2094.52	1568.16	1823.7	1221.95	3863.23	1150.64	691.956	762.647	657.801	490.616	572.863	1695.82	1278.56	1936.64	429.143	1336.02	787.859	1195.57	491.273	1943.07	1411	1792.4	1754.29	1907.84	422.74	1346.59
Q99653	2	2	11.3819	1.48083e-07	6.58643e-08	3.37602	0.999972	1GCn	PanGp	22456.2	Calcineurin B homologous protein 1 OS=Homo sapiens OX=9606 GN=CHP1 PE=1 SV=3	176645	253945	91655.1	242861	104278	108317	223221	161065	275347	301166	141314	210241	204731	217650	235938	118416	427346	275857	192876	309728	291853	226270	233867	346107	301476	167525	280395	270028	215891	298913	220359	634415	346341	320938	367165	322106	238915	272768
A0A0B4J1V2	2	2	21.3804	0.00692537	0.00127292	2.60273	0.996975	1GCn	PeU	13353.4	Immunoglobulin heavy variable 2-26 OS=Homo sapiens OX=9606 GN=IGHV2-26 PE=3 SV=1	2194.89	3213.7	2666.9	3251.07	1452.13	934.754	3066.04	2356.49	3893.36	3105.45	1454.66	1497.15	2447.26	2915.84	2935.18	2014.4	1557.21	1363.27	2251.28	2839.46	5239.87	4133.73	2615.86	3999.49	4004.26	426.365	6338.11	2146.95	1185.85	3375.53	1621.68	3662.12	1159.34	4588.46	2563.08	1270.88	3420.32	2588.34
Q96AP4	2	2	9.1455	5.87896e-12	5.66189e-12	4.96084	1	1GCn	Vn	67213.5	Zinc finger-containing ubiquitin peptidase 1 OS=Homo sapiens OX=9606 GN=ZUP1 PE=1 SV=1	227123	223214	223125	185400	103715	144541	220992	258851	226150	120110	168185	137737	228037	154622	273523	191071	147673	408522	268825	513006	438043	376884	395442	904698	215377	255157	585741	287217	243077	735720	190434	288030	652897	383914	330041	473909	370435	453157
Q5TAB7	2	2	11.0594	2.5091e-14	3.36082e-14	20.8121	1	1GCn	Vp	14077.3	Protein ripply2 OS=Homo sapiens OX=9606 GN=RIPPLY2 PE=1 SV=1	172.496	326.205	624.321	278.826	507.256	868.134	153.735	548.299	407.801	478.279	259.798	847.571	342.787	305.059	473.924	274.097	1211.55	1034.25	622.346	979.9	175.163	603.242	713.126	456.44	1256.41	7593.66	275.606	1008.94	1094.87	443.132	23.9405	1927.49	626.417	1499.78	973.57	443.396	610.053	446.714
Q08380	23	12	158.215	0.00500033	0.000950571	2.54424	0.998986	1GCp	MoDUp	66243.5	Galectin-3-binding protein OS=Homo sapiens OX=9606 GN=LGALS3BP PE=1 SV=1	9690.55	2836.9	5076.47	9079.55	9940.01	13451.4	7348.78	11559	8429.35	9535.3	7115.87	5160.8	8556.13	12712.9	5717.37	9117.23	2910.22	10084.1	13201.6	10352.4	38864.9	4640.16	8924.78	8915.55	4593.87	25572.3	18691.6	7531.88	6554.12	18051.4	16053.8	3008.45	10198.3	5180.66	11977.5	13878.6	18434	22242.3
A0A075B6I0	8	6	45.3163	0.000772324	0.000169493	2.07204	0.996518	1GCp	PanGp	12928.5	Immunoglobulin lambda variable 8-61 OS=Homo sapiens OX=9606 GN=IGLV8-61 PE=3 SV=7	20626.1	19194.1	11581.9	7590.21	9396.34	12389.8	12569.3	16894.7	13056.3	12126	8405.63	15527.2	12391.5	11957.2	15116.9	11710.9	22225.5	11152.2	13790.8	24930.5	10975.8	15957.8	18310.9	29662	17475.5	17716.4	18279.8	17969	14532.8	17205.8	10199.8	20514.1	19615.6	14858.9	10606.1	21896.1	14827.3	7970.16
Q9H3Q1	7	3	49.7492	1.59761e-09	1.04008e-09	8.57432	0.999989	1GCp	MiGn	38037	Cdc42 effector protein 4 OS=Homo sapiens OX=9606 GN=CDC42EP4 PE=1 SV=1	67.9209	50.8974	168.804	80.1808	290.541	81.8385	161.485	46.2163	17.5369	196.922	47.92	197.197	87.2422	62.2892	76.3221	32.4139	93.3744	146.833	420.623	334.533	2410.58	357.182	243.483	102.767	423.271	136.96	318.31	131.045	158.736	368.829	1555.18	35.9203	299.521	201.555	266.866	241.666	465.952	205.358
Q99459	7	2	37.8991	0.0326951	0.00552179	4.1555	0.998894	1GCp	Vn	92478.9	Cell division cycle 5-like protein OS=Homo sapiens OX=9606 GN=CDC5L PE=1 SV=2	1767.39	1246.24	2473.48	756.168	2314.03	2025.56	1178.91	1180.32	471.695	1180.81	1840.92	548.444	1754.44	778.526	978.547	1237.05	110.214	990.559	3508.62	2892.05	45.5051	3605.55	3363.06	3527.44	463.86	3578.27	3965.04	3113.13	3381.83	8446.89	4483.68	82.005	1491.37	4287.05	1115.07	7842.5	7197.34	4532.84
Q693B1	3	1	16.4672	0.000530898	0.000119665	4.77614	0.99689	1GCp	MoDUn	26001.4	BTB/POZ domain-containing protein KCTD11 OS=Homo sapiens OX=9606 GN=KCTD11 PE=1 SV=1	1619.26	2362.47	512.008	1569.05	883.822	2173.74	2452.9	2109.52	3085.69	1512.34	2221.84	489.325	1797.56	1397.16	2222.52	869.352	2922.9	121.588	271.571	1730.58	302.598	1620.33	581.103	572.174	1342.31	464.872	705.59	1084.57	2254.92	847.116	626.99	84.5928	3531.3	211.684	261.289	146.786	481.386	244.417
P05154	3	1	17.9602	0.0157892	0.00278359	Infinity	0.999991	1GCp	MoDUn	45788.8	Plasma serine protease inhibitor OS=Homo sapiens OX=9606 GN=SERPINA5 PE=1 SV=3	0	0	0	0	0.0737401	0	0	0	0	1448.34	0	773.462	0	0	0	0	0	0	81.5338	245.961	0	0	737.836	0	140.841	0	9.42751	0	10.8873	1298.15	0	0	634.591	0	0	39.9618	252.279	0
P01042	64	46	514.838	5.90937e-11	4.74919e-11	2.71892	1	AdvGCn	PanGn	73041	Kininogen-1 OS=Homo sapiens OX=9606 GN=KNG1 PE=1 SV=2	71421.3	94108	192922	74767.7	197147	168720	109111	111124	62630.4	74837.2	68021.7	59430.9	70381.3	103200	237516	68141.4	131086	245858	220821	303876	178822	219405	228961	170441	245121	127714	122832	159109	117808	188462	138367	180301	116584	236182	267016	218796	237290	200114
P04217	45	34	369.333	6.39644e-12	6.07356e-12	2.41543	1	AdvGCn	Vn	54823.8	Alpha-1B-glycoprotein OS=Homo sapiens OX=9606 GN=A1BG PE=1 SV=4	50801.5	72461.8	56941.3	68969.4	48202.4	60261.3	53996.6	58826.6	66079.5	51588.2	51612.2	84462	48567.4	51912.5	54214.8	52499.7	55169	78026.6	74734.3	79746.9	149695	115275	77062.9	125820	96429.6	104360	94788.7	76971.8	73962.4	96307.4	63682.4	110499	91895.8	82365.2	98242.1	91451.8	92083.1	102038
P02765	41	32	358.266	8.54029e-05	2.23143e-05	3.74691	1	AdvGCn	MoDUn	40139.2	Alpha-2-HS-glycoprotein OS=Homo sapiens OX=9606 GN=AHSG PE=1 SV=2	144981	170924	73953.5	154659	34655.6	83032.1	107705	138431	106555	109016	104786	63608.6	103211	108532	106522	94372.6	70585.8	25998	67230	55255.3	29422.1	143588	60936.3	60359.5	38793.2	76571.5	103196	47294.2	45572.6	124292	36725.5	4097.09	55128.2	38197.7	44537.2	35811.7	127191	28079.4
P04264	32	22	206.965	9.9498e-10	6.74112e-10	2.57163	1	AdvGCn	PanGn	66209.9	Keratin_ type II cytoskeletal 1 OS=Homo sapiens OX=9606 GN=KRT1 PE=1 SV=6	13634.1	13518.5	10618.8	9051.89	15533.1	14431.7	14965.4	12808.2	10696	10742.6	9142.41	13770.5	7601.8	15874.3	16212.8	9054.74	22869.2	11281.5	9522.23	12516.4	15495.8	13394.5	11386.7	12398.2	9719.96	14420.7	9235.34	16839.5	9730.62	9413.35	11462.8	28113.9	18734.7	11264.9	11745.4	15292.2	10293.1	19283.2
A3KMH1	21	11	128.012	4.07909e-06	1.36987e-06	2.86261	0.999996	AdvGCn	PanGn	215851	von Willebrand factor A domain-containing protein 8 OS=Homo sapiens OX=9606 GN=VWA8 PE=1 SV=2	27057.6	28928.2	69488.6	17654	48525.8	60877.5	27489.3	33029.4	18447.7	14809	19914.6	15085.6	17205.4	28344.9	44166	19775	26029.2	31350.1	35771.8	38175.3	24851.2	34837.5	30212.8	10617.8	46137.8	13442.6	19114.6	24485.2	24487.5	20599.2	13304.6	35007.9	9981.7	36105.9	33724.9	23635.9	40732	20645.8
P02788	18	12	122.111	4.42401e-11	3.63056e-11	3.33229	1	AdvGCn	PanGp	80063.9	Lactotransferrin OS=Homo sapiens OX=9606 GN=LTF PE=1 SV=6	10562.1	6460.44	8492.92	5672.24	9319.43	17773.9	5956.18	7155.45	13076.7	8142.07	6202.83	1315.14	10782.9	10397.1	4892.95	8785.71	4829.52	12935.3	11053.9	8648.3	10956.3	9816.83	12256.8	4573.51	17756.9	10753.6	6943.4	13848.4	12933.1	9410.17	26522.7	3652.9	6683.49	7154.37	6476.37	13915	7764.93	15787.8
P01743	13	7	76.7901	0.000320349	7.43645e-05	2.93207	0.998997	AdvGCn	MiGn	13103.8	Immunoglobulin heavy variable 1-46 OS=Homo sapiens OX=9606 GN=IGHV1-46 PE=1 SV=2	7203.22	7023.54	13660.4	8928.95	12148.6	15786.3	17659.7	3605.19	2918.17	11852.2	4931.73	8304.56	5757.54	11270.1	6420.71	5442.41	7639.84	10061.7	9292.37	7024.26	4576.23	10568.2	8458.28	7177.8	9110.15	6064.34	14616.1	6985.7	17840.2	6099.65	2726.29	7022.04	6051	6351.45	4824.95	9638.52	11972.3	5725.66
A0A075B6H7	11	5	51.3225	3.6138e-08	1.81519e-08	2.76646	0.999997	AdvGCn	PanGn	12897.6	Probable non-functional immunoglobulin kappa variable 3-7 OS=Homo sapiens OX=9606 GN=IGKV3-7 PE=1 SV=1	9519.21	13542	12857.4	9171.99	6694.36	7993.44	11453.6	11303.5	8415.01	6699.77	7332.1	4573.43	9414.67	9721.46	13302	7287.96	10084.9	10551.6	15811.2	10094.5	15627.9	12534.6	10923.7	8029.49	16522	8593.09	11529.1	15072.6	17883.6	6544.37	32642.3	17099.4	8399.79	16692.7	14954.4	12671.2	9471.5	19114.2
Q86T90	9	3	61.7356	0.0107939	0.0019562	21.9821	0.999799	AdvGCn	PeU	66228.4	Protein hinderin OS=Homo sapiens OX=9606 GN=KIAA1328 PE=1 SV=2	814.61	445.788	1440.15	453.131	1870.16	347.071	514.194	564.338	1286.74	501.021	1398.11	286.292	1169.02	328.213	809.719	1068.71	173.244	29.7062	959.009	267.149	1354.68	1062.02	627.046	21.3528	6784.6	142.57	3664.56	293.705	1022.39	72.6637	3181.9	0.0795073	171.809	1792.59	1599.13	859.981	227.864	806.426
P04259;P02538;P48668	8	5	50.7159	4.3781e-07	1.83521e-07	3.26138	0.999994	AdvGCn	Vn	60352.2	Keratin_ type II cytoskeletal 6B OS=Homo sapiens OX=9606 GN=KRT6B PE=1 SV=5	7320.44	8317.28	6341.17	13959.3	4849.15	6536.39	9824.7	8271.24	6672.07	8212.59	7900.4	11397.1	6660.6	7338.32	6044.9	8490.17	7645.59	15229.1	11590	14419.7	9445.5	23151.4	12623.5	24712.7	15373	19173.1	19160.5	13284.9	9930.89	16630.8	17204	21401.1	12551.3	14790.4	14658.8	19156.1	17133.2	18883.4
A0A0J9YVY3	6	3	59.8874	0.000172442	4.204e-05	3.21717	1	AdvGCn	MaDUn	13019.7	Immunoglobulin heavy variable 7-4-1 OS=Homo sapiens OX=9606 GN=IGHV7-4-1 PE=3 SV=1	2833.39	2905.02	1952.08	3626.55	1701.81	2121.24	3068.56	1574.43	2512.59	2908.81	2703.21	1110.32	2839.81	1804.67	1273.75	3156.37	2497.77	694.649	2661.95	793.7	629.668	2019.99	2494.99	638.303	3064.96	2782.02	2868.72	1535.08	2683.72	3512.45	4746.07	1091.98	2354.2	1728.19	1768.73	1994.12	3005.46	629.152
Q92831;Q6PIV2	6	4	34.572	0	0	3.80519	1	AdvGCn	MoGp	94096.7	Histone acetyltransferase KAT2B OS=Homo sapiens OX=9606 GN=KAT2B PE=1 SV=3	33426	36026.8	42592.1	27678.1	48985.1	40532	34266.8	30208.6	35928.9	32153.5	37147.6	25942	25931.8	37050.5	45193.4	30805.2	44882.9	41811.2	54254.5	47379.7	29096.5	47724.5	47996.9	37531.1	39516.1	41578.8	41146.6	48484	45212.6	36599.8	44877.7	9623.28	26876.2	56632.8	36301.1	36932.5	41479.8	40146.8
P35218	5	3	42.9704	0.0324537	0.00549695	2.76212	0.996702	AdvGCn	MaDUp	34978.6	Carbonic anhydrase 5A_ mitochondrial OS=Homo sapiens OX=9606 GN=CA5A PE=1 SV=1	2584.09	2241.12	2341.48	1413.56	1240.75	1979.93	2550.07	2400.07	1661.85	897.801	1274.53	484.65	1879.47	1532.76	6606.15	1628.3	1437.21	1405.73	1248.97	2247.32	3075.38	5405.03	1469.39	797.352	4148.62	6092.76	1435.18	500.785	5287.95	1415.41	2728.98	565.688	664.607	2409.6	498.885	1413.18	1038.91	1127.28
P62736	5	1	42.1971	4.69161e-09	2.81816e-09	4.67579	1	AdvGCn	MoDUn	42408.3	Actin_ aortic smooth muscle OS=Homo sapiens OX=9606 GN=ACTA2 PE=1 SV=1	2230.95	1715.44	1105.89	2014.63	1049.88	1060.23	2499.06	1752.67	3282.81	2226.02	1951.44	1679.9	1614.33	1852.74	2426.78	1432.44	1793.57	1032.05	1162.67	1594.23	1751.35	1159.55	951.841	811.668	863.968	2713.99	601.882	736.205	1155.42	847.737	901.297	868.777	1219.07	1110.65	1739.42	1219.49	1476.2	1087.51
P86452	5	1	34.5165	7.79707e-11	5.9777e-11	41.4349	1	AdvGCn	MoDUn	111456	Zinc finger BED domain-containing protein 6 OS=Homo sapiens OX=9606 GN=ZBED6 PE=1 SV=1	5264.9	9794.79	9421.15	1195.81	5121.88	576.627	31609.4	530.097	552.818	1826.82	5291.24	27.8971	6627.68	6392.89	3140.02	3633.64	240.793	11.8977	2315.25	16.7495	0	1068.23	1701.95	166.098	8.90512	673.491	4499.3	1605.59	9751.43	353.604	90.4515	0	163.168	34.0871	10.1121	0.34086	437.135	0
P01824	5	1	45.8956	9.51849e-11	7.24974e-11	Infinity	1	AdvGCn	PanGn	14088.2	Immunoglobulin heavy variable 4-39 OS=Homo sapiens OX=9606 GN=IGHV4-39 PE=1 SV=2	0	5.89142	0	133.907	8.54643	751.61	54.1869	0	0	180.274	0	8.35211	0	128.194	21.0641	3.04063	382.406	13.8618	324.119	449.796	0	817.276	362.546	245.774	663.3	856.29	159.247	526.142	979.984	190.067	231.9	148.954	859.701	236.886	341.848	399.511	463.688	250.1
Q96EU6	4	2	23.0384	0.000108039	2.74293e-05	4.59004	1	AdvGCn	MaDUn	29880.2	Ribosomal RNA processing protein 36 homolog OS=Homo sapiens OX=9606 GN=RRP36 PE=1 SV=1	2394.63	3476.59	5518.9	1800.81	8013	5611.13	2727.88	3105.11	2440.19	1748.84	1931.25	2394.86	2356.82	2790.87	5016.46	2748.73	3127.29	3385.01	4661.62	2878.54	3473.21	2084.79	3140.94	713.437	5022.04	1270.14	2709.91	4300.84	4816.71	1741.54	4428.75	3335.95	456.998	5629.46	1548.73	2171.7	2730.34	3567.7
O14645	4	2	36.1371	1.80583e-05	5.42365e-06	2.18394	0.999997	AdvGCn	MoDUn	29947.2	Axonemal dynein light intermediate polypeptide 1 OS=Homo sapiens OX=9606 GN=DNALI1 PE=1 SV=2	12014.6	12948.3	12715.2	10724	5437.65	9498.04	13686.1	13578.2	12686.5	9515.01	11656.6	8246.89	9407	11696.1	17376.4	9009.95	13046.3	10349.2	14893.3	18912.9	11210.3	18302.2	17467.3	13087.3	20565.7	8086.31	29283.8	14311.5	17803.8	19784.4	9071.88	8916.64	22296	24686	14506.2	16356.6	20378.4	7753.34
P23786	4	1	22.7432	4.35234e-08	2.14003e-08	12.2523	1	AdvGCn	MoDUn	74290.4	Carnitine O-palmitoyltransferase 2_ mitochondrial OS=Homo sapiens OX=9606 GN=CPT2 PE=1 SV=2	93586	95319.1	71052.3	88840.8	29658.7	43247.5	68606.8	124831	109955	32229.1	32732.2	15625.2	37439	95618.8	111924	85956	39984.5	11709.2	8166.26	30953.2	35433.6	83020.5	42273.5	47968	18284.7	14873.3	58209.1	14446.4	52620.8	15695.1	24269.4	0	47085.5	35946.7	15406.9	45518.9	37929.8	22133.2
Q7Z6J9	4	4	20.7162	0.0361339	0.00605866	2.24178	0.945651	AdvGCn	NGMn	59332.6	tRNA-splicing endonuclease subunit Sen54 OS=Homo sapiens OX=9606 GN=TSEN54 PE=1 SV=3	4617.09	3790.94	3587.54	4690.81	2894.26	5246.84	3748.6	4117.15	2875.89	1957.18	2678.43	1187.36	4753.01	2717.92	4277.34	3397.2	2480.12	1465.01	4850.56	2829.11	940.483	6532.47	4060.89	2364.33	4048.92	2032.13	2051.42	6414.41	5147.37	3845.19	3674.21	0	2649.91	286.082	2288.27	2817.92	2407.41	942.385
P61106	3	1	17.3897	7.42506e-07	2.94306e-07	25.4209	1	AdvGCn	MoDUp	24125.1	Ras-related protein Rab-14 OS=Homo sapiens OX=9606 GN=RAB14 PE=1 SV=4	2346.84	3200.95	2900.48	4880.44	2739.05	1622.92	2057.6	1409.95	1874.2	2518.07	1648.75	1454.99	1415.46	2096.49	2082.14	1467.89	2364.33	634.385	1275.17	31.0063	0	1026.89	591.763	735.18	4861.19	340.898	6863.9	755.458	1181.15	724.544	6390	0	0	332.473	1519.75	44.4103	2712.42	0
P52292	3	3	18.202	1.65959e-06	6.1591e-07	3.63121	0.999999	AdvGCn	NGMn	58204.2	Importin subunit alpha-1 OS=Homo sapiens OX=9606 GN=KPNA2 PE=1 SV=1	27988.8	29459	21079	37425.4	13508.5	15591	26777.3	24549.1	31467.3	15510.3	18049	17866.3	23609	21420	28651.9	21710.7	8849.28	10454	7148.71	9501.08	7844.12	14965.4	8604.3	14483.7	6935.01	21627.3	11222.4	8968.25	2627.96	9744.87	2677.4	15244.5	6712.43	10682.8	8167.02	15442.9	10255.5	7753.99
Q96NA2	3	2	18.7291	0.000420559	9.60954e-05	22.3326	0.995709	AdvGCn	NGMn	44371.5	Rab-interacting lysosomal protein OS=Homo sapiens OX=9606 GN=RILP PE=1 SV=1	72.1566	30.9197	40.2651	107.864	103.145	49.9199	62.4273	29.8282	34.0095	70.2513	141.077	364.933	62.0153	22.0773	32.7939	21.636	29.7757	21.6074	30.2155	7.08794	0	10.8724	2.52422	0	88.9139	8.36418	65.9556	17.8953	10.655	4.59882	39.5601	0	9.50934	0	13.6652	4.24677	32.0635	13.8995
P08865	3	1	15.383	3.18569e-11	2.69011e-11	62.9992	1	AdvGCn	NGMn	32968.2	40S ribosomal protein SA OS=Homo sapiens OX=9606 GN=RPSA PE=1 SV=4	1951.53	493.955	544.091	1238.77	978.577	1599.82	1290.79	2049.09	992.136	1570.44	1815.69	3483.69	1110.15	1271.41	513.454	1764.04	2996.63	43.0478	586.947	238.088	27.6823	1035.17	422.638	589.468	608.586	453.13	411.45	152.601	184.05	515.612	973.576	0	127.356	88.7461	38.3413	79.9895	160.217	51.4928
Q6NYC1	3	2	16.4051	1.25899e-13	1.51251e-13	Infinity	1	AdvGCn	NGMn	46747.2	Bifunctional arginine demethylase and lysyl-hydroxylase JMJD6 OS=Homo sapiens OX=9606 GN=JMJD6 PE=1 SV=1	188.656	47.9251	216.734	138.11	54.4813	66.7821	103.686	115.826	377.512	579.695	7.85153	31.0005	115.43	261.344	926.118	119.769	38.2213	0	0	0	0	0	0	0	0	0	0	0	0	0	0.128043	0	0	0	0	0	0	0
Q8WU03	3	2	24.1552	1.40099e-05	4.28506e-06	15.7278	0.999994	AdvGCn	Vn	34676.5	Glycine N-acyltransferase-like protein 2 OS=Homo sapiens OX=9606 GN=GLYATL2 PE=1 SV=1	248.548	676.89	893.317	219.173	162.036	776.457	584.421	551.788	630.753	242.411	421.77	79.9139	483.993	232.294	324.684	414.509	180.449	21.1329	364.622	12.4653	31.3092	732.858	364.721	0	893.577	5.05823	33.2423	842.06	61.4323	544.388	1335.92	0	10.685	1084.99	1155.08	17.1313	419.036	0
P61019;Q8WUD1	2	2	11.7629	0.0407717	0.00677777	6.08043	0.998139	AdvGCn	MaDUn	23716.7	Ras-related protein Rab-2A OS=Homo sapiens OX=9606 GN=RAB2A PE=1 SV=1	1277.06	680.541	1134.55	805.296	1186.82	1469.6	2121.8	1433	959.486	473.926	866.463	861.536	596.696	1061.71	850.238	791.836	111.714	194.699	1761.91	334.478	194.494	411.076	401.402	87.7025	420.554	507.756	663.846	1157.11	739.018	178.482	896.282	0	334.54	425.048	246.78	276.547	1316.59	1618.9
Q15102	2	2	11.7213	8.67951e-05	2.26166e-05	4.77934	0.997387	AdvGCn	MiGn	25848.3	Platelet-activating factor acetylhydrolase IB subunit alpha1 OS=Homo sapiens OX=9606 GN=PAFAH1B3 PE=1 SV=1	1697.08	1939.66	1640.6	518.802	1681.6	2205.13	481.28	1848.41	1510.05	1178.08	1441.13	498.341	666.988	1052.43	1478.47	1795.02	83.0398	250.871	1903.96	1020.37	72.4601	743.449	407.226	71.5647	2099.17	383.563	76.1225	244.198	330.943	157.837	478.205	1026.4	96.7118	236.611	1444.24	69.0722	2016.84	193.682
Q5JXB2	2	2	15.1812	1.64351e-08	8.99164e-09	26.6764	1	AdvGCn	MiGn	17377	Putative ubiquitin-conjugating enzyme E2 N-like OS=Homo sapiens OX=9606 GN=UBE2NL PE=1 SV=1	1247.36	6869.29	4953.3	4227.97	1902.43	6468.18	6765.04	3570.26	1940.43	3808.34	2057.41	1692.24	2822.12	156.538	3395.9	4198.47	1171.71	164.655	2951.88	536.453	120.687	989.257	2003.06	76.1631	2781.46	11413.3	363.919	5342.24	1394.69	95.0098	3253.88	12.6772	205.76	1018.77	458.578	275.112	483.233	706.933
P42025	2	1	12.9784	0.0058167	0.00108627	27.0022	0.998423	AdvGCn	MoDUn	42407.5	Beta-centractin OS=Homo sapiens OX=9606 GN=ACTR1B PE=1 SV=1	1047.26	1488.43	899.95	1690.02	189.967	362.056	1594.94	1396.24	1825.22	2055.52	737.398	140.611	1356.15	1430.12	2198.47	810.17	378.745	178.819	649.48	252.374	247.894	150.287	459.277	124.775	2892.45	0	1700.64	0	140.53	5468.48	606.171	3349.56	130.263	45.8811	13.523	168.635	1026.95	0
Q96LM6	2	1	11.0867	0.00152152	0.000318895	34.8663	0.994928	AdvGCn	MoDUp	20899.7	Testis-expressed sequence 37 protein OS=Homo sapiens OX=9606 GN=TEX37 PE=1 SV=1	11504	43.7516	36.6847	21577	11243.8	206.63	2016.11	43.5221	38817.5	67454	34021.3	4611.61	47496.7	9416.92	9.73938	30588.3	15.5043	4328.53	8026.38	4662.04	1918.82	1231.56	10475.4	0	1847.4	29143.9	4943.4	347.978	8554.94	23666.7	11252.1	0	23500.7	513.261	7490.99	1886.08	11508.8	292.976
Q96JF0	2	2	16.7174	6.32292e-07	2.53204e-07	7.61886	0.999999	AdvGCn	NGMn	60500.1	Beta-galactoside alpha-2_6-sialyltransferase 2 OS=Homo sapiens OX=9606 GN=ST6GAL2 PE=1 SV=2	12825.5	23124.6	26036.3	6234.39	19734.4	7845.96	33903.3	6561.34	4697.65	7162.39	12655.7	1610.08	10845.2	10615.6	18143.3	7595.5	4637.2	1024.14	4868.89	663.084	217.795	3800.08	7679.38	532.963	785.152	10283.8	4110	2739.1	17892.3	1984.81	1898.06	1610.34	1708.43	1153.9	1415.86	1092.22	1608.23	286.201
O43692	2	1	23.6146	0.00519148	0.000982102	17.4042	0.999516	AdvGCn	NGMn	29806.8	Peptidase inhibitor 15 OS=Homo sapiens OX=9606 GN=PI15 PE=1 SV=1	1378.82	37697.8	64005.1	3728.64	46963	6731.13	60967.6	9139.7	3072.3	7390.24	8929.82	623.096	13643.6	25939.7	36715.9	12695.2	4007.68	310.839	22433.4	717.728	100.635	4602.8	13034.1	320.568	710.459	7432.08	4458.77	25134.8	51532.9	2060.17	5019.61	0	246.976	2292.78	1077.05	2452.54	3373.61	220.936
O95711	2	1	10.4804	3.66669e-11	3.05205e-11	227.106	1	AdvGCn	NGMn	18361.9	Lymphocyte antigen 86 OS=Homo sapiens OX=9606 GN=LY86 PE=1 SV=1	34.2893	19.6677	102.068	38.6517	254.435	23.1442	73.6425	0	4.1317	11.2103	340.309	55.6182	424.217	13.9299	42.8186	195.973	0	0	193.954	0	0	0	25.4275	0	0	355.55	0	17.0791	331.453	0	0	0	0	0	0	0	0	0
Q3B726	2	2	17.0792	4.67959e-09	2.81816e-09	10.1638	1	AdvGCn	PeU	37945.6	DNA-directed RNA polymerase I subunit RPA43 OS=Homo sapiens OX=9606 GN=POLR1F PE=1 SV=1	3707.96	2398.18	4559.08	4164.85	3835.78	4533.77	2873.66	2584.68	2731.69	1184.41	3507.04	1260.27	3446.23	2417.78	2705.53	2973.93	1707.16	2152.28	283.839	323.925	510.14	275.812	138.888	11883.5	1247.67	0	136.664	282.247	457.289	119.901	2049.28	800.569	789.273	1147.77	243.431	255.724	237.733	153.545
Q8N5F7	2	2	12.2257	8.43987e-10	5.85427e-10	3.6913	1	AdvGCn	Vp	47252.4	NF-kappa-B-activating protein OS=Homo sapiens OX=9606 GN=NKAP PE=1 SV=1	11241.8	15631.7	12533.2	9331.65	13089.7	15611.3	14963.3	16128.5	11483.5	8251.47	11450	12352.6	9048.43	10898.5	20389.7	10663.4	21542.2	28992.2	31453.7	37106.7	36350.7	31633.2	32805	21532.8	28633	9854.39	22964	30727.9	27894.4	26226.7	24319.8	18694.7	36664.3	33971.2	41120.6	37277.3	30825.2	24105.2
Q9UBS0	2	1	12.338	9.43415e-09	5.41568e-09	5.38892	1	AdvGCn	Vp	53854.5	Ribosomal protein S6 kinase beta-2 OS=Homo sapiens OX=9606 GN=RPS6KB2 PE=1 SV=2	6416.09	6206.52	3530.72	7439.76	3043.4	3838.83	6019.77	5153.5	8909.91	10880.5	5546.64	15566.1	5962.4	7032.42	6017.34	5705.29	16154.5	22474.8	15679.7	17953	29489.9	19071.2	18433.4	32192.2	19573.9	14103.7	15363.4	13179.9	14251	21052.4	23771.2	16755.7	19896.3	14974.9	21701.1	30897.8	13278.5	30146.9
P19827	80	60	596.356	1.17946e-06	4.46249e-07	5.1361	0.999992	AdvGCp	PeU	101846	Inter-alpha-trypsin inhibitor heavy chain H1 OS=Homo sapiens OX=9606 GN=ITIH1 PE=1 SV=3	77530.6	103671	225421	86161.9	87085.6	133528	72349.8	106861	72378	86903.2	117883	76657.9	104973	62191.3	156541	85988.2	113795	30892.3	45198.4	24897.2	30150.6	238945	126556	107944	160149	49648.8	67228.2	88103.9	125932	61463.8	53947.1	83.7791	50933.9	91892.8	28335.9	28759.9	67874.6	53074.5
P0DOX2	69	25	450.168	2.90726e-07	1.24099e-07	3.82578	0.999764	AdvGCp	MoDUp	49846.7	Immunoglobulin alpha-2 heavy chain OS=Homo sapiens OX=9606 PE=1 SV=2	13627.9	22561.6	17520.8	17757.6	6836.93	9277.75	12888.2	21141.3	20890.1	24779.7	24699.4	24979.6	23436.5	10875.3	17459	17457.9	55830.2	15993.7	21485.1	35217.1	18008.7	75377.5	36407.5	60400.7	48538.9	6526.73	43799.4	18873.8	20273.6	51652.4	12471.9	68746.8	43561.3	24343.7	40208.7	32290.3	35725.7	30602.9
P01876	60	28	406.796	0.0279889	0.00477118	3.3887	0.999575	AdvGCp	PeU	38510.1	Immunoglobulin heavy constant alpha 1 OS=Homo sapiens OX=9606 GN=IGHA1 PE=1 SV=2	316913	231528	184444	170970	112325	118524	217287	191256	183719	277933	269768	143240	280294	140252	211358	182301	284524	117292	84897.1	194710	100528	437002	309244	326055	227400	166511	212998	136510	251324	185546	54689	507399	228126	181023	206014	176968	149555	311063
A5A3E0	43	4	295.233	5.12636e-05	1.40232e-05	3.82475	0.999894	AdvGCp	Vn	123099	POTE ankyrin domain family member F OS=Homo sapiens OX=9606 GN=POTEF PE=1 SV=2	3309.69	3060.39	2222.41	5966.23	1434.95	2336.28	4844.01	3660.13	2730.88	4784.57	2584.13	2022.2	2857.61	3224.23	2834.33	2432.54	6043.4	2884.77	2447.59	5510.34	1809.64	12154.4	3916.74	13486	4134.15	2974.98	9289.97	1357.96	2182.46	4968.57	3848.19	4598.98	2595.99	2369.12	3552	2357.13	4891.83	2261.31
P01877	25	1	274.485	0.0426335	0.00707718	9.03933	0.999779	AdvGCp	MoDUp	37389.8	Immunoglobulin heavy constant alpha 2 OS=Homo sapiens OX=9606 GN=IGHA2 PE=1 SV=4	2887.72	5335.06	4168.96	4017.59	1269.71	1998.5	2771.33	4961.54	4833.44	3982.86	5509.55	1262.51	5487.2	1887.02	4038.43	3920.07	8861.74	1331.71	1750.11	4647.37	1262.34	17999.5	5114.66	13607.7	11150	1478.35	5306.31	1987.71	2583.5	9742.97	1147.65	14605.5	5887.54	2388.27	6824.67	3569.46	3615.11	5257.86
O14791	19	14	128.307	0.0495628	0.00815771	2.74507	0.984801	AdvGCp	MaDUn	44031.3	Apolipoprotein L1 OS=Homo sapiens OX=9606 GN=APOL1 PE=1 SV=5	17337.4	9453.85	11933	16667.2	16452.3	9087.93	9620.82	7108.15	18940.1	26019.1	17972.6	6924.47	24096.6	14659.7	8729.82	16479.7	9721.15	11691	18363.3	16199.6	10882.4	12192.5	17853	7821.93	15892.4	13052.8	12536.7	9691.9	18131.4	32342.9	6664.46	20698.3	17556.3	11047.2	13888	9390.65	14335.8	8044.71
Q9P1Z9	19	9	100.694	6.74709e-05	1.80333e-05	2.65286	0.998872	AdvGCp	PanGp	198941	Coiled-coil domain-containing protein 180 OS=Homo sapiens OX=9606 GN=CCDC180 PE=2 SV=3	8784.52	14029.6	6064.84	11350.3	4573.3	8545.14	10617.3	5646.22	12717.8	18001.1	8824.25	11026.5	11189.7	10876.5	10639.2	7554.12	22999.9	12686.2	9580.59	19875.2	15233.9	22491	13449.5	18581.4	12851	12432	16911.4	11914.6	14021.2	20730.7	4820.88	36931.4	23672.8	12233.9	17458.9	13485.4	15499.3	11188.5
Q8N608	14	10	103.363	0.000130342	3.28056e-05	5.78612	0.99952	AdvGCp	PeU	91458.6	Inactive dipeptidyl peptidase 10 OS=Homo sapiens OX=9606 GN=DPP10 PE=1 SV=2	48652.6	48722.1	23962.1	26901.5	10524.3	30088.7	28392.6	38197.6	20720.7	32603.2	24208.3	13405.9	26105.2	28669.4	24752	39519.3	27114.7	14088.6	12462.5	15341.4	18902.6	73795.3	101171	17388.8	59706.9	18370.8	23574.7	23127.2	45687.5	15561.5	36925.9	4664.51	50099.8	18624.4	32676.7	11829	18260.7	16446.1
Q02641	12	5	81.6361	1.14043e-08	6.4513e-09	3.49353	1	AdvGCp	NGMn	65998.8	Voltage-dependent L-type calcium channel subunit beta-1 OS=Homo sapiens OX=9606 GN=CACNB1 PE=1 SV=3	2099.3	2696.46	2490.66	1450.5	1697.39	2825.11	2846.35	2509.12	2273.12	1504.38	1529.57	1652.36	1692.36	1495.53	2668.07	1584.63	2648.15	404.29	2365.89	2538.93	3819.7	3298.8	2123.85	637.821	3647.17	3887.94	1832.73	1640.94	2014.14	565.751	17499.9	3956.93	1518.72	1468.23	3869.28	1387.6	1281.48	627.384
P02741	11	7	83.426	5.57343e-12	5.41237e-12	14.292	1	AdvGCp	Vp	25209.7	C-reactive protein OS=Homo sapiens OX=9606 GN=CRP PE=1 SV=1	229.224	219.57	434.981	444.815	491.755	469.438	258.134	321	177.182	727.525	324.95	666.497	223.712	408.451	112.885	179.924	1460.94	2647.59	616.557	1478.49	893.017	1906.65	1037.35	2681.67	1082.91	1895.78	1238.06	351.028	371.113	889.613	919.451	2080.3	3071.92	752.903	1074.64	1089.26	1084.17	1093.01
Q5VU65	10	6	64.5423	0.00228493	0.000463074	5.4491	0.999847	AdvGCp	MoDUp	211803	Nuclear pore membrane glycoprotein 210-like OS=Homo sapiens OX=9606 GN=NUP210L PE=2 SV=1	34101.9	32103.2	16731.9	25488.8	25523.4	31219.8	47312.9	42303.5	19829.4	52312.7	37800.5	62868.8	29005.2	31078.6	59195.8	32457.7	60080	35204.6	66028.3	46527.8	42566.3	85497.9	52623.6	80853.4	57793.7	74604.8	68637.5	108439	64774.3	69005.3	91971.2	1719.93	77684.5	76450.9	47117.5	46706.5	55868.1	16926.7
Q5TZA2	9	4	49.3865	2.75767e-08	1.41567e-08	4.04963	0.999999	AdvGCp	NGMn	228923	Rootletin OS=Homo sapiens OX=9606 GN=CROCC PE=1 SV=1	14023.6	17738.9	12584.7	13121.1	12849.5	12997.1	16521.4	14630.3	25827.4	11160.2	17646.7	9595.98	14829	13252.2	17312.9	8820.04	6074.7	1749.19	7632.54	2386.29	4375.22	6299.84	4609.76	2832.62	11901.1	1914.69	8318.27	2202.18	5404.3	4348.14	6453.09	6398.44	5476.09	4508.66	3861.22	4140.06	4488.27	2671.51
Q8ND90	7	3	44.0844	2.16781e-05	6.41168e-06	3.92369	0.999996	AdvGCp	MoDUn	39932.6	Paraneoplastic antigen Ma1 OS=Homo sapiens OX=9606 GN=PNMA1 PE=1 SV=2	17652.8	15442	8144.81	11985.7	4653.46	10121.8	12666.3	20283.7	14725.6	11383.1	12468.3	7217.64	7707.23	12602.2	11444.4	10933.2	12865.5	7909.99	15123.6	10223.2	7038.79	13939.7	10090.2	9278.69	12865.8	9842.88	17920	16754.1	11935.3	7543.58	8708.41	3618.87	21844.8	12116.5	9166.58	11117.2	19918.9	13947.7
P06702	7	6	56.9365	0.000231039	5.51712e-05	4.28956	0.999908	AdvGCp	MoDUn	13299.1	Protein S100-A9 OS=Homo sapiens OX=9606 GN=S100A9 PE=1 SV=1	4141.31	4070.57	10434.8	2962.48	7321.78	12671.3	4345.9	4940.06	2708.43	2099.92	5674.87	2244.65	3944.56	1898.69	5289.07	3353.96	3272.06	1226.83	2393.65	1698.55	5259.52	4353.79	7144.96	5042.46	2479.96	2840.93	11139	5351.45	1854.92	6997.71	2821.72	14.4955	9352.05	8102.79	7442.9	2808.65	3030.15	1899.34
O43150	7	1	45.6506	0.0240046	0.00414415	8.18384	0.999381	AdvGCp	PeU	112905	Arf-GAP with SH3 domain_ ANK repeat and PH domain-containing protein 2 OS=Homo sapiens OX=9606 GN=ASAP2 PE=1 SV=3	37634.8	10127.4	4253.09	4272.08	14526.3	14407.4	15064.1	7858.05	5787.38	4074.34	21147.4	2998.01	5202.91	25106.2	10614.5	7166.08	27028.7	24548.1	14888.8	11084.5	6125.09	20878.8	3427.54	39093.3	6701.59	10269.7	6555.41	2207.84	20849.6	4607.01	12140.7	21139.8	2642.91	18197.5	4046.17	55311.8	26046	37153.8
P43251	6	2	33.0916	0.0162731	0.00286456	4.34402	0.999039	AdvGCp	MoDUn	62045.5	Biotinidase OS=Homo sapiens OX=9606 GN=BTD PE=1 SV=2	20824.3	32876.6	17149.5	16702.3	5442.2	15226.8	24873.5	27440.7	24823.9	17230.6	18984.9	13792.7	14448.7	21178	22171.2	15005.6	29651.1	9319.04	12456.1	22218.1	12542.1	33421.9	25620.5	38563.1	18310	3991.81	48662.1	8859.19	19333.1	27870.2	7691.61	7863.14	35853.4	21781.5	9988.96	17937.2	21343.2	2940.31
A0A075B6I9;P04211	6	3	28.4535	2.56734e-06	9.09354e-07	2.40292	0.999886	AdvGCp	PanGp	12696.2	Immunoglobulin lambda variable 7-46 OS=Homo sapiens OX=9606 GN=IGLV7-46 PE=3 SV=4	2968.39	5521.6	2389.19	3349.15	3306.85	2962.46	2738.29	3296.66	4975.84	2850.08	2653.09	4248.2	4604.5	2063.24	2715.75	3663.45	4677.92	5937.54	3345.91	4099.84	8699.41	3136.96	3383.76	4785.62	5794.86	5682.67	1795.06	3955	6474.94	2445.28	18413.8	11099.1	7765.21	4605.27	5613.9	8198.07	3994.31	5706.18
P20618	5	3	32.7223	2.42029e-14	3.27955e-14	5.53897	1	AdvGCp	MiGn	26717.5	Proteasome subunit beta type-1 OS=Homo sapiens OX=9606 GN=PSMB1 PE=1 SV=2	5997.85	4605.14	3968	4303.92	2518.71	2980.12	4904.81	3947.57	4227.05	4826.41	6220.36	4323.94	5331.21	4937.97	3835.17	4637.53	6943.89	3674.21	6317.11	10399.4	7788.13	10718.6	8570.89	8003.36	8008.89	4123.47	15009.8	5224.02	7790.3	8978.36	15474.2	4673.79	13887.3	11761	3154.14	9145.79	5898.04	5014.78
P10720	5	2	30.8341	0.00349294	0.000681809	3.04291	0.993437	AdvGCp	MoDUn	11780.8	Platelet factor 4 variant OS=Homo sapiens OX=9606 GN=PF4V1 PE=1 SV=1	6683.66	5596.33	4018.72	7635.89	3302.47	3667.91	5803.14	5318.06	6453.71	4604.53	7566.75	3748.69	4759.88	5618.36	5457.53	5318.48	4357.42	4911.36	2250.75	3344.52	7793.24	4401.26	4030.92	3349.32	2573.69	3974.53	4633.71	3526.17	3621.18	3392.06	2002.71	4054.31	4870.01	5027.97	4183.92	4221.44	4757.66	9205.42
P04433	5	2	46.1192	6.92102e-12	6.45217e-12	81.5353	1	AdvGCp	MoDUp	12689.2	Immunoglobulin kappa variable 3-11 OS=Homo sapiens OX=9606 GN=IGKV3-11 PE=1 SV=1	14799	5377.48	689.413	12926.7	9808.2	2608.03	9725.96	1256.77	1873.86	249.709	10098.6	241.485	17105.4	5071.68	3587.39	10107.7	1475.11	201.53	225.047	741.163	270.159	39.7601	5695.53	4.76986	177.933	8105.33	234.259	121.526	716.962	157.113	25.3677	308.59	324.644	250.964	348.077	288.701	78.9127	14.2167
Q8WZ59	4	4	30.5509	0	0	4.37193	1	AdvGCp	MaGn	20084.4	Transmembrane protein 190 OS=Homo sapiens OX=9606 GN=TMEM190 PE=1 SV=1	14764.5	15808.4	16133.9	20666.1	14924.8	13139	14408.2	13251.2	20652.7	22054.7	13791.4	12581.6	17119.8	12492.7	23711.4	16571.2	30879.5	7935.99	6308.04	16265.2	14066.6	25563.8	17132.3	23228.3	23310.4	8433.89	10119.1	13924.4	14124.8	13016.7	8060.12	43683.6	15281.7	18333.8	21548.9	14609.4	13378.8	16502.4
Q53QV2	4	4	49.4672	5.324e-11	4.30845e-11	9.8555	0.999998	AdvGCp	MoGn	12444.8	Protein LBH OS=Homo sapiens OX=9606 GN=LBH PE=1 SV=1	410.81	442.555	816.95	504.269	660.13	910.552	790.788	436.347	839.286	3245.1	717.669	904.781	695.283	2079.07	420.697	339.171	961.274	658.872	1562.73	1191.47	7190.85	689.782	1221.41	522.005	1267.55	2569.94	1467.77	447.102	889.488	1617.27	552.055	946.988	3118.2	467.807	1097.56	1050.08	1889.81	1085.52
Q86SJ2	3	1	22.8014	0.000153462	3.78082e-05	17.1378	0.99997	AdvGCp	MoDUn	58903.5	Amphoterin-induced protein 2 OS=Homo sapiens OX=9606 GN=AMIGO2 PE=1 SV=1	2351.59	6947	7036.12	351.338	449.334	4084.68	8649.67	9280.67	4832.24	287.074	6147.19	393.642	7110.77	711.44	11518	6901.74	239.481	3.13069	2854.56	2546.2	805.945	9778.04	12286.9	21480.9	9524.28	100.052	1873.84	2004.88	8618.05	17766	2306.49	270.868	5363.71	9212.39	674.92	7498.9	7142.66	149.765
Q9Y3E7	3	2	12.2021	0.0455718	0.00752207	346.433	0.997277	AdvGCp	PeU	25130.2	Charged multivesicular body protein 3 OS=Homo sapiens OX=9606 GN=CHMP3 PE=1 SV=3	69.1148	4.0697	11.5577	52.4091	3.47254	3.85792	4.33384	1.24072	266.945	0.0119403	52.4918	6.66887	2.69899	36.1628	1.05164	0.574841	3.57824	6.82454	147.347	4.2374	0	0.537212	43.0117	14.3081	1.16565	20.1436	0	6.31643	0.219679	0	0	7.88777	0	3.39793	5.65456	63.8005	0	0
Q9H521	3	3	16.2347	7.14251e-12	6.60581e-12	4.46959	1	AdvGCp	Vn	9435.74	Putative uncharacterized protein LOC645739 OS=Homo sapiens OX=9606 PE=5 SV=1	7650.64	10674.2	21550.2	7437.81	15915.4	26010	11766.9	8504.52	7389.23	8043.28	8557.51	6612.97	7444.59	7690.53	9309.75	6543.15	8112.13	13430.7	17846	14489.1	9295.18	15713.6	11329	10286.1	30410.4	7414.57	3829.88	18543.8	17283.4	11643.6	20045.9	27531.1	1735.83	44966.8	39836.7	29153.5	16004.6	10320.8
P22301	3	2	22.3098	1.76633e-06	6.51375e-07	6.79444	0.999996	AdvGCp	Vn	20859	Interleukin-10 OS=Homo sapiens OX=9606 GN=IL10 PE=1 SV=1	31755.6	23605.7	22624.1	24662.9	7815.33	22637.8	9837.47	29523.3	14395.4	16310	19963.5	8775.44	21732	14011.2	13078.8	15635.7	17512.4	20809.6	16193	17841.1	6074.93	98148	93524.6	43117.8	70598	8878.85	20741.8	24938.7	53639.6	22671.2	25397	12351	56307.4	25385	47137.5	21328	19970	19401.9
P33763	3	1	16.8302	3.15606e-07	1.34227e-07	938.346	0.999999	AdvGCp	Vp	10858.5	Protein S100-A5 OS=Homo sapiens OX=9606 GN=S100A5 PE=1 SV=2	0	0	0	0	0	0	11.4381	29.1719	0	11.2832	6.07462	0	0	31.1329	0	0	0	0	302.572	27.2477	0	41.2983	179.177	8.5347	230.535	0	27.593	154.9	189.737	63.8243	179.518	37.2269	0	146.171	155.259	260.182	294.329	0
Q00059	2	1	11.5353	0.00426027	0.00081924	2.80413	0.910991	AdvGCp	MiGn	29324.8	Transcription factor A_ mitochondrial OS=Homo sapiens OX=9606 GN=TFAM PE=1 SV=1	4797.65	4955.65	1783.37	4774.35	1768.36	1930.35	2767.81	3390.36	5859.39	5745.95	1946.88	4138.96	2386	4221.03	2921.61	2363.4	6916.77	2356.12	1600.48	4139.07	7734.9	2853.04	6046.08	2021.37	3885.47	2535.21	4115.6	1723.99	3965.77	757.625	2296.89	2764.09	2375.73	7454.36	3034.49	6248.78	2371.36	2397.78
Q12765	2	1	11.2996	0.000976337	0.000210676	8.6801	0.969194	AdvGCp	MoDUp	47009.4	Secernin-1 OS=Homo sapiens OX=9606 GN=SCRN1 PE=1 SV=2	59695	4624.95	5615.26	75490.7	3685.78	24432.3	9097.83	8117.55	32070.9	44453.7	12652.2	968.488	31692.2	21405.1	1944.74	37047.4	13186.2	43979	17758.2	30122.4	2323.48	67718.1	46025	70460.2	15817	83108.2	8894.28	9769.37	5742.2	100148	23276	20566.6	647.392	11109.3	22796	27233.2	24910.8	37914.4
Q8TCF1	2	2	12.8229	0.0183021	0.00320177	2.26924	0.972003	AdvGCp	PanGp	31699.8	AN1-type zinc finger protein 1 OS=Homo sapiens OX=9606 GN=ZFAND1 PE=1 SV=1	14360.8	13875.8	9858.78	9852.63	7271.15	9754.84	13179.3	14041.5	15025.5	11540.8	13714.7	9868.28	10798.3	10623	13430.7	9183.41	14331.4	11164.6	11397.3	12678.9	8645.68	20950.3	22361.4	17542.4	12070	6540.96	15125.7	12138.3	13587.4	14152.3	12153.1	19460.9	13293.2	13251.8	16038.1	13548.6	10768.8	12026
P0DOX5;P01857	119	59	714.202	0.0119883	0.0021559	2.16249	0.996062	MaDUn	PeU	49956.2	Immunoglobulin gamma-1 heavy chain OS=Homo sapiens OX=9606 PE=1 SV=2	1.55818e+06	2.22462e+06	1.57464e+06	1.16557e+06	571183	1.42267e+06	1.81028e+06	1.80653e+06	2.0778e+06	1.3041e+06	1.4641e+06	777797	1.30673e+06	1.41567e+06	1.5757e+06	1.31323e+06	1.99871e+06	1.87546e+06	1.16562e+06	972668	1.19069e+06	1.67325e+06	1.15919e+06	1.80013e+06	1.39823e+06	863433	2.37384e+06	1.44941e+06	1.58433e+06	1.5176e+06	890564	1.5644e+06	2.76274e+06	913294	1.48743e+06	1.07382e+06	1.55246e+06	1.03106e+06
P07358	40	19	306.107	0.0237598	0.00410798	2.27301	0.998107	MaDUn	MoDUn	68757.8	Complement component C8 beta chain OS=Homo sapiens OX=9606 GN=C8B PE=1 SV=3	12561.8	11004.4	7184.76	10646.6	6803.68	6698.55	11508.6	8327.34	11240.3	15999.8	10857.4	3680.14	8915.23	14038.9	12494.2	9411.62	24297.8	9111.7	6152.6	10313.7	5117.17	11545.8	12168.8	12714.1	7879.93	8688.54	14400.9	9621.49	6580.3	7226.3	58149.5	11504.6	19235	8655.16	12436.7	9644.15	9076.97	11326.1
P02656	25	21	140.809	2.20099e-11	1.8999e-11	2.82088	1	MaDUn	Vp	10852.3	Apolipoprotein C-III OS=Homo sapiens OX=9606 GN=APOC3 PE=1 SV=1	14566.3	21192.8	20846.6	11535.2	14122	14984.5	13806.6	18380.1	8742.19	13242.8	16917.1	10236.8	15575.2	12408.3	17788.1	11828.5	24908.5	23483.7	17030.4	33904.6	36661.8	42369.1	35082.2	40067.5	39929.7	38481.1	27039.3	32227.7	36377.1	16680.3	27410.8	74230.7	27727.4	37861.4	32114.3	39093.2	14950.8	75317.3
P01780	18	7	183.738	7.03796e-05	1.87249e-05	3.36508	0.999797	MaDUn	Vp	13113.8	Immunoglobulin heavy variable 3-7 OS=Homo sapiens OX=9606 GN=IGHV3-7 PE=1 SV=2	987.249	702.336	558.105	1023.47	485.894	552.173	623.116	877.351	1364.51	1078.97	1317.02	848.04	952.146	894.871	644.468	932.535	1003.61	3038.14	814.469	2105.36	970.614	659.548	1799.36	3274.21	939.261	810.488	948.841	1782.59	1785.85	1453.71	497.662	4417.74	2995.1	2421.18	2006.55	2790.82	737.358	3973.84
P0DJI9	13	5	101.338	7.65849e-05	2.02832e-05	4.0302	0.999572	MaDUn	PanGn	13584.1	Serum amyloid A-2 protein OS=Homo sapiens OX=9606 GN=SAA2 PE=1 SV=1	243.318	170.415	926.635	194.34	629.068	1125.68	259.838	197.785	134.347	197.593	106.801	205.393	151.743	302.444	354.917	235.226	1320.9	169.665	270.491	1227.77	1078.25	1032.68	521.39	387.351	1200.45	346.74	445.911	651.247	404.943	257.01	724.961	421.202	217.099	844.125	494.571	799.887	344.905	645.775
Q9NZ08	11	3	77.1716	3.49505e-05	9.90963e-06	2.66592	1	MaDUn	Vp	107805	Endoplasmic reticulum aminopeptidase 1 OS=Homo sapiens OX=9606 GN=ERAP1 PE=1 SV=3	1500.15	1227.08	1500.11	1598.08	1743.52	1558.87	996.695	1376.93	1335.48	2199.78	2086.13	3333.88	2055.78	1909.65	1140.22	1813.34	1310.21	2818.52	1199.43	2603.78	1410.7	1362.02	1569.54	4325.71	2369.84	1405.04	2212.29	1092.3	1174.11	2052.83	2453.62	1962.56	2103.46	1964.49	1478.44	1811.37	2965.71	972.75
Q9ULH1	8	3	42.9971	1.70974e-14	2.40048e-14	5.53093	1	MaDUn	Vp	126468	Arf-GAP with SH3 domain_ ANK repeat and PH domain-containing protein 1 OS=Homo sapiens OX=9606 GN=ASAP1 PE=1 SV=4	469.789	438.332	384.201	598.136	565.765	873.158	692.207	329.582	1061.13	885.694	564.645	2525.07	855.458	757.732	448.669	510.316	1954.7	1756.53	2328.75	3198.04	442.494	4501.75	3147.99	6595.24	1263.25	819.42	2452.61	2062.15	2553.12	3117.38	1361.6	5813.86	3990.96	3146.26	3317.19	3272.96	2444.79	1417.36
P80723	8	3	61.652	9.07097e-08	4.19469e-08	11.9723	0.999999	MaDUn	Vp	22693.4	Brain acid soluble protein 1 OS=Homo sapiens OX=9606 GN=BASP1 PE=1 SV=2	448.414	435.536	1654.88	565.974	31.9104	828.395	492.258	372.689	116.069	117.832	245.511	1402.5	430.36	319.046	319.041	302.105	2016.71	6173.25	3466.22	5661.6	950.948	8623.6	3960.94	11314.6	2526.77	273.18	2810.1	5135.42	4306.95	3385.43	3369.99	6304.33	2440.84	5902.09	6423.46	7481.93	3141.43	4816.96
Q6ZMR5	7	3	38.0872	5.9952e-15	9.07318e-15	3.2766	1	MaDUn	PanGn	48024.9	Transmembrane protease serine 11A OS=Homo sapiens OX=9606 GN=TMPRSS11A PE=1 SV=1	15360.3	24467.6	15366.5	24908.8	13262.6	17660.7	23917.5	15762.6	17998.7	31093.2	15883.7	35426.2	16086.6	20721.9	17060.7	9543.65	55521.3	47683.7	27176.8	49585.1	67823.4	39417.5	51810.9	73153.2	46053	41540.7	43834.1	41271.5	60053.9	34777	24754.7	126714	72559.2	44847.9	47303	71087.4	37080.2	57251
P10070	6	3	46.3646	0	0	6.7607	1	MaDUn	NGMn	169323	Zinc finger protein GLI2 OS=Homo sapiens OX=9606 GN=GLI2 PE=1 SV=4	2298.63	1709.92	1775.58	5530.99	2145.74	2410.8	4033.8	1267.75	2566.99	7115.74	2342.83	6389.63	3937.03	7930.92	2667.51	2154.44	1899.91	4542.59	3650.77	4363.22	20304.7	2118.61	3162.57	6916.2	2288.75	4181.76	2253.78	2640.44	3579.23	6443.34	1692.47	1929.33	4736.69	3221.48	2997.31	2294.09	2087.4	2402.21
Q969Q5	6	2	23.4041	9.63141e-09	5.50181e-09	131.806	1	MaDUn	PanGn	23409.3	Ras-related protein Rab-24 OS=Homo sapiens OX=9606 GN=RAB24 PE=1 SV=1	10.4135	50.3471	53.3923	13.4593	84.4088	76.7544	66.1617	33.3077	8.33817	15.3058	34.0392	47.0583	11.803	24.4694	128.551	6.20521	57.774	1751.26	169.115	98.6787	0	154.274	111.617	19.7973	744.944	0	0	539.165	504.369	0	1537.43	1101.86	201.358	623.601	382.646	691.686	80.9982	563.432
P08910	5	2	37.9922	0.000256008	6.06367e-05	3.06641	0.971141	MaDUn	MoDUn	49113.4	Monoacylglycerol lipase ABHD2 OS=Homo sapiens OX=9606 GN=ABHD2 PE=1 SV=1	2623.8	2323.33	2058.64	4298.46	2138.45	2469.29	3190.24	2450.66	4004.75	2493.89	2423.97	6013.74	2269	3849.7	2155.36	2964.6	6986.38	2772.98	2517.22	2965.06	2665.51	2786.49	3354.32	5177.22	3356.31	1446.77	3948.48	1788.51	1956.71	4209.11	2546.01	544.301	5448.47	2903.34	2340.05	2878.46	3658.79	1446.96
P13056	5	3	34.3329	0	0	16.7022	1	MaDUn	PanGn	68341.4	Nuclear receptor subfamily 2 group C member 1 OS=Homo sapiens OX=9606 GN=NR2C1 PE=1 SV=2	7937.31	13312.6	5048.13	28893.2	5919.67	7952.91	36170.1	8184.18	19754.7	148486	11079.6	111080	14998.9	80866.3	13997.2	8600.14	260001	219324	137330	231573	221881	222753	217415	336321	200766	144003	176179	222464	256419	157343	143163	468073	370421	295498	289326	287563	166497	184710
A1A519	5	3	28.4838	1.61128e-06	5.9989e-07	2.81977	0.999884	MaDUn	PeU	37728.3	Protein FAM170A OS=Homo sapiens OX=9606 GN=FAM170A PE=2 SV=1	4875.56	7322.85	2138.2	4335.72	1950.6	2905.46	6053.11	5915.68	8733.18	5585.07	4451.48	3691.58	3795.98	3814.23	3886.36	3502.02	7286.34	1991.65	2844.23	2233.9	3173.24	2874.48	2826.02	5984	2424.8	3020.47	8878.97	1595.66	3151.34	4005.58	1723.14	2066.83	1777.29	3213.11	3143.15	2452.37	3181.91	1949.86
O43543;P50583	5	3	29.7608	2.4659e-09	1.5285e-09	15.3718	0.999999	MaDUn	Vp	32640.9	DNA repair protein XRCC2 OS=Homo sapiens OX=9606 GN=XRCC2 PE=1 SV=1	2256.19	2774.16	587.113	2979.68	1060.77	1457.92	2980.08	2510.87	2786	3985.67	1696.35	3075.52	2217.24	2589.41	2374.04	1098.11	7926.07	118455	4921.24	28542.9	39201	8431.73	7466.47	30784	3027.89	122650	3794.4	1393.96	8578.17	5088.19	2439.53	73235.5	48921.8	2538.45	26605.8	1189.04	4726.12	137344
Q86WV6	4	1	22.4711	0.00112424	0.000238199	31.5098	0.989822	MaDUn	NGMn	42762.9	Stimulator of interferon genes protein OS=Homo sapiens OX=9606 GN=STING1 PE=1 SV=1	464.754	751.842	499.144	878.183	874.033	365.8	627.486	397.892	1599.72	841.86	603.059	262.149	387.873	103.833	558.796	507.218	58.1121	55.1841	79.4835	102.398	67.5402	149.412	13.7	118.218	267.022	149.093	422.636	63.4507	392.046	226.845	4721.87	0	52.3871	217.765	73.2259	73.4492	113.901	0
O00170	4	1	28.2399	1.49301e-08	8.24569e-09	7.46574	0.999957	MaDUn	PeU	38092.3	AH receptor-interacting protein OS=Homo sapiens OX=9606 GN=AIP PE=1 SV=2	527.453	726.985	591.964	523.731	341.937	309.196	840.099	638.35	922.315	247.651	606.005	572.928	479.098	408.704	971.476	403.565	139.04	23.7667	186.813	464.933	45.7507	1403.47	188.975	403.004	148.491	62.3277	80.6757	13.4196	248.968	334.766	129.47	0	16.0843	0	93.9062	392.788	346.04	1015.19
Q06787	3	1	23.8397	2.80336e-06	9.78088e-07	704.63	1	MaDUn	MoDUn	71516.7	Synaptic functional regulator FMR1 OS=Homo sapiens OX=9606 GN=FMR1 PE=1 SV=1	424.203	477.522	446.242	363.359	443.304	292.871	229.898	240.15	436.82	166.092	280.987	6.51409	384.675	157.08	270.394	330.183	1.00368	94.8673	43.2312	37.0735	0.230616	0.459817	0.489416	0.486834	110.537	43.8812	34.6671	471.219	42.1661	6.97977	7.05255	2447.89	11.096	171.484	956.185	7.77346	11.9014	74.0268
A6NFK2	3	2	11.4031	8.57043e-06	2.72877e-06	6.7032	0.997592	MaDUn	MoGn	28797.1	Glutaredoxin domain-containing cysteine-rich protein 2 OS=Homo sapiens OX=9606 GN=GRXCR2 PE=3 SV=1	271.232	107.654	29.4863	923.488	66.4254	13.6914	1002.74	446.373	217.204	575.096	503.18	433.7	403.014	916.02	70.2914	225.006	346.022	39.1626	210.475	495.445	18.8167	1223.43	921.776	287.484	1827.46	15.5503	939.358	476.645	176.322	364.512	291.839	771.715	486.962	421.458	471.63	1013.75	660.978	193.182
F2Z3F1	3	1	17.1746	0.00321663	0.000633178	4.29821	0.997056	MaDUn	PanGn	14237.4	Uncharacterized protein C5orf67 OS=Homo sapiens OX=9606 GN=C5orf67 PE=4 SV=1	1830.02	1555.44	1083.21	1351.27	648.263	1049.53	1801.53	1977.91	1775.12	1934.69	1347.66	2640.16	1250.8	1860.81	1635.2	1504.54	2646.22	5164.69	1459.22	2919.07	886.318	2777.22	2271.56	3539.44	2827.49	825.318	1944.24	3244.88	2695.93	2046.67	2241.51	5227.53	2931.88	2712.36	2930.22	3340.07	1563.22	8244.68
Q7L0Y3	3	1	17.8533	8.43769e-15	1.24464e-14	17.2065	1	MaDUn	PanGn	47632.2	tRNA methyltransferase 10 homolog C OS=Homo sapiens OX=9606 GN=TRMT10C PE=1 SV=2	458.872	507.822	539.296	514.266	468.3	424.798	699.372	459.655	549.864	4123.7	434.966	4577.4	379.953	1132.56	515.265	252.206	6911.16	18421.7	4017.73	12057.2	3237.47	6743.31	5907.65	17939.5	5724.95	1159.23	6744.53	4679.24	5699.37	5873.61	3240.04	23766.4	10949	6658.21	8100.87	6199.15	4681.04	11468.1
P41227	3	1	15.9191	0.00217319	0.000441195	9.24498	0.999935	MaDUn	PeU	26629.6	N-alpha-acetyltransferase 10 OS=Homo sapiens OX=9606 GN=NAA10 PE=1 SV=1	497.016	289.046	455.679	847.274	330.946	274.568	381.82	400.23	942.582	455.961	650.376	2295.18	846.645	437.886	345.269	1106.72	1512.24	31.0768	151.852	395.847	2209.4	872.46	1348.47	2250.82	632.506	2127.24	104.596	1354.34	500.403	520.995	931.42	3807.22	1021.32	2007	2501.6	690.477	773.916	2947.69
P21291	3	1	21.9623	0.00152432	0.000318908	17.392	0.997962	MaDUn	Vp	21422.8	Cysteine and glycine-rich protein 1 OS=Homo sapiens OX=9606 GN=CSRP1 PE=1 SV=3	3670.94	5993.59	4167.23	6536.85	1380.77	4698.53	3402.35	5483.45	4566.62	2379.5	9482.39	2479.07	3572.25	1742.22	5916.55	4593.35	3456.49	41237.3	16137.7	44642	6135.75	49625.4	36555.3	92325	47689.6	145.179	17441	26274.5	42230.1	38566.5	8312.14	14773.7	47801.4	50880.3	45949.4	54301.9	24033.8	35991.2
Q14141;Q9H8M7	2	1	12.1045	7.55936e-06	2.43345e-06	97.1685	0.999964	MaDUn	AdvGCn	50115.9	Septin-6 OS=Homo sapiens OX=9606 GN=SEPTIN6 PE=1 SV=4	2.46525	6.19439	9.38984	7.69718	9.76389	5.2015	1.86118	5.16717	4.35277	16.2339	29.5277	109.165	4.20139	5.9015	11.8852	6.97648	0.787321	597.059	8.07937	154.005	4.37637	0	86.7306	173.801	1.55737	4.42255	0	444.345	125.657	0	0	129.445	838.344	112.53	144.912	265.72	2.66585	106.024
Q96M15	2	2	15.8005	6.38729e-11	5.06344e-11	12.2209	1	MaDUn	Vn	16223.6	Putative uncharacterized protein IGF2BP2-AS1 OS=Homo sapiens OX=9606 GN=IGF2BP2-AS1 PE=2 SV=1	4177.18	5391.7	5145.21	6632.32	4412.71	5259.35	6752.09	5967.31	4314.02	9113.55	4322.05	2602.95	4579.51	7936.39	4767.64	2830.31	10554.4	21661.3	32675.6	22116.9	16968.8	56916.5	59530.6	42952.2	45755.3	6723.08	61182.9	24291.9	44534.3	22694.9	47291.4	33286	80040.8	20139	34133.5	36261.7	29744.3	14665.6
P54725	2	1	12.5295	1.68088e-08	9.15314e-09	Infinity	1	MaDUn	Vn	39666.3	UV excision repair protein RAD23 homolog A OS=Homo sapiens OX=9606 GN=RAD23A PE=1 SV=1	0	0	0	0	40.6635	35.8627	0	0	0	0	0	0	0	0	0	0	0	176.685	81.4365	0	94.5321	628.359	1341.16	670.09	317.957	71.9571	15.0326	55.3771	392.323	25.3934	295.76	69.5814	566.433	255.237	434.065	37.5585	40.5497	0
P40425	2	2	11.0686	5.36822e-07	2.19499e-07	23.2488	0.999995	MaDUn	Vp	46166.5	Pre-B-cell leukemia transcription factor 2 OS=Homo sapiens OX=9606 GN=PBX2 PE=1 SV=2	400.032	525.982	354.25	290.123	391.718	301.223	311.853	301.566	504.876	276.601	528.26	37.284	502.15	332.024	284.225	309.986	608.979	2543.33	1115.15	1752.89	3.04897	1013.31	1079.85	5602.65	1391.06	199.519	3633.65	372.114	434.137	3189.56	2061.98	29.7617	1377.39	1539.25	50.1537	1405.76	2366.24	1753.16
P05546	67	46	524.322	2.46802e-06	8.84935e-07	2.20321	0.999992	MaDUp	Vn	57241.8	Heparin cofactor 2 OS=Homo sapiens OX=9606 GN=SERPIND1 PE=1 SV=3	19115.8	17154.3	21154.3	19495.9	9286.41	14359.7	16383.1	18996	18591.7	16854.7	11328.2	11350.1	10262.4	18289.2	16484	13634	22999	43016.6	23172.7	24578.8	22875.7	40642.2	21756.1	28505.1	21343.3	33508.1	42580.4	23709.5	16700.7	29388	33565.2	24233.2	22675.3	25219.2	34921.4	27956.1	29853.2	45192
P02649	56	42	432.061	2.22045e-16	4.53954e-16	4.00559	1	MaDUp	AdvGCn	36268.2	Apolipoprotein E OS=Homo sapiens OX=9606 GN=APOE PE=1 SV=1	78419.9	115685	110153	64404.5	89605.8	114618	94481.3	89857.9	55214.4	39869.9	79802.6	25736	71391.8	96948.5	99574.3	71519.7	93907.6	71471.4	99412.3	51029.8	59409.8	68731.2	76144.2	31619.3	65088.4	88406.7	66584.2	128356	143189	30206.4	79698.5	220318	52467.5	104877	97539.6	103055	64738.5	92365.7
Q149N8	13	6	70.0216	6.14349e-06	2.01666e-06	2.55042	0.999968	MaDUp	PanGp	195703	E3 ubiquitin-protein ligase SHPRH OS=Homo sapiens OX=9606 GN=SHPRH PE=1 SV=2	10072.1	12984.1	6285.45	18245.1	7946	8648.19	15604.9	10450.2	13477.6	14373.1	10358.7	10782	11349.7	13194.4	11216	8127.59	18371	16638.6	14072.3	20621.8	9271.61	20408.5	13787.7	17715.8	30274.5	8910.12	21033.7	16947.2	17044.7	23670.1	22945.8	40308.1	13801.1	24222.4	24567.2	27623.6	21303	16239.3
P01619	12	6	90.2134	6.14838e-08	2.96068e-08	2.28127	1	MaDUp	PanGp	12671.2	Immunoglobulin kappa variable 3-20 OS=Homo sapiens OX=9606 GN=IGKV3-20 PE=1 SV=2	20259.2	23400.8	23731.8	24386.5	17754.8	21285.5	24461.1	19026.5	30586.9	22859.6	21617.9	11832.9	22922.8	18780.4	22924	21906.9	29758	22316.6	27682.8	21322.2	38364.8	26964.6	26325.2	22098.1	32012.4	23819	31476.5	31278.1	42011	17794	17798.4	30346.4	30892.1	36908.7	32925.5	29487	21652.1	22998.7
P01764	11	1	113.794	4.94531e-05	1.35597e-05	313.736	0.999909	MaDUp	Vp	12753.4	Immunoglobulin heavy variable 3-23 OS=Homo sapiens OX=9606 GN=IGHV3-23 PE=1 SV=2	0.592733	1.17801	1.00668	0.44082	0.779076	0.909764	1.34423	1.33102	0.997319	0.900142	1.58697	1.57815	0.722909	1.22129	6.27756	0.941581	0.208731	3.40827	647.82	2.29764	0.481479	0.868395	2.62879	4.09819	1.43936	0.565585	37.8942	1.72	35.4829	7.39458	3.94458	25.4193	4.6692	25.2352	3.74718	2.85385	1.08391	5.59135
Q15293	9	7	59.7819	1.21014e-14	1.741e-14	2.9761	1	MaDUp	MiGn	38890	Reticulocalbin-1 OS=Homo sapiens OX=9606 GN=RCN1 PE=1 SV=1	2226.8	1884.54	3465.99	2000.66	3871.03	2802.11	1992.47	2059.65	2600.02	2833.34	1603.91	2565.64	1959.84	2485.83	2225.93	2189.24	3249.8	8244.16	3361.07	4111.5	9074.66	4991.61	4933.72	3484.88	4500.54	4965.55	2609.13	4962.51	4689.29	2731.46	3486.56	6236.65	7686.21	4981.65	4762.43	4853.57	2800.93	7359.03
A0A0C4DH69	7	3	49.9058	0.00515704	0.000977173	2.34232	0.999931	MaDUp	PeU	12885.6	Immunoglobulin kappa variable 1-9 OS=Homo sapiens OX=9606 GN=IGKV1-9 PE=3 SV=1	8456.22	14350.5	9746.9	10201.3	8365.37	14818.6	12214.8	11673.5	12366.9	4860.65	10274.7	4279.05	9151.99	7472.06	7532.36	8501.15	10817.2	5627.71	9097.78	6942.53	3542.19	9596.89	6720.37	10477.2	8459.83	13265.3	12461.5	9389.82	8197.82	8075.16	7840.45	6683.75	7756.55	10636.7	6869.57	9245.75	9308.36	8382.24
Q9UHC6	5	1	29.9252	1.72894e-06	6.39612e-07	159.412	1	MaDUp	PanGn	150277	Contactin-associated protein-like 2 OS=Homo sapiens OX=9606 GN=CNTNAP2 PE=1 SV=1	0	0	106.585	3.24202	121.819	19.3525	0	11.4677	0	0	1.18391	890.265	10.2636	0	0	0	204.823	629.385	241.162	160.811	0	36.4775	268.218	18.6921	189.818	71.6166	191.528	10.9093	78.3574	1952.13	2176.01	607.009	174.056	415.529	2052.57	1135.1	341.706	0
P37802	5	4	33.1679	2.76976e-06	9.69268e-07	19.048	0.999906	MaDUp	PeU	22562.6	Transgelin-2 OS=Homo sapiens OX=9606 GN=TAGLN2 PE=1 SV=3	587.654	454.985	590.929	208.404	424.653	369.152	392.817	820.043	379.292	80.5358	738.481	147.365	321.608	208.586	94.3884	234.621	5.41121	42.534	131.926	19.1684	0	376.3	297.78	575.113	49.0049	127.535	60.7946	38.3533	97.9707	3.50628	51.4956	649.691	7.9163	150.213	22.2908	84.5268	35.4208	610.35
Q9NP58	4	3	24.2006	2.77556e-15	4.55552e-15	48.0426	1	MaDUp	PanGn	94456	ATP-binding cassette sub-family B member 6_ mitochondrial OS=Homo sapiens OX=9606 GN=ABCB6 PE=1 SV=1	1611.21	1594.42	592.069	642.977	244.03	776.669	393.62	1137.53	680.605	3468	737.248	2367.54	707.521	917.782	174.764	398.655	6842.24	2811.09	3785.29	4014.95	5848.38	4475.42	4921.77	4013.08	4366.76	2447.75	7225.4	3507.72	4100.65	8294.75	2195.38	9281.81	5128.59	4106.31	4296.25	4878.89	5468.9	4043.32
P17516	4	1	29.7068	0.00387307	0.000751942	3.71662	0.981916	MaDUp	PanGp	37466.1	Aldo-keto reductase family 1 member C4 OS=Homo sapiens OX=9606 GN=AKR1C4 PE=1 SV=3	57817.9	104063	54078.7	84579.7	28882.8	70727.4	83558.2	64910.7	60651.9	101496	61194.2	79893.5	48656.3	69572.5	143537	51754.9	109683	72188.2	40172.5	72552	82968.7	74305.8	105340	87794	143991	100554	19777.4	86230.8	115747	45564.1	83640.9	170091	110032	98755	145081	101555	39655	89647
P15814	4	2	30.3715	0.000803581	0.000176021	8.12031	0.999878	MaDUp	Vp	23191.2	Immunoglobulin lambda-like polypeptide 1 OS=Homo sapiens OX=9606 GN=IGLL1 PE=1 SV=1	36.5075	0	9.90267	7.81789	4.32746	0	11.8355	0	181.862	21.8604	574.55	29.5961	209.592	95.3418	0	173.449	73.0256	26.7579	208.929	67.7657	332.529	98.9021	154.454	0	602.81	145.861	16.2769	114.194	328.586	8.56137	204.046	0	49.3582	26.0859	71.7628	216.345	75.806	7.74255
Q5T6V5	3	1	17.5532	0.00378793	0.000736921	6.13474	0.999998	MaDUp	1GCp	39484.8	Queuosine salvage protein OS=Homo sapiens OX=9606 GN=C9orf64 PE=1 SV=1	655.128	2052.09	4885.36	525.774	1598.95	4445.19	2694.35	2085.89	404.883	331.982	613.116	539.274	1260.6	2048.48	2234.56	713.781	849.556	16.0493	1296.28	0	2004.59	988.632	2037.17	94.728	4179.32	3114.99	170.58	232.537	3513.49	340.045	18.9487	166.3	385.219	39.2245	863.689	788.853	2095.93	5690.27
Q8IZT9	2	2	11.1709	0.00390953	0.000756788	3.56979	0.992812	MaDUp	1GCn	19267.4	Protein FAM9C OS=Homo sapiens OX=9606 GN=FAM9C PE=1 SV=1	44.137	1043.62	1068.72	1350.83	1149.26	589.89	503.955	711.818	1490.19	822.445	829.918	725.535	2109.29	1164.41	513.373	2167.1	56.6191	335.478	655.382	683.771	1283.55	927.13	392.059	655.625	753.617	3375.54	710.542	4258.72	2293.77	619.19	3453.05	15.0956	1405.69	746.512	1670.19	1177.27	1143.09	123.206
Q9BWF2	2	1	13.7871	0.00027463	6.42635e-05	122.268	0.999745	MaDUp	1GCn	53978.7	E3 ubiquitin-protein ligase TRAIP OS=Homo sapiens OX=9606 GN=TRAIP PE=1 SV=1	150.299	141.621	270.721	362.542	139.848	339.88	333.716	222.372	174.087	198.285	233.695	154.327	218.604	62.935	96.6181	358.368	14.9036	3795.82	3479.97	4923.87	109.735	193.674	3420.24	5538.22	324.2	40.239	283.788	1092.55	11.9916	7459.56	5.77886	7420.63	483.453	5575.37	270.813	0	312.005	2817.43
P55058	2	2	11.8085	0	0	9.22913	1	MaDUp	Vn	54967.7	Phospholipid transfer protein OS=Homo sapiens OX=9606 GN=PLTP PE=1 SV=1	3179.41	2415.76	2001.51	2180.94	2462.01	2581.01	2119.27	3079.95	2666.84	2106.76	2856.28	1435.43	2604.33	2338.86	3282.08	1996.38	195.084	11652.1	8254.17	7646.79	5038.94	18691.5	12778.6	11830.8	14128.7	10845.4	15924.4	7213.17	7023.27	10667.2	23071.1	3119.4	24115.8	7715.4	18189.3	8927.22	10223.5	7033.99
P19793	2	1	13.3477	0.000592459	0.000132515	2.38503	0.997337	MaDUp	Vp	51552.8	Retinoic acid receptor RXR-alpha OS=Homo sapiens OX=9606 GN=RXRA PE=1 SV=1	839.573	618.857	513.561	1446.68	964.413	734.827	324.73	643.492	1179.23	1467.61	749.788	731.453	1027.38	1184.36	347.31	868.112	1612.14	1769.21	1153.09	1889.39	723.791	914.622	1181.33	579.761	1245.59	2615.59	852.938	1248.6	1385.8	938.542	499.537	1192.14	3161.25	1300	1664.38	1770.8	1336.55	1109.58
P01861	39	22	415.253	0.000202974	4.88698e-05	16.1534	0.999923	MaGn	PeU	36453.8	Immunoglobulin heavy constant gamma 4 OS=Homo sapiens OX=9606 GN=IGHG4 PE=1 SV=1	55907.2	5240.28	26492.4	30456.7	15244.8	1530.23	33227.9	35355.8	9368.88	4423.28	119737	3886.11	63377.6	15381.2	6336.53	18379.2	7080.7	1965.75	9647.83	7142.99	1554.18	18507.3	12723.2	2345.74	14880.1	67716.3	49470.1	2007.25	5767.22	1265.41	2237.4	4087.91	4084.29	6710.27	6039.43	4514.09	3734.89	3656.07
P08697	36	28	272.875	3.74145e-13	4.36e-13	11.6474	1	MaGn	Vn	54908	Alpha-2-antiplasmin OS=Homo sapiens OX=9606 GN=SERPINF2 PE=1 SV=3	6241.47	10803	10552.5	5644.61	12966	13476.9	13347.1	10892.4	9764.24	7134.24	8448.8	2910.02	6866.48	10904.1	11895.8	6874.32	13428	13975.3	34879	20996.3	22025.1	24017.5	32433.2	35244.7	26020.5	19861.7	60400.5	31407.6	51327.5	60405.9	31241.1	1877.1	26896.3	6531.05	17319.6	27307.7	23876.2	28588.8
O95954	29	13	186.709	0.0197312	0.00343696	4.58776	0.988994	MaGn	PeU	59611	Formimidoyltransferase-cyclodeaminase OS=Homo sapiens OX=9606 GN=FTCD PE=1 SV=2	13805.5	11654.1	13822.1	14401.8	9744.19	11753.7	13487.4	11789.8	10879	7508.38	11926.3	9729.33	14419.2	11681.3	13155.8	10147	9213.03	14558.3	6203.62	11414.9	14618.5	5139.37	5493.93	64814.1	7402.19	22379.1	7311.53	5845.76	4340.42	10671.5	7799.21	21830	12618.9	3748.73	6702.96	8919.92	8510.58	9099.57
P51805	26	14	162.282	8.79864e-06	2.7938e-06	6.96813	1	MaGn	1GCn	211182	Plexin-A3 OS=Homo sapiens OX=9606 GN=PLXNA3 PE=1 SV=2	9738.91	12724.1	10275.1	10928	35539.9	8518.33	15739.1	9977.76	8657.42	22594.6	14939.2	213754	10765.8	46285.3	6762.37	10494	8126.36	10809.8	33857.7	24761.4	20885.4	13456.8	32723.4	24667.9	23202	11097.2	12094.8	20736.9	35116.3	47341.4	20766.4	8304.19	34238.5	14519.6	27490.8	11162.5	30072.7	11392.2
P00915	26	20	227.531	0.0440343	0.0072786	2.31227	0.997634	MaGn	PeU	28927.3	Carbonic anhydrase 1 OS=Homo sapiens OX=9606 GN=CA1 PE=1 SV=2	28980.7	23903.6	17679.5	17317.7	18235.6	21750	18840.2	30921.5	20931.9	22282	25093.8	55045.1	19104.9	28101.8	22307.4	22589.7	35737.7	16477.7	14141.5	23013.5	18028.7	43050	28602.6	58963	23226.1	26045.9	19996.9	21064.4	33073.4	14642.6	28895	39042.2	29581.8	20673.3	18702.8	23015.5	24112.2	43454.7
P48736	25	11	143.539	0.000123705	3.13384e-05	10.7049	0.999999	MaGn	AdvGCn	127651	Phosphatidylinositol 4_5-bisphosphate 3-kinase catalytic subunit gamma isoform OS=Homo sapiens OX=9606 GN=PIK3CG PE=1 SV=3	3727.82	3405.76	4548.5	5557.56	3208.6	3520.83	4800.59	3129.44	3031.1	4130.28	2352.37	4271.54	4856.73	4963.83	5927.56	2713.73	5480.37	5704.82	2559.98	4169.41	5447.42	3712.71	3323.78	2597.07	4641.8	3580.32	1895.85	2272.16	3543.77	3840.94	3444.25	616.59	3080.52	3920.29	3746.32	3364.33	2343.01	5247.99
Q8IXQ9	23	19	167.304	8.12688e-06	2.60893e-06	3.06475	0.999971	MaGn	AdvGCp	29859.9	Electron transfer flavoprotein beta subunit lysine methyltransferase OS=Homo sapiens OX=9606 GN=ETFBKMT PE=1 SV=1	121925	63361.2	104279	43438.7	64655	135525	48159.4	60889.8	54506.5	67850.3	45278.2	153793	39045.8	54131.5	81419.8	47796.7	60096.8	27828.9	48074.2	28934.4	20046.1	39016.8	35199.8	17911.2	42911.2	38527.2	36659.9	35763.6	35631.6	22604.6	40097	30822.5	15348.8	34525.3	28759.6	17774	39525.7	17486
P02775;Q16533;Q5VT98;Q96C24	14	8	71.5479	0	0	6.94335	1	MaGn	NGMn	14179.4	Platelet basic protein OS=Homo sapiens OX=9606 GN=PPBP PE=1 SV=3	1890.34	2401.71	1864.29	2321.39	1025.26	1439.35	1692.91	1994.72	2020.44	419.048	1516.21	288.84	1528.64	1202.36	2084.32	1296.32	238.275	69.5746	209.596	296.749	315.409	371.625	132.05	487.875	340.345	663.645	496.347	171.433	148.467	277.286	2113.38	260.997	1194.51	131.476	187.294	90.8461	190.783	109.059
Q9P2E3	9	3	51.144	0.00387804	0.000751942	2.89572	0.994276	MaGn	MaDUn	225245	NFX1-type zinc finger-containing protein 1 OS=Homo sapiens OX=9606 GN=ZNFX1 PE=2 SV=2	26003.8	15157.3	15582.8	21586.4	12333.7	15120.2	20879.9	18382.7	20956.9	16005.6	9127.51	22344.2	11150.9	15930.8	13426.5	14575.5	12530.1	12181.9	16447.9	14596.2	8050.64	27786.1	16489.8	29781.9	15683.1	13684	16832.1	15530.6	12525.7	17550.3	19300.6	25155.7	3518.94	16258.3	11868	12755.9	17557.8	19895
Q86W28	7	4	39.7294	0.00183893	0.000381987	7.94165	0.99998	MaGn	1GCn	121939	NACHT_ LRR and PYD domains-containing protein 8 OS=Homo sapiens OX=9606 GN=NLRP8 PE=2 SV=2	321.145	716.831	649.887	263.89	623.6	730.628	438.961	517.098	404.065	274.388	189.022	1510.01	160.442	342.392	363.27	260.151	476.755	102.739	975.777	242.794	257.184	160.912	351.156	482.506	364.328	662.244	211.011	285.888	537.859	244.819	457.048	6.25173	409.292	251.826	184.921	347.774	364.438	801.266
P00918	5	2	32.1232	0.0123623	0.00221632	172.143	0.993167	MaGn	1GCn	29303.1	Carbonic anhydrase 2 OS=Homo sapiens OX=9606 GN=CA2 PE=1 SV=2	52.2898	67.0128	109.513	54.0869	91.109	184.191	48.0571	71.4613	38.9091	138.646	27.4127	4592.86	11.9838	59.1617	65.4012	59.411	34.9475	227.162	46.0245	8.67123	65.3254	127.458	53.3288	1315.17	24.8713	52.5658	36.6191	29.949	27.3533	11.1122	8.50566	49.2032	11.1235	26.2112	9.47925	20.4506	34.6296	800.439
P18564	5	5	33.9189	2.44589e-08	1.27814e-08	24.605	1	MaGn	Vp	89300.7	Integrin beta-6 OS=Homo sapiens OX=9606 GN=ITGB6 PE=1 SV=2	621.966	158.776	281.314	886.871	500.509	613.902	560.166	684.717	776.994	717.316	741.228	1635.52	973.105	310.74	769.636	793.214	105.009	1231.07	4423.2	3706.38	2269.15	5440.59	7165.81	23857	2022.85	1306.99	13026	1362.92	2667.3	15213.7	1354.55	35.3571	4756.21	6826.18	3746.53	3235.63	6613.48	616.033
Q9UPY8	4	1	26.9741	0.00217014	0.000441195	5.41841	0.999947	MaGn	MoDUn	32267.4	Microtubule-associated protein RP/EB family member 3 OS=Homo sapiens OX=9606 GN=MAPRE3 PE=1 SV=1	5375.18	2210.35	2377.33	5997.7	5219.81	2954.48	2734.31	2582.4	11856.2	6562.01	7851.57	1215.44	13434.9	4166.34	1137.22	9188.82	1606.44	3998.16	1443.54	2918.76	1405.17	1669.29	1655.51	1036.15	2330.23	5465.58	1433.68	340.033	2177.22	6896.78	2254.77	2252.63	8981.57	1917.29	479.801	1581.78	2919.7	4689.62
A0A0C4DH26	4	3	27.9249	0.0357926	0.00601008	7.1198	0.991444	MaGn	PeU	12684.3	Probable non-functional immunoglobulin kappa variable 6D-41 OS=Homo sapiens OX=9606 GN=IGKV6D-41 PE=1 SV=1	664.73	1027.77	5264.79	4355.26	698.404	806.517	1157.19	615.243	10209.6	609.106	830.219	724.72	1397.41	758.325	7247.34	517.684	907.866	484.918	528.747	760.969	756.172	962.989	493.751	743.806	1164.89	176.375	9391.58	473.515	9500.88	8319.15	1289.58	182.255	390.15	9071.33	476.87	1662.96	8698.89	513.335
Q5SVJ3	3	2	22.7398	4.18554e-14	5.41945e-14	55.1483	1	MaGn	PeU	17788.4	Uncharacterized protein C1orf100 OS=Homo sapiens OX=9606 GN=C1orf100 PE=2 SV=1	1936.63	2123.89	3661.3	1347.53	5574.75	4385.39	3296.44	2684.9	849.035	232.008	2365.16	111.324	2720.54	1350.9	1757.35	2705.55	345.395	350.45	82.9969	71.7879	45.7207	53.9319	68.5703	21.995	290.308	280.494	7.50941	243.856	124.419	27.9647	52.4308	325.006	131.252	45.554	29.9729	38.9624	39.9729	212.888
O43312	2	2	18.0146	0.00186305	0.000386263	2.5181	0.994422	MaGn	AdvGCn	82821.5	Protein MTSS 1 OS=Homo sapiens OX=9606 GN=MTSS1 PE=1 SV=2	4808.37	4616.06	3154.2	4174.2	4308.54	3504.74	4649.53	4567.74	3987.9	5427.8	3978.28	32287.8	4054.54	5498.71	4082.27	4031.81	9982.74	10935.9	6847.95	9824.74	6802.81	7465.43	7486.24	7984.71	4199.61	9403.47	13569.4	8589.28	8052.24	10402.2	7560.96	8350.24	11447.3	7179.34	10478.8	9898.87	8670.09	5653.84
P62937	2	1	10.7465	0.000211214	5.06445e-05	10.6279	0.996419	MaGn	MaDUn	18240.6	Peptidyl-prolyl cis-trans isomerase A OS=Homo sapiens OX=9606 GN=PPIA PE=1 SV=2	473.457	412.257	393.783	559.629	145.851	984.039	144.864	341.854	535.383	1773.52	554.456	431.126	348.982	1038.45	561.981	268.468	558.122	359.894	1291.66	101.827	61.367	304.215	455.582	2845.07	1699.71	259.904	123.646	1921.95	1355.92	935.277	1891.45	0	137.389	1364.38	151.663	858.882	1170.91	1456.84
P0DTU4;A0A5B9;P0DSE2	2	2	11.3176	0.0137048	0.00244946	18.7388	0.982068	MaGn	Vn	35889.4	T cell receptor beta chain MC.7.G5 OS=Homo sapiens OX=9606 GN=TRB PE=1 SV=1	144.957	119.205	240.794	119.873	22.9537	160.116	22.0226	248.566	205.859	342.949	139.082	423.796	32.0075	183.234	18.4782	146.046	149.967	43.836	1083.02	72.3236	32.9879	505.827	530.471	1420.68	47.4842	64.1182	1041	451.472	1112.72	376.237	298.142	0.155693	202.47	190.956	341.326	40.9853	166.782	164.438
P02675	10	7	60.5736	1.73712e-05	5.25792e-06	26.9072	0.998121	MaGp	1GCn	56612.6	Fibrinogen beta chain OS=Homo sapiens OX=9606 GN=FGB PE=1 SV=2	1212.69	19.3901	56.0048	19.975	76.0548	20.8295	218.319	12.6997	15.0217	1.64338	215.134	36.01	64.3296	4.62089	6.21933	15.7382	1.48572	6.12056	149.514	7.60153	1723.15	13.8171	72.3241	349.107	58.3148	20.8218	2080.08	48.5046	24.5812	0	26.3225	8.10916	70.4667	4.18384	7.74003	8.03905	12.593	9.21241
Q5VZM2	9	1	54.5656	6.66134e-16	1.23216e-15	Infinity	1	MaGp	PeU	43706.8	Ras-related GTP-binding protein B OS=Homo sapiens OX=9606 GN=RRAGB PE=1 SV=1	59.7931	19.6254	11.0006	45.7255	8.76255	16.0731	170.925	32.5369	37.2739	25.3152	209.818	89.3011	83.0347	0	143.083	140.644	13.1383	0	0	0	0	0	0	0	0	0	0	0	0	43.1128	0	0	16.7261	0	0	0	0	0
Q16543	3	1	24.5261	0.00714642	0.00130942	Infinity	0.999706	MaGp	PanGn	44981.6	Hsp90 co-chaperone Cdc37 OS=Homo sapiens OX=9606 GN=CDC37 PE=1 SV=1	0	0	0	0	0	0	0	0	0	0.285722	0	0	0	3.81512	0	0	8.39253	0.729135	2.17577	5.57476	12.3977	0.708201	5.89843	0	0.35255	0	2.55602	0	5.00666	0.473141	5.61066	0	0	0	0.0379077	10.9877	1.95631	0
P08779	3	1	16.5485	0.0218345	0.00378635	Infinity	0.999343	MaGp	PeU	51610.1	Keratin_ type I cytoskeletal 16 OS=Homo sapiens OX=9606 GN=KRT16 PE=1 SV=4	32.0461	0	5.6671	8.31349	13.5016	1.9083	3.34453	0.677816	2.87131	0.128526	2.46762	5.90692	0	8.68696	0	0	13.7012	0	3.32528	0	23.4107	11.273	4.8104	0	63.2176	43.0273	0	16.896	3.1314	3.7059	6.51376	0	5.55367	0	1.66153	4.55199	2.94658	2.44945
Q8WWF8	2	1	11.6547	0.0152412	0.00269514	Infinity	0.97686	MaGp	AdvGCn	24285.7	Calcyphosin-like protein OS=Homo sapiens OX=9606 GN=CAPSL PE=2 SV=4	3.57229	0	1.47058	0	0.748405	0.0302048	1.57363	36.7837	15.5614	0	25.1159	0	6.30614	0.0140377	0.559286	12.7611	0	0	0	0	0	9.37459	0	0	0	8.87816	18.3382	0	0	0	0	0	0	0.0982364	6.81076	0	0.526129	0
P02768;Q5FWF7;Q9HBI1;A1L390;A6NKP2;E7EW31;O14948;O14957;P10589;P24468;P28702;P35354;P35443;P36544;P48443;Q2VPB7;Q5VSY0;Q6ZWJ1;Q8N1G4;Q8WXI3;Q96CM4;Q96FX2;Q96QE5;Q9BQ75;Q9NPF7;Q9Y2R4;Q9Y575	594	460	2110.7	9.89875e-07	3.79448e-07	4.95118	0.999997	MiGn	MoDUn	71362.7	Albumin OS=Homo sapiens OX=9606 GN=ALB PE=1 SV=2	1.79981e+06	1.01702e+06	877479	1.54129e+06	580034	905677	936736	1.14327e+06	2.2556e+06	1.84297e+06	1.13203e+06	1.16718e+06	1.40179e+06	1.21707e+06	1.15386e+06	1.45201e+06	1.23585e+06	1.79582e+06	1.20157e+06	2.21442e+06	1.49157e+06	1.66394e+06	1.78595e+06	3.03727e+06	1.05765e+06	865085	2.49579e+06	918622	893261	3.36325e+06	813105	1.53185e+06	2.81543e+06	1.37799e+06	1.59968e+06	1.47017e+06	1.71648e+06	1.41991e+06
P01024;Q969W8	438	333	2923.73	8.26813e-09	4.76982e-09	2.16946	1	MiGn	MaDUn	188688	Complement C3 OS=Homo sapiens OX=9606 GN=C3 PE=1 SV=2	422172	401729	394656	348861	276205	343770	346265	409498	324685	234549	375367	146079	306186	356437	332561	343070	230435	190616	187000	190302	113146	273867	138546	238534	237670	232440	274796	180270	147151	228209	202763	150483	113232	200419	161493	231825	244265	158978
P01023	308	231	2042.82	1.13224e-06	4.29779e-07	2.40975	0.99991	MiGn	MoDUn	164717	Alpha-2-macroglobulin OS=Homo sapiens OX=9606 GN=A2M PE=1 SV=3	310340	322686	285810	325699	273505	380669	410240	484654	441749	297299	291781	221300	216132	212250	450076	255085	451924	309901	363745	339098	331046	403523	393940	331715	332030	369223	592346	288775	297954	601934	223154	389885	319366	375127	328018	305495	430749	317131
P02647;Q0D2K5;Q86W10;Q8TCY9	130	100	755.829	2.98351e-08	1.51163e-08	2.3525	0.999658	MiGn	PanGp	30777.9	Apolipoprotein A-I OS=Homo sapiens OX=9606 GN=APOA1 PE=1 SV=1	505731	569030	420958	504479	317267	437856	522939	668228	726688	553104	432197	260128	310100	501448	600892	407599	524574	379074	433649	495283	932849	704040	542792	586300	567085	485551	801007	448946	366570	681796	391131	748612	358468	587911	486762	636575	545339	746246
P20742	124	77	832.808	0.000157174	3.85596e-05	3.01297	0.996186	MiGn	MoDUn	165346	Pregnancy zone protein OS=Homo sapiens OX=9606 GN=PZP PE=1 SV=4	44360.1	38428.4	39915.5	38852	18788.4	28989.9	30441.9	40367.1	49753.1	37345.4	46597.3	25938.7	34655.9	31178.2	48630.7	37514.3	52580.4	40123.2	42276	53604.1	2203.3	44037.3	54912	65364.9	48774.2	13835	67345.3	39989.3	43361.9	90763.5	35232	35825.4	73728.5	52286.2	53221.6	51147.8	56566.6	37670.8
P01859;O95671;Q7Z6J6;Q86V87;Q8WU67	107	55	553.207	0.0168104	0.00295023	4.94427	0.999289	MiGn	MoDUn	36528	Immunoglobulin heavy constant gamma 2 OS=Homo sapiens OX=9606 GN=IGHG2 PE=1 SV=2	356073	738837	505645	431146	76327.9	262930	419245	420473	560917	425625	405195	131732	352650	224939	555782	434938	533488	191032	135299	221241	81670.8	478326	298433	678253	194460	157103	218193	162345	261250	396676	73672	256373	394552	229853	205518	257014	220698	152638
P00738	91	53	726.937	6.25833e-11	4.99518e-11	3.15759	1	MiGn	MoDUp	45889.7	Haptoglobin OS=Homo sapiens OX=9606 GN=HP PE=1 SV=1	274292	222956	192838	308429	112820	163534	227990	237291	248702	190614	162376	124495	178597	173856	209513	203083	259577	284661	259155	287101	225933	389968	284687	516732	200509	277951	394067	274613	174329	381270	235294	273762	311408	308414	286664	375230	349077	412854
P00739	86	44	457.052	5.59781e-06	1.84795e-06	4.02194	0.999949	MiGn	MoDUp	39542.9	Haptoglobin-related protein OS=Homo sapiens OX=9606 GN=HPR PE=2 SV=2	125333	100473	76161	149517	36000.9	62156	115489	125160	115514	84681.5	83988.6	60204.5	71868.9	77723	94958.9	93438.3	118971	103203	93891.7	114378	61542.3	195900	114701	276331	79722.5	61241.6	197116	96607.9	79637.7	172190	79818.4	82349.3	122609	118180	109833	125813	145793	123776
P04003	74	56	626.776	0.000342833	7.91111e-05	3.3926	0.995591	MiGn	MoDUn	69086.2	C4b-binding protein alpha chain OS=Homo sapiens OX=9606 GN=C4BPA PE=1 SV=2	279954	237343	165257	219411	67692.3	73968.4	293892	156308	286503	297713	226672	120087	194508	171850	240898	181783	246583	193348	124042	249683	161623	190807	192996	416779	162405	98435.7	300384	145558	124827	369986	144981	71182	341042	216114	252958	232157	202911	122785
P06396	72	50	591.335	2.1786e-08	1.15926e-08	3.40818	1	MiGn	MoDUn	86096.8	Gelsolin OS=Homo sapiens OX=9606 GN=GSN PE=1 SV=1	29490.3	26418.6	24807.1	28753.7	16908	17445.2	28597.2	31125	33187.8	23755	24685.3	15050.3	24816.1	21371.4	30449.5	25570.6	26346.8	25435.6	28674.9	28339.6	18864.1	28978.7	24589.8	32152.1	22169.7	18635	38330.9	26498.5	18392	34455.2	21003.8	33219.5	32774.8	23446.3	28764.1	27749.1	39597.4	29296.8
P06727	69	48	567.203	0	0	3.08859	1	MiGn	MoDUn	45372.1	Apolipoprotein A-IV OS=Homo sapiens OX=9606 GN=APOA4 PE=1 SV=4	136822	143211	144345	96385	89897.7	106947	137507	147609	175737	97442.6	132155	71842.3	121389	95751.9	161326	121887	135293	131358	96707.1	157197	131998	137459	141946	218842	143629	92067.8	171562	110520	107756	192715	90941	210799	227097	148739	167294	185548	155598	138360
P01834	60	32	213.656	4.74733e-06	1.58062e-06	3.03241	0.999952	MiGn	MoDUn	11936.1	Immunoglobulin kappa constant OS=Homo sapiens OX=9606 GN=IGKC PE=1 SV=2	917684	1.0306e+06	866487	837553	431421	674289	910942	951874	1.25853e+06	780734	945696	509164	919103	770509	899529	781126	1.28073e+06	685324	618234	715260	796902	1.21333e+06	1.02401e+06	1.42347e+06	1.11086e+06	583346	1.25682e+06	770965	918083	813938	1.55565e+06	1.10927e+06	1.34531e+06	1.14744e+06	994396	1.0708e+06	776772	683401
P25311	56	42	395.95	0.00237406	0.00047947	2.05961	0.995424	MiGn	MoDUn	34486.9	Zinc-alpha-2-glycoprotein OS=Homo sapiens OX=9606 GN=AZGP1 PE=1 SV=2	65257	72839.4	53995	49740.1	25311.5	36712.4	52294.3	68694.7	63140.4	47805.1	49417.4	27810.4	41988.6	48401.7	75069.2	53259.3	73638.2	32563.4	38045.4	47569.3	27420.4	50262.6	49628.1	48157.5	44972.1	25641.6	57849.5	35881.2	35357.1	51699.9	29267.7	22768.7	47965.2	44711.8	41403.8	38275.1	45712.8	27422
P09871	46	33	313.645	3.4337e-06	1.17342e-06	2.08837	0.999983	MiGn	AdvGCn	78224.3	Complement C1s subcomponent OS=Homo sapiens OX=9606 GN=C1S PE=1 SV=1	8278.47	15426.4	13719.5	7774.22	10457.9	12756.8	10185.1	9126.36	6956.68	6911.9	10086.8	10528.6	14299.8	11224.9	14767.7	8486.42	6462.13	6616.13	9212.27	8144.68	6466.38	7156.25	10331.4	23587.6	8801.75	9297.12	5934.92	16101.3	16927.7	5879.94	17740.8	9635.94	7727.35	15821.9	9530.76	13338.6	8159.6	11847.9
P36955	41	25	309.936	3.52507e-12	3.63526e-12	5.1518	1	MiGn	MoDUn	46483.3	Pigment epithelium-derived factor OS=Homo sapiens OX=9606 GN=SERPINF1 PE=1 SV=4	30436.7	24940.4	22706	22669.8	19574.5	21532.2	21048.2	29069.3	24696.4	14720.7	20558.5	10435.9	14636.7	14846.5	28088.4	19122.7	22934.4	2627.06	8684.65	6410.24	3987.3	11620.2	9422.69	7467.22	8619.23	5945.02	17710.2	3002.8	5524.44	13570.5	9888.1	3223.2	6399.31	12009.2	5528.91	9060.55	12110	6264.94
P02749	35	26	321.897	2.71439e-07	1.17153e-07	4.39739	1	MiGn	MoDUn	39609.8	Beta-2-glycoprotein 1 OS=Homo sapiens OX=9606 GN=APOH PE=1 SV=3	137133	117012	76990.1	126141	33808.3	70124.8	98036.6	116577	120060	74519.9	87955.1	50508	72499	93344.8	125542	98690.6	106909	48055.9	91031.7	71257.2	47402.2	97866.5	78525.8	104431	52575.5	33005	111115	64325.5	33803.6	107780	36398.6	18750.1	134130	57647.2	70025.4	43919.7	99995.3	32033.3
P04083	32	22	292.887	2.74857e-08	1.41567e-08	3.03906	0.999999	MiGn	MoDUn	38942.4	Annexin A1 OS=Homo sapiens OX=9606 GN=ANXA1 PE=1 SV=2	77988.2	77811.6	57870	68489.4	49113.4	95224.2	86606.8	123334	103432	72325.9	84650.7	38843.9	42776.8	46563.9	106125	54944.4	125325	43990	55119.8	74800.8	54996.1	93710.4	82186.9	102761	60614.1	27221.8	149818	48331.1	49614.4	150922	37508.8	67838.7	89271.6	55076.1	64416.3	64339.5	95174.2	51366.5
P27169	32	21	286.804	2.05391e-13	2.41765e-13	4.10051	1	MiGn	PanGp	39902.4	Serum paraoxonase/arylesterase 1 OS=Homo sapiens OX=9606 GN=PON1 PE=1 SV=3	77589.8	120013	112518	108483	69121.3	72581.1	107918	88370.4	127049	90481.5	80449.5	62743	97085.7	88341.3	102741	72632	182717	107313	88460.4	97334	110146	132943	131825	168789	211553	104634	145435	161123	152724	82697	274969	157429	166231	200440	196269	234687	116893	160118
P60709	27	4	201.629	2.54166e-06	9.03003e-07	13.761	1	MiGn	MoDUn	42079	Actin_ cytoplasmic 1 OS=Homo sapiens OX=9606 GN=ACTB PE=1 SV=1	2028.68	1569.25	1080.08	1654.4	254.762	1085.78	1491.37	2171.64	3376.96	2354.92	2213.67	160.469	1617.19	1640.98	1291.4	2131.82	2273.95	400.402	43.4038	328.315	28.9212	607.941	690.279	404.7	660.505	266.573	665.744	158.232	157.343	918.893	90.0733	1480.97	243.555	116.255	66.0841	73.378	253.307	116.706
Q03591	26	9	204.883	0.000346821	7.98732e-05	2.07506	0.992204	MiGn	Vn	38791.2	Complement factor H-related protein 1 OS=Homo sapiens OX=9606 GN=CFHR1 PE=1 SV=2	39771.7	62759.7	43232.7	30760.6	27793.7	29474.4	41631.2	40976.2	29335.8	23973.1	26793.7	15405.9	35861.3	36579.6	59206.8	25481	37092	49107.1	49838.6	51170.9	56325	42563.7	49997.2	55579.6	37858.9	37768.3	52659.4	68515.6	54338.6	62110.3	47326	33496.5	48533.5	77050.1	56888.1	118307	46735.6	65636.3
P0DOX7	25	9	289.042	3.00824e-06	1.04023e-06	2.98793	0.999953	MiGn	MoDUn	23664.2	Immunoglobulin kappa light chain OS=Homo sapiens OX=9606 PE=1 SV=1	175672	197503	164855	160519	84006.7	129855	174824	182319	242019	152034	179281	103666	175262	147857	172506	148129	245611	132367	123426	136673	157555	234226	197688	272604	216168	118801	239838	151611	178524	157530	295278	213291	260699	222533	194517	208756	152529	145209
Q9NP86	16	12	103.099	7.00288e-11	5.51392e-11	2.90329	0.999998	MiGn	PanGp	19939.8	Calcium-binding protein 5 OS=Homo sapiens OX=9606 GN=CABP5 PE=1 SV=1	245380	290200	247257	206458	122638	166954	285789	223040	267159	159257	210537	82482.7	174257	163728	281410	201316	476496	421177	243818	297038	365093	335230	294853	461083	276406	247113	396727	242695	355135	436830	218271	434642	412107	495973	299885	316514	285468	435319
Q9NSI8	16	11	126.321	0.00567609	0.00106513	4.11535	0.998696	MiGn	Vn	41993.3	SAM domain-containing protein SAMSN-1 OS=Homo sapiens OX=9606 GN=SAMSN1 PE=1 SV=1	8224.25	8688.18	10632.5	6456.52	10739.7	12727.1	7990.56	8479.82	7325.79	10083.1	11491.6	13880.4	8042.34	7817.72	6771.5	8113.75	6387.65	13183.5	16431	15738	34570.4	13741	19314.6	11214.8	18014.2	15434.8	10399.5	8371.84	13371.5	16805.3	13064.8	13717.3	28208	10889	18751.9	12144.1	16561.9	12941.3
A6NCI4;P55008	15	7	97.6539	3.87801e-13	4.47439e-13	10.2347	1	MiGn	Vn	135617	von Willebrand factor A domain-containing protein 3A OS=Homo sapiens OX=9606 GN=VWA3A PE=2 SV=3	7595.02	7206.73	6143.38	9054.88	7009.81	4775.68	8245.49	5851.51	10452.1	11181	6330.11	4875.16	9728.28	7943.44	7131.34	6611.78	7212.24	18343.2	11617.1	26107.2	17804.1	14870.7	16814.2	34036.9	18554.7	7272.8	20118.4	12230.3	14727.4	34579.2	14916.3	6521.96	38566.4	19256	31778.8	18144.8	18297.6	12837.3
Q96QE3	15	7	93.8399	1.85896e-07	8.23684e-08	3.74112	1	MiGn	Vp	209623	ATPase family AAA domain-containing protein 5 OS=Homo sapiens OX=9606 GN=ATAD5 PE=1 SV=4	14354.3	18963.9	22679.7	11341.6	15033.7	13973.5	15769.9	23374.1	13227.9	9410.04	17698.7	21725.7	18118.7	15120.7	26427.3	15326.7	9499.66	27184.2	33673.1	44295.8	13672.8	46910.5	39042.3	50043.1	38307	19416.2	48319.5	33692.7	28172.6	50584.3	23891	47374.4	16461.4	31357.5	39776.7	49414.9	45629.3	25960.3
O15360	12	6	69.392	6.13014e-05	1.64599e-05	4.31384	0.998259	MiGn	MoDUp	164943	Fanconi anemia group A protein OS=Homo sapiens OX=9606 GN=FANCA PE=1 SV=2	15442.6	16581.4	6136.41	7721.89	2234.17	4852.3	13306.7	19785.6	13123.6	7894.48	10484.6	8556.59	5465.44	10488.3	13606.3	7119.54	24161.6	1389.63	5188.54	3142.7	989.845	8462.43	5106.54	6822.65	3989.3	1672.03	17597.5	3709.24	2443.51	9661.44	1710.73	0	3503.79	2477.51	2943.46	1538.26	15601.4	1308.42
Q15124	12	5	60.1858	0.000543586	0.000122288	4.72079	0.98942	MiGn	PeU	62795.6	Phosphoglucomutase-like protein 5 OS=Homo sapiens OX=9606 GN=PGM5 PE=1 SV=2	10709.1	22132.8	13661.8	12535.6	3417.39	7321.33	14771.6	17152.6	17217.6	13028.3	9591.17	8349.83	9318.11	7880.67	22433.5	9673.7	14461.1	2604.19	4840.64	6350.14	5361.55	14338.6	16271.9	11382.2	22759.9	3166.34	17630.3	7529.89	13956.1	8743.31	12353.3	14050.1	7340.63	17080.9	7371.46	10884	7922.21	3183.28
P01611;A0A0C4DH73	10	5	80.9213	4.48273e-05	1.23787e-05	2.56325	0.99927	MiGn	Vn	12791.5	Immunoglobulin kappa variable 1D-12 OS=Homo sapiens OX=9606 GN=IGKV1D-12 PE=1 SV=2	34794.1	47755.4	39386.2	37363.2	23549.5	30691.5	41800.7	42981	50333.9	33619.7	35331.2	22195	40357.9	39168.5	47883	35043.2	43844.9	70218.5	58509.4	95459.4	71337.4	69585.8	84967	132722	54622.5	39484.7	95779	23477.7	60269.9	97343.7	47013.8	43965.8	107306	29548	84239.2	24842.8	60493	52970.8
O95445	8	3	50.4233	1.11022e-16	2.3103e-16	19.6763	1	MiGn	MoDUn	21595.5	Apolipoprotein M OS=Homo sapiens OX=9606 GN=APOM PE=1 SV=2	4166.98	4987.32	3072.79	1623.05	1475.09	2804.73	2526.72	3584.8	3025.86	1039.67	2259.48	711.026	2722.22	1569.64	2584.49	2971.63	1747.1	80.1787	155.149	175.824	2450.43	356.275	141.284	241.028	454.673	590.832	200.262	112.63	141.025	142.677	638.124	1016.87	261.806	188.268	118.207	2580.05	173.661	131.651
P23975	8	5	51.0728	6.31308e-10	4.40525e-10	2.61126	0.999993	MiGn	MoGp	69902.4	Sodium-dependent noradrenaline transporter OS=Homo sapiens OX=9606 GN=SLC6A2 PE=1 SV=1	46773.6	58788	58654	42865	31150.2	35178.6	46731.8	57477.1	62748.8	49680.5	36369.3	33916.8	38281.6	43882.4	77873.3	40663	69088.5	43230.5	54039.5	56790.3	40868.7	60345.6	63150	50148.6	73569	23530	84229	45735.6	52169.7	83754.7	39075.2	68506.5	57171.3	66900.4	73590.1	55097.5	77656.5	39031.4
A0A075B6N3	7	3	54.064	0.028005	0.00477118	3.26879	0.953216	MiGn	MoDUn	13099.8	T cell receptor beta variable 24-1 OS=Homo sapiens OX=9606 GN=TRBV24-1 PE=3 SV=1	19142.9	12105.8	11929.7	36470.2	5708.06	12813.2	9647.41	15993.2	37425.3	24964.8	11029.3	14193.3	23760.8	16091.9	12169.3	22646.9	7448.7	1349.78	14143	10330.5	5591.85	6540.06	10982	8980.18	13186.1	8496.84	5181.93	5272.59	5567.49	11940	13238.1	7.54961	8524.66	8359.04	11545.3	5282.27	12521.9	75.3742
O95267	7	2	33.9794	1.3402e-10	1.00759e-10	4.16246	0.999996	MiGn	PanGp	91599.6	RAS guanyl-releasing protein 1 OS=Homo sapiens OX=9606 GN=RASGRP1 PE=1 SV=2	6354.7	6420.6	5799.27	6372.28	3642.87	4703.47	7714.63	6331.45	7809.63	6359.09	10428.9	7211.24	7673.41	6559.27	5116.9	7532.62	11433.1	9005.35	7904.7	10961.1	7140.6	10391.4	11283.6	13813	10332.5	10676.3	20656.7	8691.97	8538.37	14036.1	4370.05	8906.04	16053.7	13803.7	11506.7	11785.7	10237.9	6845.67
P01766	6	4	63.4607	0.00123369	0.000260915	2.76178	0.993834	MiGn	MoDUn	12677.3	Immunoglobulin heavy variable 3-13 OS=Homo sapiens OX=9606 GN=IGHV3-13 PE=1 SV=2	63784	69794.7	60533	57359.3	21919.5	32037.1	46512.7	57017.7	58209.5	32804	58080.4	28894.9	45610.2	35757.2	64838.3	52420.5	60042.3	47211.9	36931.4	58907.6	42116.9	54778	45333.7	88508.1	42386.4	26665	84106.3	38542.6	39772.8	70915.3	52636.7	22932.6	58519.6	59915.4	44296.9	41475.6	47987.3	39974
Q96MM6	6	2	46.6499	4.34585e-05	1.20579e-05	2.864	0.999548	MiGn	MoDUn	76372	Heat shock 70 kDa protein 12B OS=Homo sapiens OX=9606 GN=HSPA12B PE=1 SV=2	53444.7	48273	38795.1	46851.7	23470.6	44417.1	38129.2	57961.2	60916.9	34096.7	42522.2	39755.1	29897.5	43610.2	54266.4	37725.6	42392.4	29326	59552.3	34242	19396.1	33918.5	34621.1	27863.2	25732.3	36825.5	47754.5	39671.3	30416.5	27865.1	24871.6	5562.14	35204.6	37074.6	38994	19360	67268.7	44084.9
P33993	6	3	34.1397	2.87737e-06	9.97934e-07	3.56135	0.999957	MiGn	MoDUn	81935.4	DNA replication licensing factor MCM7 OS=Homo sapiens OX=9606 GN=MCM7 PE=1 SV=4	18593	21290.4	20559	18330.6	24159.2	18846.7	25199.7	20389.4	24338	14893.2	19113.5	14175.7	18926.9	18632.4	28848.4	20559.5	19728.2	20593.7	46621.7	31784	26456	29560.4	28231.9	26281.7	20933.2	17032.5	36588.2	33239.6	25883.7	30763.9	20479.5	1708.52	41788.8	23857.8	25678.7	30868.1	44325.2	33962.9
P19474	6	2	33.2224	1.35399e-07	6.09204e-08	2.73358	0.999971	MiGn	PanGn	55196.3	E3 ubiquitin-protein ligase TRIM21 OS=Homo sapiens OX=9606 GN=TRIM21 PE=1 SV=1	537019	748483	656833	341795	458554	563954	573913	615810	401170	326662	309048	268848	332089	680449	949175	370817	543383	552624	687791	605695	589114	512767	601633	395616	491648	497616	524530	674379	623575	516788	552869	488318	389396	643879	664066	665564	575093	740616
O95786	6	2	31.3108	3.04033e-09	1.86472e-09	3.3472	0.999975	MiGn	PanGn	108083	Antiviral innate immune response receptor RIG-I OS=Homo sapiens OX=9606 GN=DDX58 PE=1 SV=2	9676.28	6958.61	6495.86	8790.08	5738.15	9262.14	8163.05	11800	9795.98	11754.5	7315.6	6635.67	6261.24	6947.31	7498.34	7004.44	14286.4	6776	12178.3	10251.6	6110.75	16422.6	11451.5	14347.9	14089.1	5935.86	17005.4	11001.2	10589.9	17438.7	12329	10898.9	9136.75	10340.9	12830	13782.9	19800.5	6478.82
O15123	6	5	33.6015	8.49581e-05	2.2248e-05	14.5389	0.999408	MiGn	Vp	57432.5	Angiopoietin-2 OS=Homo sapiens OX=9606 GN=ANGPT2 PE=1 SV=1	765.289	1423.05	694.171	320.462	1249.27	1247.11	916.856	728.447	742.43	2324.6	958.061	17973.4	391.388	1930.59	519.579	342.823	271.06	1086.54	2976.82	3473.06	1508.16	1389.48	1845.14	21763	1670.68	573.426	3701.33	1891.12	1679.19	4521.79	4525.08	231.581	3194.87	184.685	2623.05	1112.09	1642.01	585.7
Q92797	5	2	24.0233	8.4215e-06	2.69609e-06	2.28223	0.999965	MiGn	AdvGCn	142004	Symplekin OS=Homo sapiens OX=9606 GN=SYMPK PE=1 SV=2	8931.51	11306.1	10649.6	8873.57	5031.66	5739.22	9135.33	10884.1	12898.3	9658.18	7542.86	7039.01	7477.1	7787.51	13099.4	8432.74	13077.8	6842.35	7814.34	9596.38	5707.73	9777.37	9828.24	8504.97	10336.8	3401.25	16129.8	6693.84	6407.86	14139.5	4122.77	9566.67	9675.01	10179.9	11008.6	6994.42	12841.4	4603.23
P07954	5	3	32.4507	1.18496e-08	6.67085e-09	2.73993	1	MiGn	MoDUn	54808.2	Fumarate hydratase_ mitochondrial OS=Homo sapiens OX=9606 GN=FH PE=1 SV=3	64765.8	53914.4	47148.2	64187.8	44062.5	45679.1	56613.7	57899.6	59295	59618.6	57687.9	38002.3	60430.7	49041.6	61023.3	62824.4	55786.4	56523.3	67112.6	71553.1	77705.5	56329.2	47005.6	55925	50023.2	28964.5	93192.3	30801.1	55727.6	100922	50439.6	57496	60652.2	41745.2	42014.6	60606	64778.5	32922.3
Q6PGQ7	5	3	33.1152	1.74308e-05	5.26232e-06	3.77503	0.99984	MiGn	MoDUn	61944.4	Protein aurora borealis OS=Homo sapiens OX=9606 GN=BORA PE=1 SV=2	2872.34	3675.76	3310.61	2954.72	3572.75	4848.06	4359.87	4566.83	4339.47	3581.95	3788.4	2601.52	2266.66	2149.82	3777.11	2887.88	5010.1	1107.27	4545.76	2632.97	2107.59	2924.8	3712.83	2479.62	2549.89	2104.53	5321.77	1695.88	2225.72	6726.82	1406.24	171.582	5605.26	2296.26	74.2106	2212.78	1004.99	2437.77
Q8N9V7	5	4	32.1426	0.00559468	0.00105495	6.71378	0.999543	MiGn	MoDUn	193436	Protein TOPAZ1 OS=Homo sapiens OX=9606 GN=TOPAZ1 PE=2 SV=3	68153.9	79967.6	55262.4	60728.4	24373.6	36126	67134.9	82495.7	89135.7	54420.1	61883.3	35030.3	46175	49044.2	85559.2	58423.9	83998.6	37847.6	62194	48373.3	7929.42	44576.2	44266.5	66886.3	33354.2	29179.6	97732.1	49876	24472.8	72307.3	17571.2	17808.2	86039.6	45809.5	44536.1	37119.1	89147.7	53838.1
Q8IV38	5	3	34.6579	0.00058629	0.000131641	28.9432	0.999986	MiGn	MoDUn	50325.3	Ankyrin repeat and MYND domain-containing protein 2 OS=Homo sapiens OX=9606 GN=ANKMY2 PE=1 SV=1	5270.85	5572.49	3061.35	6880.04	973.805	1728.7	3839.48	3640.86	6010.3	3282.98	3166.84	2662.75	5019.25	3174.74	4756.65	3805.07	2601.98	1553.71	3260.8	2519.51	246.956	2187.74	2340.11	4099.9	1441	1054.25	6617.02	2416.42	1010.45	5545.66	312.201	8.53256	8812.3	1887.2	1771.3	2290.35	7266	2038.13
A2RUB1	5	4	31.565	0	0	7.16178	1	MiGn	MoGp	108756	Meiosis-specific coiled-coil domain-containing protein MEIOC OS=Homo sapiens OX=9606 GN=MEIOC PE=2 SV=3	1873.2	2238.09	3661.54	1357.31	1333.71	2116.12	4154.98	2829.48	3176.5	2171.58	1604.42	1412.57	2142.57	8071.39	5642.55	1729.49	2948.23	9049.62	1682.34	5675.86	9570.98	3867.36	8294.58	5333.87	8665.87	2826.2	3326.52	31443.5	5014.72	6067.65	20315.4	2595.89	5078.76	15576.1	16244	17382	4199.96	25662.4
Q12768	5	4	28.6549	1.53608e-10	1.14745e-10	3.42164	1	MiGn	PeU	135199	WASH complex subunit 5 OS=Homo sapiens OX=9606 GN=WASHC5 PE=1 SV=1	30154.3	36830	27410.8	28616.8	14928.8	21842.7	32212.5	34798.7	48314.8	42653.6	39289.1	20586.2	35061.9	27744.5	32848.6	33150	47865	26875.6	31859.4	41824.6	34648	53576.5	53546.6	68610.2	54614.4	29648.3	63486.3	37465.9	42691.9	61108.6	83970.5	56539.3	75470.1	59803.3	40115.3	54705.3	45473.5	34232.1
Q9UEF7	5	3	27.3927	7.31419e-06	2.3742e-06	20.5783	0.999896	MiGn	PeU	116865	Klotho OS=Homo sapiens OX=9606 GN=KL PE=1 SV=2	3446.66	3147.51	24972.6	2050.24	5531.85	5178.61	1618.75	2291.92	1125.52	2519.17	4845.94	498.67	6206.14	1264.16	11402.2	2284.85	1134.4	0	216.622	0	12.9321	5640.06	2447.59	713.883	8661.27	284.638	280.745	378.23	3188.34	446.837	107.333	0	98.4057	1064.2	256.996	416.024	2366.47	446.67
P63241;Q6IS14	4	2	43.1657	2.36192e-11	2.02382e-11	6.74302	1	MiGn	MoDUn	17060.4	Eukaryotic translation initiation factor 5A-1 OS=Homo sapiens OX=9606 GN=EIF5A PE=1 SV=2	11301.4	10640.9	12688.3	8920.93	7937.55	7742.02	13501.1	9666.64	7927.13	6559.22	8599.86	4447.68	8344.53	8367.35	13815.4	7445.11	4245.54	2108.24	8994.04	3049.49	2055.35	3754.24	5903.58	4497.49	4687.68	4770.3	8693.32	6492.01	6336.81	8815.3	2406.48	62.3119	6318.87	4550.58	3894.6	4245.66	8966.96	2802.06
P52823	4	1	29.8735	3.87954e-09	2.36697e-09	9.02129	1	MiGn	MoDUn	28248.8	Stanniocalcin-1 OS=Homo sapiens OX=9606 GN=STC1 PE=1 SV=1	3494.86	6477.64	5178.76	4435.8	3512.1	6329.97	3578.89	3412.63	2877.09	5562.53	3561.51	12518.8	2472.61	7879.46	2379.87	2305.07	6755.81	15255.1	6769.86	30198.6	14105.5	18738.1	18282	66429.8	6047.84	6953	52539.7	11702.5	7934.29	17447.6	6391.34	236.944	41895	27793.9	14351.7	17386.1	8424.29	12018.1
Q14135	4	2	26.7824	0.000318247	7.40241e-05	2.81782	0.998721	MiGn	MoDUp	31346.8	Transcription cofactor vestigial-like protein 4 OS=Homo sapiens OX=9606 GN=VGLL4 PE=1 SV=4	220562	250983	188241	176352	133640	132868	221531	245481	286026	257443	160550	185482	184229	207339	286117	204276	384674	164248	280283	219590	203732	185995	195710	151840	154009	202340	242097	295958	179500	204060	96920.6	73079.3	352061	170144	203831	168617	320396	381860
P55795	4	1	16.7739	0.00135681	0.000286434	2.55065	0.995172	MiGn	PanGp	49548.8	Heterogeneous nuclear ribonucleoprotein H2 OS=Homo sapiens OX=9606 GN=HNRNPH2 PE=1 SV=1	38588	51652.8	43517.8	34927.2	17443.1	22925.8	37588.8	35859.8	56855	44424.3	40133.7	13719	31385.7	31630	48792	38388.2	75954.6	25052.6	28668.6	42417.1	1650.05	32157.2	38360.7	38175.9	32015.1	2058.27	50990.6	32268.5	26000.5	49942.2	20669.3	9425.69	33119.6	39866.3	33588.2	28559.2	41814.5	21361.9
Q14202	4	2	27.3252	1.55431e-15	2.7034e-15	9.28071	1	MiGn	Vn	156200	Zinc finger MYM-type protein 3 OS=Homo sapiens OX=9606 GN=ZMYM3 PE=1 SV=2	1673.76	2328.54	1496.5	1394	2276.08	1240.5	1281.26	1791.66	2291.14	3120.7	1079.53	1865.55	1217.39	1693.95	2263.53	1194.27	3604.42	4952.27	3476.47	6421.29	3286.85	4370.94	5635.26	10581.2	8927.44	1435.71	4800.64	4780.51	6105.61	10700.4	6014.24	5415.07	6901.23	7740.34	10487.6	9245.12	6951.64	4474.25
Q8IWL3	4	3	22.4027	1.21022e-07	5.50898e-08	6.51511	0.999999	MiGn	Vp	27764.4	Iron-sulfur cluster co-chaperone protein HscB OS=Homo sapiens OX=9606 GN=HSCB PE=1 SV=3	473.255	635.205	770.248	561.596	338.368	436.866	420.46	806.634	642.41	957.955	629.823	689.324	818.987	530.827	1066.05	670.824	244.01	825.998	859.923	2386.91	2295.95	2139.94	1308.84	3243.87	1470.86	1303.04	1637.38	203.502	298.244	2582.98	1128.45	921.809	417.631	1573.28	958.544	1580.49	1029.34	2289.95
O15055	4	4	27.1535	0	0	11.5738	1	MiGn	Vp	138405	Period circadian protein homolog 2 OS=Homo sapiens OX=9606 GN=PER2 PE=1 SV=2	8083	5052.04	6888.81	8829.34	6147.37	6051.76	7462.37	9538.13	9026.41	6722.45	8539.82	8227.34	11475.9	10274.4	9590.95	9070.68	4616.04	11028.7	15037.5	57912.8	10147.3	43787.9	45208.1	70277.8	25183	6734.68	69994.6	19301.1	10250	72863.8	32512	6831.81	19940.8	12238	31679.6	25222.9	41598.7	8896.8
Q9C0B1	3	1	16.6237	0.0137334	0.00245082	3.64832	0.989032	MiGn	MaDUn	59080.5	Alpha-ketoglutarate-dependent dioxygenase FTO OS=Homo sapiens OX=9606 GN=FTO PE=1 SV=3	4257	8061.16	9474.79	2386.98	10639.5	9323.48	7138.08	7164.47	2605.91	2059.62	2349.02	545.019	3976.45	5198.47	7513.47	3381.07	2394.69	1127.06	4110.36	1869.08	1650.81	3707.76	2637.4	686.096	2436.96	1030.09	2766.96	4086.45	5273.85	3632.69	12497.8	863.388	172.248	1280.6	3019.46	4156.97	3909.38	1194.69
P01602	3	1	34.6553	6.6509e-07	2.6452e-07	Infinity	0.999999	MiGn	MoDUp	12952.7	Immunoglobulin kappa variable 1-5 OS=Homo sapiens OX=9606 GN=IGKV1-5 PE=1 SV=2	85.0576	87.9581	24.6447	44.5164	0	145.892	109.902	117.565	501.468	17.4429	127.455	4.09673	68.3993	7.57183	23.5794	222.943	0	0	617.556	0	0	29.1923	20.743	0	42.5724	0	76.2769	0	137.307	0	0	0	0	0	0	0	99.2858	0
Q86XE0	3	1	30.3026	0.00212722	0.000433374	7.07902	0.998442	MiGn	NGMn	46741.1	Sorting nexin-32 OS=Homo sapiens OX=9606 GN=SNX32 PE=1 SV=1	32470.7	19559.8	20038	32039.7	19424	32009.9	31100.8	44378.5	33669.5	22714.8	8633.39	10442	14184.6	5579.95	30099.8	13927.1	24615	1772.9	19317.9	2056.5	3192.1	10841.8	4731.14	4395.58	9903.61	1878.62	21626.5	19192.6	9837.38	13817.4	14298.9	0	189.898	4819.95	5232.29	1307.3	16654.7	70.1069
P06241	3	1	19.549	9.08367e-05	2.3419e-05	6.26352	0.996733	MiGn	PanGn	61275.3	Tyrosine-protein kinase Fyn OS=Homo sapiens OX=9606 GN=FYN PE=1 SV=3	11164.7	12400.5	13751.6	8643.2	7436.91	6846.2	7849.24	11945.9	10826.1	12237.5	10087.7	6336.74	14758.6	4368.53	10685.5	7538.08	14208.1	3002.5	4035	9840.02	5422.07	28966.3	19851.7	11718.1	60799.5	3322.66	6638.01	10400.2	20345.8	9963.74	8078.07	66746.4	6116.78	15894.7	19330.9	16715.8	11977.3	20565.8
A0A0B4J1U7	3	1	16.1104	9.25109e-05	2.3798e-05	2.29017	0.999522	MiGn	PeU	13595.3	Immunoglobulin heavy variable 6-1 OS=Homo sapiens OX=9606 GN=IGHV6-1 PE=3 SV=1	3679.15	9436.64	4745.22	5765.2	2524.8	8529.97	8147.28	4407.75	10294	4632.92	6909.38	3262.08	4259.76	4047.06	4866.09	3439.15	8922.71	3365.54	4029.39	5607.02	10807.1	9629.11	5839.83	6395.99	9299.47	7900.16	10044.8	4673.59	7077.52	3710.22	4938.31	10346.6	6058.53	6867.15	7245.56	7420.29	3799	3902.13
Q96PQ7	3	2	19.3166	0.0105625	0.00191724	4.37807	0.969748	MiGn	Vn	85826.1	Kelch-like protein 5 OS=Homo sapiens OX=9606 GN=KLHL5 PE=1 SV=3	8017.94	9761.89	9212.09	6620.77	3447.22	4584.22	6165.15	7182.62	9363.26	5740.12	7639.11	4109.12	5214.15	4061.71	11685	6075.75	9630.84	9585.59	8419.24	15909.7	8518.53	13677.6	13059.9	28701.6	16210	487.175	21077.3	8590.65	9224.05	28474.5	5637.33	210.244	17202.5	17214.2	14081.4	10889.8	14396	5436.33
O43252	3	1	16.5308	3.85529e-11	3.18628e-11	2.91752	0.999999	MiGn	Vp	71631.7	Bifunctional 3'-phosphoadenosine 5'-phosphosulfate synthase 1 OS=Homo sapiens OX=9606 GN=PAPSS1 PE=1 SV=2	60041.4	80015.4	63314.5	75745	37749.7	41035.5	55363.1	57692.8	69312.5	66286.9	39328.1	58445.1	65328.8	51368.7	79705.8	51051.8	120394	125142	81629.8	140468	131735	99620.8	97084.4	148715	97694.3	75595.6	115379	100429	91770.1	134246	81850.2	84120.4	151077	127283	146764	120516	99040.8	110757
B2RD01	3	2	18.6885	1.55431e-14	2.20887e-14	8.80355	1	MiGn	Vp	21166.1	CENPB DNA-binding domain-containing protein 1 OS=Homo sapiens OX=9606 GN=CENPBD1 PE=2 SV=1	2547.7	1596.58	1418.65	1792.56	1828.18	2166.19	1249.39	2269.04	1520.58	2504.08	2147.02	2302.93	1559.51	2210.75	1433.63	1907.12	1797.44	2176.35	1515.14	2634.26	614.179	7245.98	6231.25	7063.93	2393.81	1658.37	12506	2041.25	3272.9	4731.13	1085.18	860.181	2826.03	3561.65	1150.98	2017.22	1627.52	3309.96
Q9HB07	3	2	16.1869	0	0	17.0307	1	MiGn	Vp	42819.5	MYG1 exonuclease OS=Homo sapiens OX=9606 GN=MYG1 PE=1 SV=3	2054.39	2246.95	2398.98	2478.63	3388.39	2118.51	1710.42	1760.56	2656.49	2622.3	1880.33	1956.7	3483.6	2674.77	2144.04	2087.45	3309.5	17584.2	9733.38	16707.8	10049.4	14586.7	17264.6	15619.8	18834.6	12317.8	12348.5	12764.2	13013.7	16694.7	5836.34	12177	21402.5	16958.6	21887.7	27461.6	12737.2	12553
P78539	2	1	16.7684	2.01919e-05	6.00258e-06	3.12138	0.997402	MiGn	1GCn	52826.6	Sushi repeat-containing protein SRPX OS=Homo sapiens OX=9606 GN=SRPX PE=1 SV=1	6736.86	4470.26	7137.96	10822.3	6950.01	5730.62	3772.52	4573.54	9903.17	10020.8	6340.92	10017.3	10655.3	5466.14	4485.44	9281.26	4024.29	4805.58	5354.82	6312.51	10223.7	4470.17	12086.4	8185.74	15129.9	7704.63	1831.85	5242.91	5675.1	24434.9	11221.1	18640.5	7658.85	8042.82	10630.9	5975.44	10889.5	13406.4
Q8IYK4	2	1	11.0232	0	0	4.07479	1	MiGn	1GCn	73266.6	Procollagen galactosyltransferase 2 OS=Homo sapiens OX=9606 GN=COLGALT2 PE=1 SV=1	11454.2	11230.9	13831.2	6953	14958.4	10453.4	10124.3	13384.1	18010.5	14109.9	9373.04	4343.46	9737.7	12299.9	14732.3	9847.16	14084.1	16220.6	17934.2	19254.2	18370.8	15504.6	18277.1	20584.8	17188.4	18575.7	15894.9	19148.9	14707.1	21400.6	16873.3	33006.6	16358.8	18660	22859.4	16668.8	16790.6	31974.6
Q9NPF0	2	2	11.3505	5.76821e-09	3.41209e-09	5.14704	1	MiGn	1GCn	30017.6	CD320 antigen OS=Homo sapiens OX=9606 GN=CD320 PE=1 SV=1	2158.79	2451.21	1711.97	3494.93	1448.61	1233.51	2157.91	2604.42	3070.47	2166.11	3270.54	1833.08	2027.07	2287.78	2091.5	2494.74	2126.17	1329.14	1078.07	1776.49	4797.6	1652.52	1410.5	2189	1624.08	4275.16	3223.64	1404.35	721.724	2530.56	1032.41	2663.58	1482.92	2083.45	1743.2	2380.1	2193.95	2991.88
Q02750	2	2	10.5628	5.53518e-10	3.90926e-10	8.86916	1	MiGn	MaDUn	43781.3	Dual specificity mitogen-activated protein kinase kinase 1 OS=Homo sapiens OX=9606 GN=MAP2K1 PE=1 SV=2	920.56	2030.69	883.907	1060.76	226.902	736.701	745.386	910.651	723.987	216.986	1074.25	136.954	785.952	523.83	1525.77	476.663	266.686	41.7192	130.622	343.142	134.392	633.176	259.86	241.418	684.245	0	39.0289	44.9709	199.964	937.891	112.168	0	226.425	0	76.5336	7.61835	236.769	0
Q6ZUX7	2	1	12.2957	3.95858e-08	1.9637e-08	2.135	0.999999	MiGn	MoDUn	25170.2	LHFPL tetraspan subfamily member 2 protein OS=Homo sapiens OX=9606 GN=LHFPL2 PE=1 SV=2	133656	119820	100170	127552	76318.4	76623.1	101579	110881	131559	123257	122736	75255.3	132808	97019.5	126147	129562	119908	108450	97684.8	140145	132380	99841.5	127960	147807	116572	58437.8	139813	67705.7	80503.8	186898	100479	140790	129616	89714.3	107729	109351	116824	105651
Q96I99	2	1	11.1812	0.00427763	0.000821221	4.46316	0.964107	MiGn	MoDUn	46852.9	Succinate--CoA ligase [GDP-forming] subunit beta_ mitochondrial OS=Homo sapiens OX=9606 GN=SUCLG2 PE=1 SV=2	1724.66	1055.9	1509.43	860.441	909.671	1219.83	1297.5	816.001	1267.3	466.765	902.587	667.676	1568.31	368.22	1045.94	1957.6	443.908	367.293	571.04	809.01	2106.14	800.394	974.587	714.584	782.777	2015.26	1479.81	687.344	363.336	1628.42	361.738	35.0587	947.872	764.972	1145.31	539.855	1067.72	2153.92
Q16816	2	1	12.7778	7.64536e-07	3.0099e-07	25.5429	0.999999	MiGn	MoDUn	45309	Phosphorylase b kinase gamma catalytic chain_ skeletal muscle/heart isoform OS=Homo sapiens OX=9606 GN=PHKG1 PE=2 SV=3	67.4389	58.4853	0	28.6481	92.8198	58.3393	53.0692	171.601	30.1406	198.458	233.409	0	213.656	10.5041	66.2092	117.708	0	0	175.934	0	0	0	54.6872	40.2867	53.6167	2.16591	92.0582	10.8033	23.1276	449.8	58.8579	0	42.8977	99.7991	0	373.618	0	185.426
Q6NXR4	2	1	12.7306	6.22639e-07	2.51197e-07	1691.37	1	MiGn	MoDUn	57485	TELO2-interacting protein 2 OS=Homo sapiens OX=9606 GN=TTI2 PE=1 SV=1	457.805	446.402	652.273	303.303	57.5813	439.176	516.201	520.743	292.425	83.3062	326.231	18.2329	418.721	191.315	5.24891	219.932	68.4928	14.4115	477.519	342.36	21.6549	3276.4	2019.68	5743	317.158	0	8710.81	28.3161	265.777	11412.2	41.3204	0	278.707	394.156	61.5549	12.5832	2553.9	0
Q9BSU3	2	1	18.3451	0.00193662	0.000399024	9.6543	0.961152	MiGn	PanGp	26150	N-alpha-acetyltransferase 11 OS=Homo sapiens OX=9606 GN=NAA11 PE=1 SV=3	894.124	1216.87	752.428	676.609	1425.72	1174.94	1108.33	2191.01	1496.57	1513.9	1416.05	1063.09	729.402	1101.45	1524.11	950.158	2970.71	655.642	530.002	1173.82	770.651	1253.54	1684.99	1465.35	1704.57	1110.6	1822.09	1202.82	1668.54	3345.83	76.5699	2791.09	2171.94	1238.94	2601.6	1376.52	2458.74	1138.48
P78348	2	1	11.6193	1.78459e-09	1.14265e-09	13.7212	1	MiGn	Vn	61164.2	Acid-sensing ion channel 1 OS=Homo sapiens OX=9606 GN=ASIC1 PE=1 SV=3	24699.1	42882.3	26371.5	33041.7	13556.8	16441.4	33202.1	33448.2	41056.3	36007.5	18525.2	7535.41	25650	25555.8	46113.1	15186.7	47780.2	100016	63715	137868	103477	102464	110763	219724	107187	36891.7	147064	27319.3	71705.7	205772	97332.8	17058.4	217337	52854.6	165647	58631.1	106494	26497.4
Q5JQC4	2	1	17.2518	3.33067e-16	6.6919e-16	34.9363	1	MiGn	Vp	30100.4	Cancer/testis antigen 47A OS=Homo sapiens OX=9606 GN=CT47A1 PE=2 SV=1	3484.71	2241.27	2229.82	2554.55	5302.78	1780.23	3736.62	2222.55	2515.93	9075.83	5927.38	74004.1	2707.83	10119.2	1099.69	3208.42	4099.62	11012.5	25760.2	25891.8	2030.41	26740.1	21409.2	151548	7547.64	10025.2	63245.1	17332.7	9169.31	46977.1	10150.7	42109.4	57648.6	24005.1	14658.3	21081.2	35292.4	19741.4
P01213	2	2	11.6779	3.57492e-14	4.73401e-14	45.3911	1	MiGn	Vp	28784.4	Proenkephalin-B OS=Homo sapiens OX=9606 GN=PDYN PE=1 SV=1	6075.3	6974.12	3988.06	7426.92	5207.09	6306.74	4672.38	6237.83	9412.72	12778.5	6431.06	17955.7	4440.15	10988.5	11453.5	5450.78	12437.2	16776.3	45553.5	44248.5	15159.4	98157.9	87686.6	153225	33626.9	9320	187919	19413.7	34429.2	243341	22892	1969.41	56029.5	53201.3	40099.7	29418.2	78955.5	9512.32
A2A3L6	2	1	12.4243	7.32281e-11	5.68896e-11	Infinity	1	MiGn	Vp	64080.8	Tetratricopeptide repeat protein 24 OS=Homo sapiens OX=9606 GN=TTC24 PE=4 SV=1	0	0	0	0	0	0	0	0	0	0	0	0	0	0	0	0	0	0	0	0	0	325.991	272.403	587.016	1779.35	0	0	0	111.927	263.695	274.439	0	113.832	766.816	571.774	351.101	9.60368	0
P60606	2	1	12.1857	4.32153e-10	3.08956e-10	Infinity	0.999998	MiGn	Vp	9158.7	Cortexin-1 OS=Homo sapiens OX=9606 GN=CTXN1 PE=3 SV=1	0	0	0	0	0	0	0	0	0	0	0	0	0	0	0	0	0	0	0	0	0	0	0	0	0	0	0	0	0	12.5621	0	0	0	0	0	0	0	0
P30043	6	5	39.7648	0.0029379	0.000582245	17.3876	0.985608	MiGp	PeU	22233.4	Flavin reductase (NADPH) OS=Homo sapiens OX=9606 GN=BLVRB PE=1 SV=3	197.565	195.675	261.057	421.317	248.751	240.903	357.229	265.785	234.314	513.608	1232.67	4194.12	468.555	256.879	61.5705	134.602	42.3611	10.0177	558.089	714.019	125.746	438.771	218.562	1847.87	2030.76	478.333	5718.99	150.57	250.924	150.322	219.432	457.574	29.9554	1470.28	678.83	390.549	568.694	0
Q9NRF2	5	1	33.7398	1.16716e-05	3.63667e-06	Infinity	0.998251	MiGp	Vp	79822.8	SH2B adapter protein 1 OS=Homo sapiens OX=9606 GN=SH2B1 PE=1 SV=3	0	0	0	0	0	0	0	0	0	0	0	0	29.5385	0	0	0	0	0	0	0	0	0	0	0	0	0	0	0	0	0	0	0	0	0	0	0	0	0
P21854	2	2	11.2741	0.0117973	0.00212482	9.0965	0.998605	MiGp	MoDUn	40961.9	B-cell differentiation antigen CD72 OS=Homo sapiens OX=9606 GN=CD72 PE=1 SV=1	663.719	1102.76	546.397	1484.92	362.145	621.578	829.256	327.835	1187.13	685.446	338.646	31.6569	924.289	416.187	773.647	451.52	1379.24	577.808	207.657	205.45	304.978	1092.52	827.529	395.125	467.997	430.518	1716.14	82.4753	381.523	772.114	206.995	36.1894	918.161	173.616	730.639	841.939	431.08	335.364
P05155	55	34	366.801	2.52083e-06	8.98343e-07	2.10833	1	MoDUn	1GCp	55382.4	Plasma protease C1 inhibitor OS=Homo sapiens OX=9606 GN=SERPING1 PE=1 SV=2	41214.6	58685.2	74022.1	42417.9	66470.6	39785.2	83916.1	38420.9	35588.9	37685.3	55219.8	24912.3	43674.9	39959.7	61716.8	39965.6	49427.5	29842.9	43140.9	27450.6	22483.1	50258.3	44789.5	26688.4	29453.9	45476.3	38610.8	41463.9	58637.9	29874.3	30160.7	52453.1	35602.4	27541.9	26311.7	34074.6	30268.8	32795.6
P10909	53	41	391.852	3.37007e-05	9.67295e-06	5.10406	1	MoDUn	PanGn	53065	Clusterin OS=Homo sapiens OX=9606 GN=CLU PE=1 SV=1	47640.4	90082.8	66964.9	49530.6	50514.1	67346.6	80345.1	81395.8	41552.5	23583.5	47886	36330.2	33965.1	74250.5	102395	37576.2	54903.4	68037.3	89972.7	59546	28896.5	72400.2	92505.1	56981.4	68945.1	13693.2	55709.6	179317	146131	26080.7	129709	61604.3	31186.5	126628	117930	154113	42061.8	199214
Q5VXU9	36	23	202.33	5.611e-10	3.93893e-10	5.14087	1	MoDUn	Vn	167312	Protein shortage in chiasmata 1 ortholog OS=Homo sapiens OX=9606 GN=SHOC1 PE=1 SV=1	59595.1	72927.3	65055.2	55465.5	98232.8	69178.1	116017	60166.4	61895.6	78361.7	48894.8	40795.5	45632.5	54135.6	87951.5	46737.2	144557	93171.4	383681	115336	87448.9	262274	246920	84020.1	202475	89566.1	242935	267501	378340	229195	244022	88478.8	87633.9	201780	171259	112267	157709	84628.5
P02766	29	23	242.886	1.47948e-11	1.2963e-11	4.07243	1	MoDUn	MaGp	16001.1	Transthyretin OS=Homo sapiens OX=9606 GN=TTR PE=1 SV=1	37759.7	120041	60418.3	32836.1	83428.2	91534.2	119988	50368.3	31955.9	74992.2	41453.3	31683.4	38715	84582	76273.9	101570	54434.4	135586	125003	90593.6	185329	59612.9	116228	65080.2	109066	122605	63192.9	198703	173674	61598.8	218586	130848	57936.9	144701	169546	208330	73653.2	327202
P07357	26	19	160.295	3.32379e-05	9.56366e-06	2.58614	0.999967	MoDUn	AdvGCn	66874.1	Complement component C8 alpha chain OS=Homo sapiens OX=9606 GN=C8A PE=1 SV=2	6536.27	15001.1	7053.98	8504.47	3386.91	4503.7	7042.92	7260.07	6110.11	5816.23	10699.8	5220.63	4802.5	8650.3	4024.45	5075.35	5542.75	1966.56	3016.77	2878.56	3563.1	13508.4	5903.04	6637.56	4525.5	3531.1	10516.9	3003.53	4116.52	3775.11	2255.23	6904.04	2253.06	4269.89	1792.28	2417.69	4052.08	3769.39
P02746	15	6	117	2.26664e-08	1.20002e-08	2.93935	1	MoDUn	MiGn	26949.9	Complement C1q subcomponent subunit B OS=Homo sapiens OX=9606 GN=C1QB PE=1 SV=3	7948.69	5342.51	5675.96	10188.3	9127.83	7587.32	6637.42	6515.57	12258.5	10701.7	8185.39	5935.29	10107.4	8748.81	7513.05	9636.79	7020.22	9105.99	8187	8044.31	6694.76	7018.48	10015.9	5503.9	7845.41	11719.7	5265.49	11977.7	12705.1	5777.07	13191.5	11134.9	13603	13053.8	7307.01	15188.1	7723.37	20469.9
P18428	15	12	109.148	0.000937765	0.000203122	4.41956	0.999886	MoDUn	PanGn	53554.8	Lipopolysaccharide-binding protein OS=Homo sapiens OX=9606 GN=LBP PE=1 SV=3	21745.2	41343.7	48843.2	11948.6	66872	52844.4	50805	39281.8	13100.2	14498.9	18346.6	12087.2	20849.5	46080.4	60112.3	26963.2	27019.1	18387.5	41408.6	16178.6	19421.7	22557	28378.1	9341.94	17047.4	28149	15837.1	72221.9	91832	13728.2	90319.8	11899.5	6561.27	27432.8	17814.7	34408.6	28263.7	27732.1
P35527	12	9	67.0931	2.44261e-08	1.27814e-08	2.60221	1	MoDUn	AdvGCn	62292.5	Keratin_ type I cytoskeletal 9 OS=Homo sapiens OX=9606 GN=KRT9 PE=1 SV=3	3662.21	4368.36	2993.21	4168.48	5036.75	4081.53	7010.72	5048.13	4012.63	5607.07	4152.16	3186.3	4798.47	5514.06	7363.98	5073.94	11706.1	5048.81	7504.93	8328.06	8474.74	6000.21	6688.27	6440.02	7297.95	5404.78	7307.68	8952.77	7007.65	9552.99	7050.98	2970.49	6615.2	8855.63	8063.68	5365.21	6240.5	4703.96
Q5TCY1	12	7	70.8627	1.03584e-13	1.25738e-13	2.21083	1	MoDUn	PanGp	143079	Tau-tubulin kinase 1 OS=Homo sapiens OX=9606 GN=TTBK1 PE=1 SV=2	19675.1	25540.3	24789.1	16969.3	21771.3	19578	23140.6	23922.9	22676	18918.5	17546.1	11350.5	18562.9	25935.6	29554.1	23459.6	32003.4	16475	23603.2	20568.3	14645.6	20685.7	22715	14090	19532.6	25913.3	23732.5	32852.3	28722.4	23713.3	37684.1	23047.1	12481	24220	20884	31991.1	26461.4	28669.2
A0A075B6S5	12	7	97.7444	0.000274279	6.42635e-05	2.76729	0.999997	MoDUn	PeU	12882.6	Immunoglobulin kappa variable 1-27 OS=Homo sapiens OX=9606 GN=IGKV1-27 PE=3 SV=1	3836.63	4850.44	5827.74	4013.69	5599.29	6025.91	4586.28	3889.76	5745.86	2839.7	3852.15	4509.18	3883.09	4015.83	3539.68	4042.94	6565.25	3195.36	4166.39	3564.87	1319.24	6890.78	5382.29	5766.35	5352.43	6663.38	5008.9	9998.21	4452.69	4823.46	5068.09	2610.24	4394.96	10302.9	4832.78	4840.07	5407.15	6270.76
A0A0B4J2H0	10	2	52.3475	0.00290147	0.000576988	4.44303	0.999111	MoDUn	Vn	12774.4	Immunoglobulin heavy variable 1-69D OS=Homo sapiens OX=9606 GN=IGHV1-69D PE=1 SV=1	58.6663	81.7522	156.414	89.6149	233.615	144.998	90.2758	116.063	122.431	39.1051	65.369	49.1102	64.6193	88.0533	97.9468	122.711	21.3436	180.392	107.125	125.627	252.96	82.135	100.489	29.6229	181.916	45.7993	24.2456	111.095	81.4136	24.0453	311.559	183.999	23.3188	224.339	170.299	12.9221	46.2272	31.7567
Q8TD43	9	4	54.1303	7.77156e-16	1.41506e-15	16.4498	1	MoDUn	PanGn	135784	Transient receptor potential cation channel subfamily M member 4 OS=Homo sapiens OX=9606 GN=TRPM4 PE=1 SV=1	1381.93	2389.94	1450.39	1709.95	1447.39	1932.25	2533.65	1933.88	1348.85	2564.03	1475.03	2506.95	1229.6	3140.07	2376.65	1082.1	3079.96	22855.3	18560.4	15881.3	4707.04	10098	13285.3	3863.52	21472	7547.62	6297.96	18984.8	19556.8	4009.27	36340.8	16725.6	4710.71	24656.6	23322	20956.7	9862.88	19760.4
Q8IYD8	7	4	44.6704	2.13856e-09	1.35441e-09	9.89917	1	MoDUn	PanGn	234986	Fanconi anemia group M protein OS=Homo sapiens OX=9606 GN=FANCM PE=1 SV=2	1383.22	2381.91	2794.86	1575.66	3629.1	3757.36	2373.34	1826.17	418.597	492.365	1165.57	4840.74	1027.92	2457.6	2621.88	1237.08	1114.61	4878.83	3631.01	1698.8	4841.32	2179.52	2578.42	3452.46	2994.92	8810.08	1001.6	7969.74	4074.5	1268.23	6263.43	3044.06	621.365	5355.04	4825.92	14257.4	2951.09	10365.1
A0A0C4DH67	6	3	56.6919	0.00287371	0.000572444	2.98909	0.999978	MoDUn	AdvGCn	12765.4	Immunoglobulin kappa variable 1-8 OS=Homo sapiens OX=9606 GN=IGKV1-8 PE=3 SV=1	3602.41	4340.32	2130.28	3980.67	3120.82	2350.3	3225.78	4110.68	4177.28	1639.42	3012.01	2501.73	3214.95	3409.86	3149.1	3463.8	4600.67	1623.78	3737.71	2444.97	541.542	4971.13	3298.34	4591.36	4027.11	6086.33	5064.17	5033.53	4036.98	4393.74	4408.05	2350.89	3507.52	4422.45	3106.42	3693.25	3781.41	3468.24
P01742	6	2	57.3231	1.21918e-05	3.77856e-06	5.78193	0.999996	MoDUn	MiGn	12773.5	Immunoglobulin heavy variable 1-69 OS=Homo sapiens OX=9606 GN=IGHV1-69 PE=1 SV=2	1178.7	1331.08	2159.75	735.211	2982.91	2149.23	1121.4	1165.37	609.662	777.597	849.621	1121.15	980.081	1212.69	1276.83	1033.65	1682.68	3315.54	1792.68	2087.69	4783.28	1172.26	1665.38	1170.65	2563.93	478.771	639.602	1625.46	1679.54	589.058	4535.39	2923.14	1028.25	1480.22	2717.01	655.559	990.343	599.816
Q86UU0	6	4	36.8448	0.0183261	0.00320177	4.72661	0.9882	MoDUn	PanGn	157529	B-cell CLL/lymphoma 9-like protein OS=Homo sapiens OX=9606 GN=BCL9L PE=1 SV=1	424.606	695.341	1633.91	449.285	4041.87	3013.31	783.667	515.275	347.179	112.012	336.049	273.267	461.76	717.553	1625.65	426.689	403.013	1384.56	5380.81	2749.82	3859.02	1293.46	2152.42	138.819	1797.04	1107.6	1459.85	4558.69	2389.04	341.034	986.901	20.2686	982.209	2586.06	3177.46	1396.33	1332.56	2675.13
P01699	6	2	43.3698	0.00402489	0.000776539	18.2099	0.999107	MoDUn	PanGn	12372.5	Immunoglobulin lambda variable 1-44 OS=Homo sapiens OX=9606 GN=IGLV1-44 PE=1 SV=2	120.881	260.643	13.4676	391.914	162.814	213.013	319.272	214.041	5803.98	190.38	387.148	491.002	116.1	230.152	147.094	40.8434	487.182	92.1822	1048.74	397.315	34.9872	318.082	554.885	285.443	172.426	622.05	330.339	1900.96	1490.12	141.193	671.202	21.6214	648.04	705.469	71.4331	509.355	94.4958	25.0627
P23142	5	3	34.9882	8.89821e-10	6.13567e-10	30.7819	1	MoDUn	AdvGCn	81320.1	Fibulin-1 OS=Homo sapiens OX=9606 GN=FBLN1 PE=1 SV=4	927.661	397.502	139.973	385.627	234.564	171.179	412.455	787.771	498.34	168.705	536.988	1502.08	489.957	524.276	469.43	513.492	2889.31	3172.19	3836.88	7961.79	10114.7	6798.18	4474.62	10834.9	44.3019	2324.67	7960.26	748.535	3.23219	2471.81	15.2935	2894.85	3287.57	4773.1	501.795	4340.5	43.499	7333.2
Q92783	4	2	24.8424	0.00702403	0.00128902	32.8529	0.999986	MoDUn	1GCn	59578.9	Signal transducing adapter molecule 1 OS=Homo sapiens OX=9606 GN=STAM PE=1 SV=3	534.741	455.029	416.57	1225.46	432.915	677.618	351.252	373.437	977.375	923.415	503.03	957.41	747.723	2155.42	756.397	771.967	149.361	162.363	2616.78	621.479	354.099	168.192	520.951	112.481	476.893	2365.5	91.7526	7952.26	6823.87	1456.93	3250.39	1.14889	722.551	1914.79	1192.34	2657.9	225.66	1955.32
Q96P11	4	2	28.1076	0.000149366	3.70338e-05	20.4946	1	MoDUn	1GCp	47319.1	28S rRNA (cytosine-C(5))-methyltransferase OS=Homo sapiens OX=9606 GN=NSUN5 PE=1 SV=2	2072.38	1546.77	1043.65	660.471	453.58	744.519	894.932	1781.24	673.027	232.275	1843.91	122.888	357.413	756.882	962.037	1245.1	586.798	863.08	2604.36	10.8959	1460.28	54.8728	1327.4	377.007	399.602	268.99	1059.6	2532.34	2049.03	897.182	5351.93	132.879	149.142	4690.99	3041.41	8832.34	1550.85	247.024
P10244	4	3	23.1437	6.33735e-08	3.02666e-08	2.68361	1	MoDUn	MaGp	79391.5	Myb-related protein B OS=Homo sapiens OX=9606 GN=MYBL2 PE=1 SV=1	4558.04	5412.53	6351.89	5114.02	8697.79	7027.09	5367.45	4594.87	3138.96	4227.02	3461.02	3699.75	4595.96	6023.14	4118.8	4168.98	6018.29	11496.1	7296.36	6903.64	10763.4	4969.66	5669.82	3939.78	7662.91	15869.1	2722.41	10467.6	8078.17	2576.48	10241.9	13176.6	4123.18	9163.9	10407.9	10277.6	6064.99	15831.4
P01225	4	4	22.3771	2.62243e-06	9.21348e-07	5.55637	1	MoDUn	MaGp	15612.4	Follitropin subunit beta OS=Homo sapiens OX=9606 GN=FSHB PE=1 SV=2	3878.57	4495.68	5328.05	3793.24	7829.45	5690.79	5020.25	4636.87	2338.38	2891.93	3182.19	3145.72	3726.29	6157.67	4672.38	4171.94	3911.99	5424.22	7233.08	3430.07	9006.77	4897.44	6114.95	1253.23	5903.58	31795.6	2488.42	13957.4	9088.4	1956.59	19272.1	6123.38	2733.76	9056.29	7547.27	17031.5	5554.58	21119.3
P13646	4	1	33.3438	3.18997e-05	9.20135e-06	176.849	0.999997	MoDUn	PanGn	49930.5	Keratin_ type I cytoskeletal 13 OS=Homo sapiens OX=9606 GN=KRT13 PE=1 SV=4	0	3451.42	1418.08	27.0456	1747.56	1705.66	2676.27	99.6873	0	15.6228	40.2515	0.638201	209.14	2973.34	1853.54	164.449	549.648	753.465	3472.31	399.656	4464.72	611.605	1113.76	0	870.473	29.5211	13.8526	15509	9657.21	0	4164.13	1912.85	0	5525.15	5959.32	15474.9	1285.89	34964.9
Q96G42	4	3	27.4143	0.00502851	0.000954371	2.46203	0.998709	MoDUn	Vn	64055.4	Kelch domain-containing protein 7B OS=Homo sapiens OX=9606 GN=KLHDC7B PE=1 SV=2	4636.95	4564.43	3887.17	4477.28	4823.55	4094.18	4247.54	4161.65	4240.21	3854.2	3339.33	4025.9	4960.8	5038.38	3946	3473.23	5137.44	8559.89	7000.19	7293.62	10233.3	6286.75	6587.54	4570.33	9551.66	8452.4	3501.25	6553.06	7649.74	6013.85	9537.32	10665.6	5406.61	7499.92	8766.81	8785.09	7081.27	15082.2
Q96D09	4	3	35.0789	0.000885966	0.000192979	3.56787	0.999805	MoDUn	Vn	94343.7	G-protein coupled receptor-associated sorting protein 2 OS=Homo sapiens OX=9606 GN=GPRASP2 PE=1 SV=1	18932.6	14172.3	22718.2	19887.2	22147.8	26853.1	19973.7	15464.5	10243.8	11250.6	11474.1	3509.21	14858.8	22146.8	11168.2	17989.3	13854.3	33206.8	31228.4	25413.4	14926.3	44073	31694.1	23730.1	19612.5	61040.5	17725.7	30478	13998.4	18855.3	50879.2	21436.8	8826.4	35183.5	38453.9	50091.9	24989.8	50094.9
P01160	4	3	30.8849	0.00521839	0.000985593	3.57363	0.996803	MoDUn	Vn	16509.7	Natriuretic peptides A OS=Homo sapiens OX=9606 GN=NPPA PE=1 SV=2	5157.05	7945.53	8386.92	4776.29	11137.7	8179.95	9684.31	7120.46	4151.57	3548.5	3880.26	2192.96	6052.48	8165.08	9122.42	4924.4	5804.55	15594.3	23616.1	10274.8	38110.9	10062.4	11896.2	3683.22	9852.12	24576.7	13633.3	17662.3	14755.7	25122	26139.2	8507.06	4182.71	10702.8	23658.2	24634	25051.7	23217
P01601	3	1	28.0211	0.000187905	4.5524e-05	93.1673	1	MoDUn	1GCn	12958.6	Immunoglobulin kappa variable 1D-16 OS=Homo sapiens OX=9606 GN=IGKV1D-16 PE=3 SV=2	165.338	36.9263	10.9548	0.202616	21.6831	23.7303	153.283	302.853	202.091	98.4089	97.1207	7.23922	17.2539	35.26	35.928	48.7068	21.2209	2.93426	49.2133	12.363	338.049	4.06655	4.20447	27.0569	12.167	868.058	48.4263	14.618	82.4071	0	32.0074	0.758017	1743.15	19.2134	14.3539	28.0353	17.3036	22.8594
P28476	3	1	18.6587	1.04988e-05	3.28557e-06	191.6	1	MoDUn	1GCp	54436.2	Gamma-aminobutyric acid receptor subunit rho-2 OS=Homo sapiens OX=9606 GN=GABRR2 PE=2 SV=5	640.726	8269.99	4813.41	211.143	7366.71	5197.76	9718.19	5854.04	48.8389	190.712	390.38	4.46226	2667.51	17693.3	7752.15	2444.81	1983.24	4107.49	21589.4	4939.05	1397.4	2799.07	12645.3	0	4762.71	18669.1	959.017	60858.2	41289.4	93.6785	25864.1	0	0	28161.9	17783.8	26351.4	6431.41	1194.31
A0A075B6K0	3	2	21.0603	1.22849e-05	3.79731e-06	Infinity	1	MoDUn	1GCp	12637.2	Immunoglobulin lambda variable 3-16 OS=Homo sapiens OX=9606 GN=IGLV3-16 PE=3 SV=2	9.35488	82.0564	26.3414	13.7257	91.1838	36.0026	101.603	32.5603	11.8054	11.9296	16.2129	4.82506	20.6406	65.8236	47.2585	18.8492	0	0	10.8767	0	0	0	0	0	0	86.2596	0	414.131	304.981	0	94.1451	0	0	0	0	0	0	0
O43745	3	2	23.985	0.000603321	0.000134686	3.68613	0.999749	MoDUn	MiGn	22452.4	Calcineurin B homologous protein 2 OS=Homo sapiens OX=9606 GN=CHP2 PE=1 SV=3	4372.38	2968.13	2581.6	3816.73	2828.35	4670.3	4678.81	4043.39	3281.66	5897.02	3361.26	4163.02	3114.79	5192.48	2967.16	3749.61	5687.62	495.035	1593.14	747.275	280.317	2807.21	3261.15	4743.54	1635.32	3560.89	6424.44	2811.1	1464.73	4390.1	1867.45	1960.1	1306.8	3783.31	2729.57	1085.59	7471.4	3832.46
Q16667	3	1	17.0411	0.00145979	0.000307062	4.10011	0.994744	MoDUn	MiGn	24489.4	Cyclin-dependent kinase inhibitor 3 OS=Homo sapiens OX=9606 GN=CDKN3 PE=1 SV=1	42110.7	22576.3	36246.7	5841.92	12643.9	14701.9	24311	21943.1	6604.76	11788	14840.2	9688.82	15195.8	16829.6	20882.3	12930.7	11725.2	1856.47	23276.6	2596.74	1383.7	38137.3	45143	10863.3	6203.81	8199.54	9126.96	21835	78526.9	5260.38	10490.1	110.551	3385.35	17155.2	7937.99	6583.96	8070.07	1582.91
Q9Y597;P09661	3	2	17.7247	0.000195591	4.71898e-05	4.10948	0.992116	MoDUn	MiGn	89668.4	BTB/POZ domain-containing protein KCTD3 OS=Homo sapiens OX=9606 GN=KCTD3 PE=1 SV=2	155.053	813.787	270.274	724.44	488.712	414.732	880.229	172.443	463.906	835.074	331.384	782.347	358.959	747.262	705.081	267.428	396.478	202.778	1605.18	27.1754	123.089	272.952	363.011	92.5503	1811.11	179.588	472.392	877.783	2398.42	355.965	746.381	1325.21	708.396	36.1753	1533.01	31.1291	937.796	282.894
Q96NG3	3	1	18.0835	5.87758e-08	2.84202e-08	5.8016	1	MoDUn	MoGp	77054.6	Outer dynein arm-docking complex subunit 4 OS=Homo sapiens OX=9606 GN=ODAD4 PE=1 SV=2	302190	426074	543618	195816	609630	476947	462032	362541	222366	235429	224010	151586	278317	495743	691490	277929	425737	347676	666031	314368	306654	321902	531102	153269	355429	472088	273306	842914	834439	222011	710234	19568.2	129359	553012	515155	489753	367331	427585
P40855	3	2	15.5365	0.00583634	0.00108819	4.27897	0.973364	MoDUn	NGMn	33091.7	Peroxisomal biogenesis factor 19 OS=Homo sapiens OX=9606 GN=PEX19 PE=1 SV=1	638.869	700.996	604.474	399.014	602.343	626.583	862.061	898.256	376.087	451.577	532.097	504.975	540.819	618.377	942.038	509.666	587.828	1.36741	850.053	45.4438	32.5659	246.01	491.264	81.8342	315.049	138.231	890.05	593.9	470.134	400.672	1084.02	0	59.1159	317.545	165.694	112.3	533.367	290.105
Q13490	3	2	22.9137	5.80169e-06	1.90984e-06	3.28009	0.999999	MoDUn	PanGn	71154.4	Baculoviral IAP repeat-containing protein 2 OS=Homo sapiens OX=9606 GN=BIRC2 PE=1 SV=2	9517.17	24662.4	17470.6	6333.36	10511.7	18921.2	18426.8	19328.2	12275.9	8350.76	9791.37	5018.26	9548.27	21102	8610.14	9144.34	13509.8	7343.52	18523.9	6922.54	13506.5	6313.35	14160.8	3112.68	8349.98	18312.1	9410.88	37943.7	38799.9	5337.92	19260.4	7176.56	5238.46	12356.6	9262.95	30026.1	7650.58	17666.2
Q6ZSA8	3	2	15.3566	0.000182639	4.43402e-05	4.42559	0.999975	MoDUn	PanGn	13996.1	Putative uncharacterized protein FLJ45684 OS=Homo sapiens OX=9606 PE=5 SV=2	1518.44	1532.06	2997.82	1520.68	5611.94	5007.38	1929.17	1662.49	1583.4	3629.7	2030.21	3344.15	1614.98	3379.71	2004.43	1502.98	2283.9	9121.4	7354.91	6596.67	5417.41	2943.27	4763.91	2336.31	5371.64	11091.8	1699.12	1642.36	6258.26	2990.29	11484.8	6861.15	4104.2	1839.5	8599.63	1741.08	4672.36	11870.7
P23508	3	1	18.3599	9.21567e-07	3.55604e-07	12.511	1	MoDUn	PanGn	93882.9	Colorectal mutant cancer protein OS=Homo sapiens OX=9606 GN=MCC PE=1 SV=2	2151.08	2446.01	7930.14	1679.12	9889.55	9763.59	4911.27	3728.84	1557.99	1762.76	1879.14	4573.32	1727.42	5247.88	3118.84	1907.17	833.927	3808.39	7755.2	3263.27	10745.3	2251.44	3812.63	181.455	9835.26	9463.12	2357.46	13865.6	19398.5	863.257	8210.52	813.981	351.154	7488.89	4964.86	5589.22	3567.65	9863.03
Q08AF3	3	1	19.0475	0.00032419	7.51066e-05	16.3846	0.999816	MoDUn	PanGn	102595	Schlafen family member 5 OS=Homo sapiens OX=9606 GN=SLFN5 PE=1 SV=1	29.2984	72.5319	112.782	17.9387	158.829	183.275	18.4239	169.76	13.761	26.3076	9.07059	91.763	68.1546	26.4453	0	36.1417	36.8838	73.6969	112.806	35.0403	0	158.601	82.5187	0	423.86	38.9848	0	0	177.807	12.0927	0	0	0	0	21.0488	0	24.2959	0
Q8N8J0	3	1	21.582	0.0271199	0.00464074	24.5123	0.999714	MoDUn	PeU	29463.7	Putative inactive phosphatidylinositol 4-kinase alpha-like protein P1 OS=Homo sapiens OX=9606 GN=PI4KAP1 PE=5 SV=1	6966.62	16472.7	26785.4	4704.33	75802.9	39829.4	14243.6	14361.8	4372.26	4198.33	6836.62	1384.55	10836.7	14800.6	19222.3	10735	3550.47	19189.9	5125.93	2741.03	50244.9	10269.7	17770.4	1980.66	26347.3	44662.4	224.908	105615	30483.2	6926.89	1911.31	103045	32.235	55969	85850.7	13501.1	19307.2	6635.4
Q6P1K2	3	3	16.6562	9.62584e-05	2.46532e-05	6.91185	0.999998	MoDUn	Vn	23510.4	Polyamine-modulated factor 1 OS=Homo sapiens OX=9606 GN=PMF1 PE=1 SV=2	1541.47	745.193	2272.33	1501.37	5202.41	2920.68	889.3	869.757	1611.74	1715.04	1621.13	982.831	1949.83	1950.54	1659.46	1963.32	496.255	6843.01	9550.85	4506.98	964.122	1407.98	4142.91	281.651	5480.14	6935.75	427.872	9380.77	9140.45	1888.05	13013.7	3167.76	1945.83	8960.1	10499.6	12210.5	3533.85	19743
Q96KC9	3	2	16.9518	3.33067e-15	5.17507e-15	76.6231	1	MoDUn	Vn	43003	Calcium-binding and spermatid-specific protein 1 OS=Homo sapiens OX=9606 GN=CABS1 PE=2 SV=3	620.551	334.86	1295.04	1177.3	9547.65	1105.4	3265.67	174.661	813.027	666.003	1255.42	925.255	1325.77	1063.25	562.711	1000.8	352.191	11584.9	78782.1	15087.5	83284.5	35999.6	53647.3	15775.8	10005.9	37284	28773.1	96453.4	107200	34244.1	40807.7	3458.77	21915.8	166423	38610.9	36898.8	19676.3	7781.24
Q86VD1	2	1	12.2434	8.17338e-09	4.73862e-09	3.47553	1	MoDUn	AdvGCn	114250	MORC family CW-type zinc finger protein 1 OS=Homo sapiens OX=9606 GN=MORC1 PE=2 SV=2	20039.5	21717	6527.17	14151.4	35564.7	34218.8	30851.1	26649.4	21483.7	22025.2	17661.2	24828.1	13386.7	16867.3	26471.2	14811.1	46532.2	36112.2	42556.1	31282	57472.4	32982	40048	23194.7	30927.7	46795.2	47318.9	46442	47294.3	40153.1	60390.3	89446.4	30759.6	39574.1	13933.9	54965.6	45435.7	64116
Q9HCG1	2	2	9.616	0.000143159	3.5723e-05	7.48746	0.999961	MoDUn	AdvGCn	96849.4	Zinc finger protein 160 OS=Homo sapiens OX=9606 GN=ZNF160 PE=2 SV=3	3707.87	4975.29	4964.83	5422.57	3689.42	3472.52	5321.89	3061.42	4013.83	8278.69	2510.81	2994.29	4051.9	4151.35	3531.67	3901.03	3586.36	4598.19	2806.38	4162.68	3252.92	3687.53	2096.24	3769.98	10633.1	6863.91	3274.74	4392.56	2848.4	4174.95	7921.19	13593.7	2074.46	6159.66	6857.74	7972.07	5073.56	5302.9
Q13103	2	1	11.5276	0.0068267	0.00125676	4.20096	0.999873	MoDUn	MaDUn	24622.9	Secreted phosphoprotein 24 OS=Homo sapiens OX=9606 GN=SPP2 PE=1 SV=1	553.562	411.352	227.512	378.655	586.797	776.354	604.867	740.042	365.519	470.969	534.658	108.675	309.01	582.415	717.766	688.521	781.378	792.591	1168.34	211.679	472.457	1594.79	267.953	639.735	862.899	752.911	1415.69	980.31	1438.63	133.936	5924.02	28.2626	341.203	740.657	509.57	774.643	204.62	490.135
Q9BZD7	2	1	11.6016	0.00071457	0.000157709	11.9109	0.999415	MoDUn	MaGp	26046.3	Transmembrane gamma-carboxyglutamic acid protein 3 OS=Homo sapiens OX=9606 GN=PRRG3 PE=2 SV=2	40306.6	50799.3	50193.9	51957.9	64028.9	98991.3	88500.9	58609.7	12784	26852.1	22473.7	8259.2	26496.5	66337.5	32324	46259.4	82720.4	208206	171208	86179.8	123908	294518	141043	98293.5	65490.2	1.12469e+06	128707	285371	60636.8	55144.7	84365.8	153784	257.68	226367	163364	437920	120428	606029
Q9NZI2	2	1	10.0829	7.72916e-05	2.0424e-05	19.983	0.999907	MoDUn	MoGp	26988.6	Kv channel-interacting protein 1 OS=Homo sapiens OX=9606 GN=KCNIP1 PE=1 SV=2	849.507	9650.96	2752.35	1463.42	1771.46	1804.6	2259.86	1738.51	525.29	1018.52	2071.4	337.745	949.042	5994.75	1367.18	992.607	415.029	1506.29	3436.24	2975.78	8453.68	4114.14	3346.79	1232.15	2861.02	2313.66	1985	2922.45	4677.91	1244.37	5482.47	521.284	141.03	2903.82	1602.22	3405.88	1420.52	6178.67
Q9NVL1	2	1	16.8998	1.28841e-08	7.18382e-09	8.89203	1	MoDUn	PanGn	18853.2	Putative protein FAM86C1P OS=Homo sapiens OX=9606 GN=FAM86C1P PE=5 SV=3	14971.7	26662.9	24498.9	13995.3	36927.9	29478.6	37651	20539.9	14546.3	17820.7	16959.9	14969.8	15038.3	50467.8	31508.7	13805.3	42707.6	57459.6	64641.5	40550	9299.17	29281.9	47019	22463.2	31587.2	4955.22	17727	101090	91307.1	20031.7	87135.6	69492.8	29608.6	76310.9	83533.3	119895	34910.2	123738
O00165	2	2	16.2812	6.57108e-12	6.17534e-12	10.3644	1	MoDUn	PanGn	31620.6	HCLS1-associated protein X-1 OS=Homo sapiens OX=9606 GN=HAX1 PE=1 SV=2	28672.8	95220.3	63006.9	12683.1	65016.3	58997.4	69191.5	69944.1	15520.2	17102.4	21387.3	11749.4	28251.5	130252	106074	28709.3	52863.6	72852.8	110787	67822.3	117632	35682.5	85991.6	17274.1	33782.6	227369	30169.3	248781	165698	21780.8	245519	28651.9	19148.8	145373	138144	185583	57840.8	241234
Q9H1M3	2	2	18.5727	3.47834e-05	9.8863e-06	11.3511	1	MoDUn	PanGn	20640.9	Beta-defensin 129 OS=Homo sapiens OX=9606 GN=DEFB129 PE=1 SV=1	1658.59	3745.19	5809.95	984.722	21408.9	8532.92	3567.98	2510.63	679.327	1061.71	1748.66	3682.89	2136.01	5373.98	4388.67	2154.71	1584.44	12491.3	12669.6	7121.28	37880.5	2675.21	8370.08	1127.84	7321.18	18839.6	2030.96	17825.4	44902.3	1941.19	42047.5	431.022	3103.65	20595.6	25935.9	36496.4	6831.87	18827.4
Q9Y5K1	2	1	11.5919	0.000268472	6.33312e-05	445.027	0.999939	MoDUn	PanGn	44993.1	Meiotic recombination protein SPO11 OS=Homo sapiens OX=9606 GN=SPO11 PE=1 SV=1	0	0	0	0.17483	159.767	257.038	8.8615	0	0	7.95572	0	263.106	0	59.4701	0	56.8924	0	16.1444	61.3501	90.3642	493.414	95.6356	7.85432	0	435.916	1.39191	0	0	94.607	0	64.5384	0	0	278.588	56.6245	0	0	452.81
Q96BD8	2	2	11.1521	4.64638e-10	3.30154e-10	594.632	1	MoDUn	PanGn	29826.1	Spindle and kinetochore-associated protein 1 OS=Homo sapiens OX=9606 GN=SKA1 PE=1 SV=1	8.51685	383.938	264.286	20.7269	497.282	11.8966	439.861	57.7622	3.98394	306.807	8.57459	1409.88	58.0943	2556.84	258.93	13.303	36.7159	91.7311	3331.84	267.987	0	10.7686	2054.61	12.9678	485.629	13417.2	4.62381	296.895	8906.64	60.5227	15562.8	37.2858	0	6201.22	992.584	10252.1	365.022	0
A1Z1Q3	2	2	11.1684	0	0	Infinity	1	MoDUn	PeU	47934.6	ADP-ribose glycohydrolase MACROD2 OS=Homo sapiens OX=9606 GN=MACROD2 PE=1 SV=2	0	0	0	0	0	0	0	0	0	29.379	0	0.306488	0	5.40687	0	0	299.555	1632.03	2781.82	512.671	0	5881.42	2380.38	308.562	0	7718.21	543.386	5314.71	1019.11	34.87	0	332.951	0	3939.23	2678.04	5393.63	1827.78	6965.68
P0CG21	2	1	11.1453	1.11534e-10	8.43984e-11	10.7126	1	MoDUn	Vn	12916.5	NHL-repeat-containing protein 4 OS=Homo sapiens OX=9606 GN=NHLRC4 PE=1 SV=1	2980.4	2390.79	7067.24	1732.88	4939.83	3690.28	1522.11	3125.51	1350.74	1547.14	4667.81	3752.55	2658.97	1476.14	1632.91	3349.1	640.676	33450.6	37196.6	25423.6	40305.4	21987.3	22767.3	4765.89	19745.3	23960.3	13944.6	45147.8	35475.6	6674.57	28762	1275.51	1928.04	38665	43890.8	29465.1	20917	28050.4
Q7Z5R6	2	1	12.3248	0.00186615	0.000386263	12.3309	0.998474	MoDUn	Vn	73639	Amyloid beta A4 precursor protein-binding family B member 1-interacting protein OS=Homo sapiens OX=9606 GN=APBB1IP PE=1 SV=1	286.748	461.164	1263.34	101.76	2881.03	1582.42	707.945	107.094	50.5806	257.731	214.173	505.534	315.042	613.709	409.206	205.063	41.6009	635.03	3826.09	969.874	3301.69	418.758	1305.38	33.8773	819.983	1749.95	249.474	9277.37	8004.35	104.88	11072.9	0	0	3334.45	2520.82	1798.97	837.909	2874.35
P04141	2	1	11.0222	0.000959876	0.000207526	63.3288	0.999968	MoDUn	Vn	16579.9	Granulocyte-macrophage colony-stimulating factor OS=Homo sapiens OX=9606 GN=CSF2 PE=1 SV=1	15.8108	18.3896	79.6695	0	483.847	72.1218	15.7011	0	0	4.50344	0	0	20.3828	78.6664	19.106	4.5882	6.48896	22.2711	5.93691	83.1766	331.563	9.79769	271.372	0	56.8245	51.7827	8.51897	1101.65	2465.42	0	1874.03	0	0	67.1485	28.0728	489.743	0	2148.54
P69891	19	5	120.779	4.50046e-07	1.87303e-07	3.66132	0.999996	MoDUp	PanGn	16197.5	Hemoglobin subunit gamma-1 OS=Homo sapiens OX=9606 GN=HBG1 PE=1 SV=2	30155.1	36790.3	40719	21844.6	50986.7	35135.5	39383.6	34149.7	24600.9	35323.3	24446.1	151964	27673.5	51373.5	51924	25335.4	47298.8	73474.6	61078.1	58557.4	84629.2	42782.1	62726.4	141077	44098.1	56920.3	40170.6	82979.2	69862.1	45645.1	70117.1	161644	48821.6	84279.2	78436.2	90479.1	47561.6	108029
P00748	9	5	46.6705	6.28837e-06	2.05842e-06	2.48153	0.999853	MoDUp	MoGn	70073.2	Coagulation factor XII OS=Homo sapiens OX=9606 GN=F12 PE=1 SV=3	8292.71	6393.79	4856.89	11533.5	5275.58	3786.1	10409.1	4861.96	7518.09	10988.8	7120.99	28495.8	7709.94	11244.8	6175.67	6188.9	19027.2	10472.6	7880.72	8583.56	9601.29	12238.1	7987.71	50504.9	8269.07	12427.3	9094.84	9608.53	9294.31	7379.17	5761.34	8164.35	10052.5	12664.6	4866.87	7240.48	4978.91	8065.1
Q96HU1	8	2	42.7341	5.18079e-06	1.72002e-06	31.8364	0.999992	MoDUp	AdvGCp	86266.5	Small G protein signaling modulator 3 OS=Homo sapiens OX=9606 GN=SGSM3 PE=1 SV=1	10.2101	67.3317	39.0616	18.3226	166.352	91.6606	47.609	136.985	0	0	30.9545	0	0	1223.63	1112.12	11.5637	34.6957	82.1809	99.9636	174.501	650.002	780.856	57.0069	59.0459	39.333	1855.96	257.315	1150	96.4398	35.3	3553.29	0	26.401	910.695	57.0902	1544.37	34.231	1851.69
O60437	7	2	40.87	0.000492535	0.000111666	49.926	0.999632	MoDUp	AdvGCn	205317	Periplakin OS=Homo sapiens OX=9606 GN=PPL PE=1 SV=4	692.122	40.8193	81.5487	306.286	98.4316	87.2333	105.825	111.08	61.0527	903.83	434.084	20529.4	179.211	315.714	15.2569	169.804	102.917	625.741	240.433	381.984	286.456	286.493	622.071	1167.38	88.4457	793.826	80.807	3257.67	189.701	861.071	46.4461	443.443	1223.59	304.584	175.15	155.668	431.741	205.07
Q16706	5	1	35.3495	0.00102222	0.000218974	8.50511	0.999935	MoDUp	1GCn	131825	Alpha-mannosidase 2 OS=Homo sapiens OX=9606 GN=MAN2A1 PE=1 SV=2	1448.43	497.593	1352.74	1441.83	2458.7	851.708	757.331	346.53	600.548	3018.38	1503.36	7146.84	826.605	1529.28	405.506	1031.41	256.624	1521.2	1564.35	1102.18	445.564	312.705	832.719	2243.4	560.249	492.802	47.3238	4142.86	759.996	672.579	529.132	580.69	408.851	1246.82	2164.75	413.761	953.059	388.572
P23458	5	2	36.0729	7.92594e-07	3.09942e-07	24.9749	0.999994	MoDUp	NGMn	135102	Tyrosine-protein kinase JAK1 OS=Homo sapiens OX=9606 GN=JAK1 PE=1 SV=2	197.083	876.793	951.528	191.754	364.839	318.46	406.93	649.665	313.572	365.06	438.401	1990.82	370.539	290.455	511.075	427.549	327.391	112.744	385.72	25.6023	9.7504	26.5295	206.637	17.7779	509.856	639.334	22.0352	208.207	44.7279	15.1867	136.562	61.4362	170.236	35.7887	33.9174	19.0055	153.48	0
Q9UII4	5	1	29.3438	0.00100047	0.000215105	4.02446	0.999808	MoDUp	PanGn	118278	E3 ISG15--protein ligase HERC5 OS=Homo sapiens OX=9606 GN=HERC5 PE=1 SV=2	1777.23	2175.07	1192.07	2323.63	741.714	1376.26	1993.24	2610.94	2849.16	2397.68	1722.21	1050.93	909.435	1872.9	1941.47	1408.39	2760.1	7073.92	1751.22	2288.59	3635.05	1442.93	729.901	2431.5	2018.59	1615.66	3785.51	1732.55	794.532	10500.6	1392	2032.44	4970.41	734.484	1574.84	2514.97	1391.54	2575.81
P78367	3	1	24.2048	9.66298e-06	3.03517e-06	11.6035	0.999995	MoDUp	PeU	35213.1	Homeobox protein Nkx-3.2 OS=Homo sapiens OX=9606 GN=NKX3-2 PE=1 SV=2	1025.86	1483.04	3046.89	539.936	716.685	999.006	2544.33	2048.96	3987.58	2729.75	1214.41	452.143	1481.4	1405.09	3010.31	1438.29	1838.52	2131.86	5968.88	6269.16	2760.55	4984	5568.54	180.065	963.165	583.38	485.646	3832.27	295.23	484.469	129.782	684.055	3065.15	3680.71	1208.33	3415.85	1943.66	89.9738
Q5TCX8	2	1	13.6223	0.000132197	3.31295e-05	67.0613	0.999742	MoDUp	1GCn	115097	Mitogen-activated protein kinase kinase kinase 21 OS=Homo sapiens OX=9606 GN=MAP3K21 PE=1 SV=3	93.7121	80.9421	376.911	188.121	124.451	107.464	134.091	94.9518	29.9521	82.4759	184.492	634.848	271.434	363.718	166.895	72.2261	98.8506	0	97.2039	0	2118.1	1747.2	3.724	482.918	113.541	48.9675	29.3828	69.6581	18.1737	7.70726	68.8093	99.6398	34.5873	37.1192	29.1121	0	56.6377	106.967
Q8IZP2	2	1	13.0749	4.36795e-05	1.20904e-05	5.98907	0.999999	MoDUp	1GCp	27577.9	Putative protein FAM10A4 OS=Homo sapiens OX=9606 GN=ST13P4 PE=5 SV=1	1039.52	1796.39	1985.74	1097.31	1008.75	1481.49	2544.24	1711.16	1006.89	641.409	1572.68	626.884	1679.83	961.933	1566.23	1336.46	731.535	39.4989	2091.83	655.375	14.7362	699	1111.66	229.816	1307.47	475.824	763.524	811.106	2668.94	380.365	700.889	883.874	125.397	1544.03	1224.46	1702.07	930.525	875.478
P40616	2	2	11.2368	0.0325814	0.00551056	4.27064	0.940475	MoDUp	AdvGCn	20531.6	ADP-ribosylation factor-like protein 1 OS=Homo sapiens OX=9606 GN=ARL1 PE=1 SV=1	808.537	621.181	176.406	326.263	263.4	371.811	446.099	618.29	619.014	25.7394	453.576	1.03837	476.072	169.367	104.341	562.346	426.172	6.32821	10.3134	580.3	194.649	12.155	248.914	16.635	0.684341	329.582	12.0929	1368.85	26.1225	5.96929	166.401	301.446	172.442	599.375	90.4317	359.045	13.4387	315.355
P0C7M4	2	1	10.0608	1.90298e-05	5.68611e-06	146.155	0.999988	MoDUp	MoDUn	31808.7	Rhox homeobox family member 2B OS=Homo sapiens OX=9606 GN=RHOXF2B PE=1 SV=1	198.348	182.854	246.815	303.907	2207.76	44.2419	212.626	18.3848	153.36	984.643	126.736	1684.87	395.266	583.782	738.54	7.78205	0	1209.45	637.376	276.071	0	56.4684	1461.86	845.6	2594.15	1342.85	32.6543	77.8896	354.668	112.738	13.6639	31.5832	224.167	140.807	779.507	60.4167	187.982	12.3051
Q9H2A9	2	1	12.5344	0.000368398	8.4675e-05	2.58545	0.9996	MoDUp	PanGn	49176.3	Carbohydrate sulfotransferase 8 OS=Homo sapiens OX=9606 GN=CHST8 PE=1 SV=2	16087.4	16693.3	32937.2	13644.1	62049.2	47355.2	20309.1	19603.3	18075.9	19518.3	15784.5	52826.9	16861.3	23799	19668.1	19325.8	18414.9	53025.5	48502.6	42551.2	46467.9	32723.1	33141.2	31929.4	43623.5	35487	16957.4	49905.1	46484.1	15823.5	39092.4	29862.4	17298.4	36532.3	45735.7	39415.7	26629.2	68870.3
P49588	2	1	12.4667	0.000831985	0.00018156	256.697	1	MoDUp	PeU	107552	Alanine--tRNA ligase_ cytoplasmic OS=Homo sapiens OX=9606 GN=AARS1 PE=1 SV=2	7383.73	2843.06	5454.73	10041.7	7662.88	7599.42	3150.41	3197.32	18839.4	10199.6	8626.23	6219.93	18123.8	5349.81	2179.82	14359.5	1726.49	190.932	455.935	90.1253	887.012	2297.75	8055.24	195.367	18455.7	3348.48	39.8989	1464.99	2424.7	1711.28	16794.3	5883.32	0	1532.6	8585.18	1452.82	3023.21	2662.01
P01031	118	81	860.1	1.11022e-16	2.3103e-16	2.3035	1	MoGn	PanGp	190016	Complement C5 OS=Homo sapiens OX=9606 GN=C5 PE=1 SV=4	74683.2	99430.9	111090	66909.3	107637	84668	88465.3	76558.3	69487.2	57135.1	59056.8	54862.7	69274.6	90906.6	105092	62318.9	130074	226040	136069	114669	160528	120868	126486	179661	141773	108972	130599	126884	152519	166032	179876	112021	104662	156586	143131	208618	131792	229028
P43652	79	55	552.253	2.92957e-05	8.5111e-06	3.5128	0.999937	MoGn	MoDUn	71008.1	Afamin OS=Homo sapiens OX=9606 GN=AFM PE=1 SV=1	45362.3	49834.8	54988.3	34820.6	21841.1	35755.9	43322.3	49085.2	52543.1	31025	44209.3	13385.3	40535.9	32746.4	58248.6	31201.1	41742.7	30309	22699.6	26949.7	19510.2	42316.7	34468.7	30468.5	42340.3	9829.26	62999.2	19079.2	38246.5	44043.8	15813.6	36909.8	53869.6	27110.9	27362.5	37511.9	37967.7	13261.8
P00734	79	61	638.683	1.39331e-06	5.22077e-07	3.38448	0.999998	MoGn	Vp	71519.7	Prothrombin OS=Homo sapiens OX=9606 GN=F2 PE=1 SV=2	12051.9	13822.3	22334.6	9877.73	23642	21178.4	14937.8	13355.5	10462.3	11275.2	14470.5	12785.4	14147	17766.5	14012.6	9752.03	24212.1	40241.5	27176	22528.4	126113	27201.3	37970.9	22413.3	39981.7	73517.8	27864.4	37479.2	47404.8	25574.2	30105	37096	43606.5	42088	35344	49915.9	28510.1	42862.6
P02748	61	41	462.894	6.17138e-09	3.63215e-09	2.26919	0.999992	MoGn	PanGp	64656.2	Complement component C9 OS=Homo sapiens OX=9606 GN=C9 PE=1 SV=2	36207.3	51506.7	45572.7	28356	36330.1	39458.3	40655.6	50500.4	51382.7	35413.4	42567.5	17661.3	34040.5	38833.6	50063.8	35628.2	34185.2	29194.4	31028.5	44603.7	41356	37838.8	40504.8	41351.2	57705.8	26216.4	49330.4	41202.1	42694.7	40103	32030.6	40658.5	45710.7	57562.7	60260.3	41602	45200	40650.1
P01860	51	21	480.231	8.10625e-05	2.13237e-05	3.05503	0.998884	MoGn	MoDUn	42313.5	Immunoglobulin heavy constant gamma 3 OS=Homo sapiens OX=9606 GN=IGHG3 PE=1 SV=2	285977	315930	235670	328075	127249	130089	227114	346558	298274	154343	126512	81269.5	121042	314433	326782	288310	272154	89384.9	50157.4	145078	164305	232019	176941	214308	106738	119198	245764	91173.6	140170	69880.2	131547	168712	229385	201264	106354	178246	100404	133066
P02763	46	29	266.038	0.00351729	0.000685415	2.16436	0.991993	MoGn	PanGp	23739.7	Alpha-1-acid glycoprotein 1 OS=Homo sapiens OX=9606 GN=ORM1 PE=1 SV=1	257118	219826	174710	224011	102210	156254	196558	247025	261063	189113	251255	107943	134376	157435	199646	172409	215441	143348	113842	147710	67528.7	278467	208647	204249	236305	58795.1	227005	130187	144791	195168	167684	171725	380152	177193	182765	200137	226417	133185
P35858	37	22	272.847	1.11022e-16	2.3103e-16	6.01275	1	MoGn	Vn	66776.4	Insulin-like growth factor-binding protein complex acid labile subunit OS=Homo sapiens OX=9606 GN=IGFALS PE=1 SV=1	11995	14198.5	21518.5	12773.8	8990.62	17251.9	15463.4	18403.6	10570.5	6531.11	11190.1	7647.02	10821.4	10182.6	19017.8	9923.97	9738.22	20021.5	24921.9	26592	20040.2	44375.1	30751.1	21318.2	51446.4	7508.14	51098	28818.5	39387.6	23028.8	23214.8	8303.4	28485.3	38865.8	24393.4	28400.3	31326.9	12698.1
P55084	12	7	82.9372	0.0109611	0.00198342	2.96246	0.954591	MoGn	PeU	51579.7	Trifunctional enzyme subunit beta_ mitochondrial OS=Homo sapiens OX=9606 GN=HADHB PE=1 SV=3	24843.6	36975.1	36939.5	18917.7	11044	24849.3	31514.1	34065.7	45827.4	29356	21053.6	12661.1	25044.2	26495.8	37398.9	18569.7	44866.3	17616	27589.5	21477.7	14296.4	46880.4	41990.6	24683.3	62965.7	8531.04	58868.4	27167.8	44628.6	36746.1	21107.6	66169	53611.3	41722.8	40277.7	42059.7	48466.2	13237.6
A0A0C4DH31	11	7	53.3234	0.0147106	0.00260922	3.79385	0.999543	MoGn	AdvGCn	12934.5	Immunoglobulin heavy variable 1-18 OS=Homo sapiens OX=9606 GN=IGHV1-18 PE=3 SV=1	3728.71	6475.94	3993.1	3936.19	2346.79	4350.97	4302.65	6617.29	7668.22	4001.22	3750.83	3932.63	2561.12	3661.71	5359.75	5261.89	6002.25	1797.39	6703.16	2850.1	3563.19	4627.41	3698.81	4853.31	4672.86	1483.42	5360.18	4366.82	5501.09	3403.34	1526.32	4263.02	2236.44	3712.81	2841.48	3285.08	3992.87	1525.83
Q9H330	9	5	55.8101	4.05164e-09	2.4591e-09	3.6411	0.999999	MoGn	MoDUn	97870.6	Transmembrane protein 245 OS=Homo sapiens OX=9606 GN=TMEM245 PE=1 SV=3	45269.8	40438.8	40062.4	33468.4	24039.8	27773.4	33925.7	44271.7	43354	34401	37421.6	25306.1	31296.9	32099.6	47317.3	38450.5	38625.7	34222.3	34162.1	43714.9	36670.7	37496	40920	45535	35854.4	24935.3	73248.7	31236.5	27974	93723.5	27071.8	14078.1	39135.2	38022.7	49638.5	33380.2	53822.3	26984.9
P31275	8	2	62.8447	1.70952e-12	1.82765e-12	11.0816	1	MoGn	Vn	30456	Homeobox protein Hox-C12 OS=Homo sapiens OX=9606 GN=HOXC12 PE=3 SV=2	3225.98	6155.55	11069.6	2739.54	7056.81	8663.18	8352.8	4576.08	2311.5	1097.77	7344.58	920.936	3764.56	3084.48	5067.32	2532.27	1542.93	2557.89	8827.35	4074.62	2258.81	9222.64	8396.85	3212.64	14569.7	1834.49	13120.6	4584.47	16443.5	6179.46	9317.86	87.7027	5691.35	8858.78	10022.1	14652	11739.6	2060.22
P80748;A0A075B6K5	5	2	33.4012	0	0	9.01206	1	MoGn	AdvGCn	12616.8	Immunoglobulin lambda variable 3-21 OS=Homo sapiens OX=9606 GN=IGLV3-21 PE=1 SV=2	3554.15	3857.73	6482.41	4934.97	4749.04	7844.29	9961.78	14955.4	6423.13	6425.93	12705.2	3079.63	6956.22	4046.22	5867.29	8672.98	10335.9	9614.85	23086.4	37613.3	11824.5	48434.9	35255.7	54002.3	17202.5	11156.4	113264	17420.3	21048.9	108585	7844.36	5799.7	42062.2	29605.9	18342.8	31990.2	42105.7	10828.9
Q8NBT2	5	2	33.705	0.000316664	7.38031e-05	22.3715	0.998744	MoGn	MoDUn	22535.3	Kinetochore protein Spc24 OS=Homo sapiens OX=9606 GN=SPC24 PE=1 SV=2	106.36	83.5869	181.616	150.492	101.048	208.967	92.4203	136.731	82.0143	59.0727	131.852	42.0298	65.7929	169.831	104.055	66.9539	27.564	0	21.7841	3.39926	0	30.2445	19.1357	0.564382	51.0657	292.318	105.52	6.27938	12.4446	17.6786	49.585	0	2.36565	12.0137	10.6765	4.78182	4.551	0
Q9NWL6	4	2	22.7559	5.40316e-08	2.62351e-08	17.7488	1	MoGn	MoDUn	72878.3	Asparagine synthetase domain-containing protein 1 OS=Homo sapiens OX=9606 GN=ASNSD1 PE=2 SV=2	873.951	567.539	1468.79	1043.74	1997.3	912.08	980.703	806.486	976.906	532.623	1207.35	558.324	1190.67	553.979	1074.03	995.472	23.125	371.223	498.479	347.541	67.8222	149.621	570.528	86.0486	1663.9	29.3633	140.232	136.32	990.741	95.5321	357.116	113.48	107.947	107.388	757.488	30.7496	618.672	341.51
P68106	4	1	22.9529	0	0	635.749	1	MoGn	NGMn	11896.6	Peptidyl-prolyl cis-trans isomerase FKBP1B OS=Homo sapiens OX=9606 GN=FKBP1B PE=1 SV=2	208.102	125.203	137.463	82.79	0	59.9587	68.2277	64.6256	298.903	199.362	30.2823	6.91708	80.3257	10.6639	183.81	54.3751	31.8897	0	0	0	0	21.3342	14.1085	0	14.3275	0	21.9574	0	11.6643	47.2357	0	0	21.7848	0	0	0	15.9908	0
Q96C19	4	3	20.8831	4.49594e-05	1.23859e-05	2.85109	0.999015	MoGn	Vn	26811.4	EF-hand domain-containing protein D2 OS=Homo sapiens OX=9606 GN=EFHD2 PE=1 SV=1	1781.68	1648.52	1796.63	1977.66	1128.05	1719.57	2308.17	2296.48	2268.14	1120.08	1316.53	546.193	1118.85	831.74	2507.76	1110.91	1893.35	599.584	2689.19	1576.33	898.195	4199.68	2569.73	824.397	3193.18	796.377	3540.56	1727.2	1985.74	2202.43	1318.11	2516.94	949.488	1678.94	917.212	661.452	1950.49	451.686
P45985	3	2	21.2641	0.00106523	0.000227351	7.99731	0.997917	MoGn	AdvGCp	44744	Dual specificity mitogen-activated protein kinase kinase 4 OS=Homo sapiens OX=9606 GN=MAP2K4 PE=1 SV=1	4034.5	2443.04	2524.33	3062.28	2716.7	2913.94	3689.53	2907.93	5170.66	1482.84	1509.47	737.836	1609.46	2191.75	4876.27	1545.76	2379.1	798.832	7056.33	1244.87	920.058	3653.79	3834.75	768.692	3204.5	1154.18	10211.6	4716.26	6211.83	3884.27	5442.55	0	327.957	2946.03	2355.46	1341.52	4628.58	230.039
P59535	3	2	23.1037	0.00314694	0.000620507	4.60995	0.986765	MoGn	MoDUn	36983	Taste receptor type 2 member 40 OS=Homo sapiens OX=9606 GN=TAS2R40 PE=2 SV=1	22802.3	13937.5	10491.7	38677.5	5386.2	16329.9	10732.1	19240.1	42741.8	31153.4	15699	13996.7	22319.5	21402.9	15564.4	23102.6	14766.2	8900.93	12561.8	11763.2	8045.12	7456.88	13090.4	8439.48	12365.9	7294.44	13004.2	4767.47	8164.08	36371.5	9370.66	10.5404	20137.8	9471.98	8767.03	6243.71	16335.1	2104.31
Q9UN66;Q9Y5F0	3	2	24.4521	1.11022e-16	2.3103e-16	6.80114	1	MoGn	NGMp	88161.1	Protocadherin beta-8 OS=Homo sapiens OX=9606 GN=PCDHB8 PE=2 SV=4	20887.7	23445.3	20480.7	22180	16946.2	24135.2	31513.3	36321	33078.9	20948.4	23790.9	12177.5	17256.5	12767.4	27368.6	20503.7	5062.3	3599.46	3792.35	1895.05	7477.61	3853.49	3245.19	8061.84	19162.8	10996.7	6282.67	1906.57	3304.9	6693.63	5841.44	7139.8	44132.8	3030.24	6858.14	2222.75	11848	27887.4
P05787	2	2	10.7443	0.0145769	0.00258944	13.6673	0.998378	MoGn	1GCp	53704.4	Keratin_ type II cytoskeletal 8 OS=Homo sapiens OX=9606 GN=KRT8 PE=1 SV=7	21.7237	237.144	218.116	58.763	77.6211	81.7579	264.828	187.254	124.516	6.89945	47.4695	0	70.8901	138.74	448.024	30.9874	23.2363	0	34.0993	15.5735	0	304.944	201.92	0.680232	204.754	4.83086	48.0756	45.3232	346.572	0	164.242	0	0	58.7813	0	16.7394	88.6645	13.014
Q96EE4	2	2	26.136	0.00573445	0.00107435	2.01483	0.985426	MoGn	MaDUp	15668.2	Coiled-coil domain-containing protein 126 OS=Homo sapiens OX=9606 GN=CCDC126 PE=2 SV=2	29625.1	34836.2	34315.7	26576.6	17815.8	20002.8	25399.4	29020.6	35627.6	15319.2	28997.4	11231.3	26203.4	20595.4	37162	25127.2	29586	25054.8	17944.4	23294.8	17686.1	23696.8	23110.6	20690.5	25026.7	12384.8	31811.3	15000	24919.5	22042.6	16369.1	5801.83	23123.5	22113	6960.92	24669	20489	14733.4
O15066	2	1	7.4634	0	0	1163.73	1	MoGn	Vn	85239.4	Kinesin-like protein KIF3B OS=Homo sapiens OX=9606 GN=KIF3B PE=1 SV=1	0	0	0	0	0	2.21213	0	0	0	95.6025	0	0	0	0	0	0	14.6333	111.504	416.364	493.918	0	2440.15	515.957	1297.26	458.848	0	3921.48	397.172	346.239	3038.79	383.471	12.9169	180.123	312.684	326.604	104.985	1138.23	0
Q7Z4T9	7	1	35.6748	1.22125e-15	2.18945e-15	163.637	1	MoGp	NGMn	90182.9	Cilia- and flagella-associated protein 91 OS=Homo sapiens OX=9606 GN=CFAP91 PE=1 SV=3	5147.54	2840.37	749.441	1660.94	411.953	6003.52	2024.45	4210.57	1085.84	395.3	3562.74	13.688	1663.63	1691.11	844.996	3095.1	815.205	11.6758	32.73	53.1402	0	407.857	32.6577	20.2101	16.4198	415.135	263.986	1.19515	88.2845	0	0	27.5568	28.4669	6.06644	0	0	21.1177	0
P0DP09;A0A0B4J2D9	7	4	73.8154	2.32491e-10	1.71473e-10	30.4124	1	MoGp	Vn	12740.4	Immunoglobulin kappa variable 1-13 OS=Homo sapiens OX=9606 GN=IGKV1-13 PE=3 SV=1	6.33759	17.4676	180.621	14.568	14.01	41.8357	7.84488	5.73833	104.781	10.3287	6.30613	89.5611	3.03835	15.8311	10.9518	4.01963	8.81579	16.7305	49.4656	38.7625	0.426578	764.633	245.138	361.496	78.1711	19.5094	368.3	69.8347	154.771	572.274	28.135	0	6.34178	67.4674	13.6611	30.5355	581.744	19.8932
Q8IVU3	5	2	25.4574	0	0	61.7023	1	MoGp	NGMn	116609	Probable E3 ubiquitin-protein ligase HERC6 OS=Homo sapiens OX=9606 GN=HERC6 PE=1 SV=2	1182.8	1916.78	944.687	898.411	1439.31	1650.4	2229.81	1650.21	683.558	380.039	1057.94	529.295	1017.54	805.194	1090.94	958.477	94.6753	33.2416	234.652	6.4721	0	35.2832	75.9863	4.08359	83.0046	355.979	186.548	84.7673	326.407	22.034	42.6874	0	261.371	15.616	7.78439	17.8985	100.789	11.489
P47736	5	3	32.602	2.46178e-08	1.2807e-08	10.4934	1	MoGp	Vn	73874.7	Rap1 GTPase-activating protein 1 OS=Homo sapiens OX=9606 GN=RAP1GAP PE=1 SV=2	952.366	1559.66	701.725	1036.59	190.346	517.875	774.393	911.377	421.064	618.203	802.804	257.055	810.348	488.566	968.574	1234.32	127.743	2117.63	1059.87	4550.15	93.1877	4765.97	3743.1	10074.4	3108.66	182.594	2851.21	1969.88	3538.5	3722.6	486.092	128.581	3416.72	5536.13	1767.94	9272.72	2538.27	4674.28
Q9UNP4;Q7Z7B1	4	2	29.7686	0.000645765	0.000142794	3.51625	0.973043	MoGp	NGMn	48503.1	Lactosylceramide alpha-2_3-sialyltransferase OS=Homo sapiens OX=9606 GN=ST3GAL5 PE=1 SV=4	6876.39	3728.3	2124.24	4631.63	1425.78	1915.12	4303.03	3783.32	5067.33	3503.69	7437.71	5522.85	3347.26	5194.15	3921.29	3993.04	3381.79	2708.97	1342.07	2778.31	707.825	2525.79	3016.69	5504.27	2430.09	335.285	5189.32	1681.51	1712.57	4230.15	1283.77	2293.34	3068.4	2554.94	2165.94	1976.06	1841.4	865.389
P01701	3	3	26.7311	6.27132e-07	2.52004e-07	1176	0.999999	MoGp	MoDUp	12476.8	Immunoglobulin lambda variable 1-51 OS=Homo sapiens OX=9606 GN=IGLV1-51 PE=1 SV=2	35.9119	228.145	1.68138	223.273	21.1529	26.01	631.632	51.6225	1293.15	185.779	16.1539	0.0265172	330.584	137.969	514.61	152.799	354.516	0	122.206	479.018	16.9761	118.909	13.4674	51.0399	0	2.92987	829.033	15.8866	0	165.953	53.0827	17.9661	0	12.5081	0	0	82.03	2.48361
P62166	3	1	17.3421	0	0	31704.6	1	MoGp	Vp	21935.8	Neuronal calcium sensor 1 OS=Homo sapiens OX=9606 GN=NCS1 PE=1 SV=2	0	0	3.66708	0	0	0	0	0	0	0	0	0	0	0	233.398	0	0	34.0876	542.636	389.987	32.9124	870.604	227.867	1528.51	0	0	5189.52	49.928	300.738	1352.48	0	0	415.981	404.313	43.2159	17.3153	141.657	26.8965
Q8NI22	2	2	10.7015	2.03446e-07	8.94642e-08	6.07394	0.999439	MoGp	MiGn	16504.4	Multiple coagulation factor deficiency protein 2 OS=Homo sapiens OX=9606 GN=MCFD2 PE=1 SV=1	167.177	78.8928	50.0932	42.4981	50.7014	54.3167	80.1385	147.634	142.645	46.1622	157	87.1428	202.335	78.569	253.265	131.358	9.387	4.93668	37.225	41.7616	18.2096	21.4425	16.6181	0	70.5465	2.47156	46.9932	58.7494	69.5574	145.923	44.1261	2.79786	33.3323	13.2478	39.2087	15.0809	50.6965	16.8945
P0C0L5	166	7	1800.16	2.58532e-10	1.8948e-10	2.07114	0.999998	NGMn	MoGp	194291	Complement C4-B OS=Homo sapiens OX=9606 GN=C4B PE=1 SV=2	134382	135329	141629	94852.9	126047	105272	119510	158176	104254	79824.9	119560	45401.5	101650	136380	184914	117659	150951	165166	130841	152473	190186	147585	137580	140126	90944.9	149251	129674	180355	156504	119212	135083	86056.7	109998	164314	186626	185235	112809	214296
P04004	69	46	454.452	1.20631e-08	6.75837e-09	2.9574	0.999999	NGMn	Vn	55104	Vitronectin OS=Homo sapiens OX=9606 GN=VTN PE=1 SV=1	140756	202952	166565	119782	107014	117007	163526	187020	102145	65849	102521	53869.2	132547	169719	212304	129625	95334.8	339384	357088	333474	413623	232823	346520	275212	135001	314247	299834	385731	368019	367111	263502	42462.6	303182	360554	353819	448600	240242	522706
P00736	46	35	355.648	4.98589e-08	2.43103e-08	3.78356	1	NGMn	PanGn	81658.4	Complement C1r subcomponent OS=Homo sapiens OX=9606 GN=C1R PE=1 SV=2	47480.5	54340.8	49632.2	30651.8	65346.1	67127.5	58139.4	51531.4	29042.4	34657.4	44272.1	23798.7	28230.6	57404.6	81066.7	33985.6	67150.7	82225.6	92121.8	74178.3	36064.9	56153.8	61025.3	35498	59051.9	53451	50125.2	111489	98135.4	41876.8	85063.9	46732.3	34311.2	99099.2	106244	125971	64980.6	98428.4
P04196	44	33	286.509	2.65285e-05	7.76741e-06	2.86206	0.999984	NGMn	PanGn	60547.8	Histidine-rich glycoprotein OS=Homo sapiens OX=9606 GN=HRG PE=1 SV=1	22773.9	40202.4	22702.5	34100.4	23515.4	23280.2	42889.2	30607.4	45278.4	53328.6	25205.8	42102.9	20309.9	42905.7	34171.4	27569	67306.5	38810.5	45823.5	61895	21925.7	71118	78158.8	107100	56864.5	19345.7	103804	40363.3	38180.4	130772	39542.2	36376.6	106120	61328.6	55481.6	64604.3	77569.8	37598.1
Q06033	36	20	242.733	4.44089e-16	8.62512e-16	3.30298	1	NGMn	PanGn	100135	Inter-alpha-trypsin inhibitor heavy chain H3 OS=Homo sapiens OX=9606 GN=ITIH3 PE=1 SV=2	80490.1	119345	107143	76101.7	64848.5	111878	127927	95791	86057.2	69802.7	76755.3	78740.3	77199.1	131787	115101	72069.3	122841	146540	167543	123168	106592	129199	133905	93434.5	154087	161502	152691	255804	318668	99479	181348	58548.8	87232.2	188767	312431	211495	251441	137255
Q66GS9;Q5EBN2	34	17	214.419	1.11022e-16	2.3103e-16	3.96945	1	NGMn	MoGp	133947	Centrosomal protein of 135 kDa OS=Homo sapiens OX=9606 GN=CEP135 PE=1 SV=2	69458.8	124758	121105	49969.3	73526.4	93385	114152	95802.1	56872.4	33012.1	74144.4	34495.2	96009.4	117467	133801	78222.2	134926	86606	88324.4	45511.4	114727	83006.3	112950	45883.7	92363	127201	75978.5	155628	180062	29022.1	276281	100673	82248.6	150569	120272	163789	70868.1	155589
Q96PD5	33	27	281.232	0	0	3.08589	1	NGMn	Vp	62787.4	N-acetylmuramoyl-L-alanine amidase OS=Homo sapiens OX=9606 GN=PGLYRP2 PE=1 SV=1	17418.6	15183.6	12898.1	17070.8	15674.7	14085.7	17663.6	17160.3	21115.9	38189.4	18602.8	26369.2	19041.3	30043	23766	19573.4	25140.5	48181.7	46890.3	57992.8	39852.6	27708.1	54485.7	24883.5	41293.6	36913.8	24391.7	51570.1	61811.1	55077.1	44045.7	44506.2	76859.9	43402.2	69602.6	52700.8	40518.2	75091.4
P06681	32	18	241.15	6.62427e-07	2.64364e-07	2.24891	0.999985	NGMn	MaGp	84636.6	Complement C2 OS=Homo sapiens OX=9606 GN=C2 PE=1 SV=2	16221.4	11481.4	13507	13961.9	16740.6	14192.1	12367.7	10581.2	14573.1	16848.9	9197.95	5700.82	16481.8	20001.3	18218.6	17623.4	15239.1	34429.4	24159.9	33336.6	44311.7	12196.6	26601	15874.6	15858.7	42443.5	11212	25349.9	16784.9	25070.6	29746.1	58817.3	21176	24792.4	32336.4	28774.4	20956.9	63790
P08185	25	20	156.467	3.21965e-15	5.07017e-15	3.70131	1	NGMn	1GCp	45312.1	Corticosteroid-binding globulin OS=Homo sapiens OX=9606 GN=SERPINA6 PE=1 SV=1	27386.1	49573.8	33337.4	14563.8	23937.3	26681.2	43260.3	40928	14234.7	16051.9	19652.8	9521.52	19335.7	53572.6	58033.9	21561.2	35593.7	32716.5	46442.3	38431.2	52493.6	27311.2	39866.8	12639.6	23222.9	64017	23829.4	80996.2	54071.2	18235.2	42459.9	24257.9	17644.4	51988.3	47001.7	74139	31591.5	72985.9
Q9UIW2	24	10	140.351	9.91935e-05	2.53492e-05	2.14105	0.998173	NGMn	Vn	214261	Plexin-A1 OS=Homo sapiens OX=9606 GN=PLXNA1 PE=1 SV=3	18746.1	28242.6	23506.2	15704.6	17790.6	14241.4	20488.1	17881.1	11425	7052.19	14575.8	8028.91	17265.5	24347.6	22018.3	15159.6	14309.1	29676.5	25840.3	18374.2	31726.5	17701.4	25045.1	16960.7	14826	36653.5	18428.1	37403.7	32532.8	20727.1	35824.9	20616.5	14547.8	29580.5	31502.6	47889.5	20818.3	50252.7
Q6UB98	21	11	137.509	9.61453e-14	1.17937e-13	2.46532	1	NGMn	MoGp	237192	Ankyrin repeat domain-containing protein 12 OS=Homo sapiens OX=9606 GN=ANKRD12 PE=1 SV=3	395829	641273	542317	289133	445592	449784	540123	545600	308360	301799	309307	250062	290490	504907	756342	322704	511743	506876	590631	559864	620350	441953	547574	428866	384227	516137	529307	725450	628427	516714	616115	366847	415125	637250	648580	704394	565195	785545
P0DJI8	21	12	155.523	6.66134e-16	1.23216e-15	3.50413	1	NGMn	Vp	13589.1	Serum amyloid A-1 protein OS=Homo sapiens OX=9606 GN=SAA1 PE=1 SV=1	7836.19	7710.42	9351.84	8888.97	9979.48	12386.2	8996.51	8777.16	8945.42	15844.1	10686.2	22218.7	8858.51	12376.8	21355.9	8367.24	22677.2	40150.7	24537.1	21592.1	35696.9	36525.6	26828.5	26873.6	24184	28670.7	42171.3	31552.4	30730.4	37760.2	24204.2	18076.9	26948.1	25454.2	29415	46800.5	38074.6	56054.7
P0DP03;P01768	20	3	156.906	4.65503e-07	1.92369e-07	10.0403	0.999998	NGMn	PanGn	13117.9	Immunoglobulin heavy variable 3-30-5 OS=Homo sapiens OX=9606 GN=IGHV3-30-5 PE=3 SV=1	3620.73	5193.64	3451.54	2164.7	3111.24	5338.22	5250.61	5444.97	3949.24	2531.5	3420.71	3013.49	2477.04	3555.56	7629.93	3097.61	6701.76	26264.8	14793.9	15275	3122.14	7652	12932.3	15616.9	10909.8	1539.39	4755.35	38450.3	22456	6737.84	17325.5	42792.6	15642.6	22504.2	24503.8	35301.8	9578.04	59159.3
P22792	16	10	135.043	1.35235e-05	4.14715e-06	2.06467	0.998547	NGMn	AdvGCp	61412.1	Carboxypeptidase N subunit 2 OS=Homo sapiens OX=9606 GN=CPN2 PE=1 SV=3	12202.1	17362.2	12641.1	14010.4	13620.3	14212.3	17064.2	16401.1	12243.1	8535.34	8777.74	5645.48	10462.4	14276.1	16765.4	10493.6	13119.6	13969.2	17183.2	11205.8	13406.2	15582.3	13652.1	8103.7	12532.2	17021.9	15359.4	16723.2	16936.9	15650.5	23386.2	11933.5	6030.13	12775.6	15237.9	21512.4	17433.5	16536.6
Q969I3	15	10	121.838	7.64137e-11	5.89712e-11	2.88913	1	NGMn	PanGn	35443.4	Glycine N-acyltransferase-like protein 1 OS=Homo sapiens OX=9606 GN=GLYATL1 PE=1 SV=1	10104.1	19179.1	30515.3	8085.27	27549.7	31665.5	17073.2	13449.5	13877.9	8043.46	7134.79	3575.41	10286.8	18918.5	20724.8	9803.51	13033.3	10672.7	23873.4	9224.92	14606.9	12888.1	15756.4	2983.28	24427.2	15666.3	9075.29	26168.5	25991.3	6090.97	17922.6	20845.3	5193.97	25564.4	26143.5	25591.5	16899.2	22066.8
P35542	15	11	116.173	0.00296377	0.000586376	2.53886	0.993156	NGMn	PanGp	14860.7	Serum amyloid A-4 protein OS=Homo sapiens OX=9606 GN=SAA4 PE=1 SV=2	13845.6	19551.7	10085.7	19231.9	7070.03	10219.2	13915.4	13098.5	20688.6	21926.8	17134.4	16200.8	12512.1	13292.7	17270.9	13785.2	22587.2	25834.1	16316.7	20345	5345.8	18140.3	18320.1	22856	20027.1	9664.26	17577.6	14598.8	13955.1	35650.7	18408.7	18174	22021.8	19279.6	31413	25375.8	26841.8	42750
Q13129	13	7	75.1931	2.39348e-07	1.04463e-07	3.76009	0.999983	NGMn	PanGn	223029	Zinc finger protein Rlf OS=Homo sapiens OX=9606 GN=RLF PE=1 SV=2	12330.8	17332	14987.4	14505.7	13874.8	11254.7	19459.5	10954.5	17258.7	55354.9	22487.8	42951.7	18260.3	67007.5	13750.3	12157.1	54041.3	24151.7	42008.1	31676.1	28742.3	35980.6	36276	26829.1	58001.4	4501.08	39495.3	54728.7	69486.4	28271.1	40963	59621.4	48088.1	42298.7	40130.7	77584.1	41182.7	27731.5
O43790	13	1	84.5251	0	0	2.43676	1	NGMn	Vp	55154.5	Keratin_ type II cuticular Hb6 OS=Homo sapiens OX=9606 GN=KRT86 PE=1 SV=1	164.634	127.455	120.736	147.875	86.3247	103.755	133.2	110.451	131.911	184.597	102.272	184.015	161.226	149.225	133.873	94.5009	248.79	230.717	172.807	315.288	192.06	349.33	265.602	321.389	268.506	155.093	228.677	242.349	277.572	249.119	333.585	348.851	381.322	367.659	298.231	354.615	275.397	277.906
P69892	12	1	102.585	7.26853e-11	5.68468e-11	3.2207	1	NGMn	PanGn	16183.5	Hemoglobin subunit gamma-2 OS=Homo sapiens OX=9606 GN=HBG2 PE=1 SV=2	41054.3	50946.2	57040.6	30644.5	68199.4	50742.1	54675.7	48193.1	34647	45317	31523.5	96993.1	37927.3	68254	73120.1	35236.6	67801.4	104740	88298.2	85236.8	117383	60029.3	89599	122334	63580.6	82584.8	57324.4	109466	100793	62791.6	101561	207939	70853.6	109580	113929	122390	68292.1	167922
Q9Y6N7	11	6	65.5336	0	0	2.81942	1	NGMn	AdvGCp	182070	Roundabout homolog 1 OS=Homo sapiens OX=9606 GN=ROBO1 PE=1 SV=1	32676.5	31933.8	33028.7	24421.8	35693.8	36481.1	39498.3	39516.8	18621	22208.4	32470.9	26524.1	25064.9	33363.3	48461.9	32016.3	56940.9	41789.8	46863.1	62044.5	60604.1	43590.3	48047.4	36649.6	27976.1	63892.6	40817.4	86767.6	54006.7	30848.9	35706.4	23729.8	28461.8	58593.9	38632.4	47939.1	38965.2	61404.9
P36268;B5MD39	11	3	64.3155	0.00200539	0.000410708	3.18518	0.998158	NGMn	Vn	62113.2	Inactive glutathione hydrolase 2 OS=Homo sapiens OX=9606 GN=GGT2 PE=1 SV=3	9175.99	9538.59	13745.1	9132.22	17451.9	14534.1	10276.2	12781.5	7542.39	7108.43	7867.84	5742.76	8562.42	13785.1	15830.1	8522.72	8231.95	18954.3	35572	15280.4	60949.6	14403.1	17199.4	4813.81	16221.3	30498.8	15167.3	19334.3	18701.9	30716.8	36510.9	14739.6	7628.3	16795	33405.7	32813.4	42710.3	27298.5
Q9P2E2;O14782;Q8NEF3;Q9HCR9	10	4	73.9851	1.19442e-06	4.50449e-07	2.76642	0.999994	NGMn	1GCp	115809	Kinesin-like protein KIF17 OS=Homo sapiens OX=9606 GN=KIF17 PE=2 SV=3	19243.2	36141.5	24341	10695.2	19891.1	27874.8	36297	34490.1	14418.7	16897.4	19067.8	11331.8	20043.9	29433.3	45519.4	27670	27411.8	18195.5	30778.7	20845.4	15816	20547.2	31558.2	7002.42	19906	16820.8	33844.1	35242.4	39884.9	21986	22555.5	4564.85	22875.5	34243.3	10295.1	40658.6	34487.8	20441.3
Q9ULC5	10	6	66.7621	3.21965e-15	5.07017e-15	2.66324	1	NGMn	MaGp	76903.3	Long-chain-fatty-acid--CoA ligase 5 OS=Homo sapiens OX=9606 GN=ACSL5 PE=1 SV=1	27417.9	33571.9	32031.3	25615.2	31130.7	28532	34139.1	27155.7	37869.9	39816.6	22361.9	27844	26956.7	42910.1	43917.4	25513	41669.7	55382.5	59024.7	47649.9	45154.7	30880	60684.1	43460.4	45148.8	47041.9	46191.8	48807.1	48126.1	62048.7	53676.2	76521.7	51800.4	57525	64689.1	73732.9	56238.7	98330.9
P78385	10	1	67.9973	0	0	2.43676	1	NGMn	Vp	55963.3	Keratin_ type II cuticular Hb3 OS=Homo sapiens OX=9606 GN=KRT83 PE=1 SV=2	8416.83	6516.06	6172.55	7560.01	4413.31	5304.44	6809.76	5646.77	6743.9	9437.43	5228.61	9407.66	8242.6	7629.03	6844.21	4831.31	12719.2	11795.3	8834.64	16119	9818.98	17859.3	13578.7	16430.9	13727.2	7929.05	11691	12390	14190.7	12736.1	17054.3	17834.8	19494.9	18796.4	15246.9	18129.5	14079.5	14207.8
P07360	9	5	76.5924	4.84665e-09	2.88159e-09	2.17222	1	NGMn	1GCp	22448.6	Complement component C8 gamma chain OS=Homo sapiens OX=9606 GN=C8G PE=1 SV=3	4709.12	4737.45	3816.84	3254.61	3230.72	3158.55	3287.64	4289.91	3690.71	3032.05	3532.42	4551.57	3312.43	3850.52	4176.99	4579.98	4037.51	3595.73	3413.55	2747.07	5393.1	3596.2	3017.46	2191.02	3924.46	4462.58	4674.39	2567.27	2455.44	3381.91	2410.07	2169.29	3684.19	3100.43	7983.54	3085.57	4443.24	6995.75
P02100	9	6	76.8699	1.90514e-13	2.26541e-13	3.31396	1	NGMn	PanGn	16259.9	Hemoglobin subunit epsilon OS=Homo sapiens OX=9606 GN=HBE1 PE=1 SV=2	32316.7	41131.6	44190.3	23157.4	49941.3	37911.5	43485.3	36764.2	26390.2	32048.9	24897.2	67678.9	29969.3	54523.2	54672.7	27834	50736.9	78318.1	63722.5	59411.6	97207.2	41587.5	63896.1	81090.3	42929.5	66571.2	38458.1	95603.4	96452.2	42964.4	75617.3	131573	46997.5	85029.7	77800.1	100931	48028	113800
A0A0B4J1V0	9	4	58.6622	1.82436e-11	1.58655e-11	3.52782	1	NGMn	PanGn	13096.9	Immunoglobulin heavy variable 3-15 OS=Homo sapiens OX=9606 GN=IGHV3-15 PE=3 SV=1	6482.65	6717.36	3763.65	5637.37	6311.3	3958.27	7171.8	4983.42	5869.91	10371.6	3890.99	13548.1	5835	7460.6	6640.37	4791.64	14073.9	15236.6	13444	14232.7	18462.6	7158.84	13668.6	17836.3	11158.7	10262.3	9390.91	16422.9	13681.8	8084.57	13974.6	29930.9	12418.5	17104.1	17527.6	18325.7	9947.86	24415.7
Q9HCD6	8	3	49.346	3.04399e-06	1.04948e-06	17.4235	0.99999	NGMn	1GCp	221133	Protein TANC2 OS=Homo sapiens OX=9606 GN=TANC2 PE=1 SV=3	0.753849	79.7002	94.4771	30.0114	1.95569	38.6112	57.3878	33.9766	10.98	6.21595	12.8419	11.9905	110.887	22.8406	29.1819	13.6675	0	60.1993	39.5114	64.6241	5.26654	19.6438	6.58252	1.12332	4.34525	73.0596	0	83.1492	45.2264	11.0643	20.7233	10.8179	25.1882	58.9522	50.4946	102.469	49.8466	101.481
Q5VTR2	8	4	60.4115	0	0	2.21205	1	NGMn	AdvGCn	114290	E3 ubiquitin-protein ligase BRE1A OS=Homo sapiens OX=9606 GN=RNF20 PE=1 SV=2	17979	21417.4	20114.3	14662.1	20905.8	21264.8	20690.4	19997.4	18352.1	17726.5	12841.7	14788.5	14861.4	21537.3	21861.9	17193.5	26862.4	23774	23226.9	18784.1	19564.1	24601	24350	23732.8	22864.4	18912	24705.3	27333.4	32319.4	24947.1	26994.9	47864	23995.2	24333.6	32062.6	32747.7	24339.9	31391.4
Q7Z6G3	8	4	49.1151	2.58954e-08	1.34118e-08	3.04275	0.999988	NGMn	MoGp	43650	N-terminal EF-hand calcium-binding protein 2 OS=Homo sapiens OX=9606 GN=NECAB2 PE=1 SV=1	110618	155546	120912	61285.1	88741.5	98389.9	115776	118519	79950.3	67851.6	64728.8	43795.9	81890.7	123432	175400	74458.1	116087	118366	114922	88377.5	105752	68643.6	106651	76812.6	63111.3	91996.1	100237	116370	100656	109344	105009	153661	90020.4	105820	108663	179291	94047.3	143639
O75459	8	5	60.8406	1.09645e-08	6.23275e-09	3.16974	0.999999	NGMn	PanGn	16321.4	P antigen family member 1 OS=Homo sapiens OX=9606 GN=PAGE1 PE=1 SV=2	3826.22	7075.02	5401.4	7876.79	5579.35	6415.84	6940.69	6619.22	13375.6	11360	4345.35	5390.34	4438.77	3712.77	7218.15	3988.66	12606.6	13012.5	12027.4	11193.7	18098.3	8394.82	12146.1	4341.71	13123.4	9577.13	9784.96	14950.2	17309.5	8909.2	40648.7	8228.69	9733.12	13212.2	16536.8	36916.9	7532.8	15651.7
P0CG38	8	1	49.5691	2.22407e-09	1.40095e-09	9.96502	1	NGMn	PanGn	122936	POTE ankyrin domain family member I OS=Homo sapiens OX=9606 GN=POTEI PE=3 SV=1	395.477	1337.21	611.84	482.782	203.742	523.798	860.685	1103.99	189.08	201.06	436.586	3.60451	185.122	808.72	551.104	512.865	1081.29	834.038	839.163	1075.46	19.4803	305.718	1293.39	410.803	365.635	847.182	1189.69	1074.73	995.825	521.186	390.076	180.974	545.936	1112.35	1168.72	659.108	470.314	2073.88
Q96N67	8	1	53.3229	9.78081e-10	6.66538e-10	75.1443	1	NGMn	PanGn	244443	Dedicator of cytokinesis protein 7 OS=Homo sapiens OX=9606 GN=DOCK7 PE=1 SV=4	314.633	215.264	180.103	290.048	47.7316	51.9745	601.448	165.179	373.143	657.179	187.473	1203.95	309.2	545.69	265.12	146.566	2405.98	44399.3	1595.76	18265.4	633.034	1437.54	2903.54	19735	1781.02	390.147	867.334	18422.5	4904.48	715.186	646.631	37790.6	18121.5	11661.5	15851.7	10496.5	677.203	37044.5
A0A0C4DH25	8	2	72.3052	8.67939e-12	7.90179e-12	2.29116	1	NGMn	PanGp	12629.1	Immunoglobulin kappa variable 3D-20 OS=Homo sapiens OX=9606 GN=IGKV3D-20 PE=3 SV=1	57578.3	66493.8	73179.6	70814.9	58560.1	66943.7	71500.8	55433	83519.6	61668.5	61723.5	34594.2	65095.5	55981.7	65234.9	61518	84944.9	75215.4	82405.2	66633.5	108740	77483.7	75194.2	62425.2	105968	78907	87101.8	93410.6	114190	52637.7	54844.2	111116	80685.7	111406	102845	87170.4	66806.8	74538.5
Q9Y673	6	1	40.1242	1.28609e-05	3.96484e-06	4.37306	0.993963	NGMn	MoGn	37174.3	Dolichyl-phosphate beta-glucosyltransferase OS=Homo sapiens OX=9606 GN=ALG5 PE=1 SV=1	520.893	190.762	490.327	312.29	442.509	233.957	216.66	418.423	167.944	1220.9	232.681	481.004	698.097	468.397	97.901	283.104	339.444	79.5859	724.389	30.607	250.859	694.319	98.1386	0	247.198	54.3942	154.329	330.411	362.326	259.803	86.9517	0	0	151.771	3661.02	14.0204	146.498	200.526
Q16836	5	3	30.3917	1.53787e-09	1.00681e-09	3.2296	1	NGMn	PanGn	34350.6	Hydroxyacyl-coenzyme A dehydrogenase_ mitochondrial OS=Homo sapiens OX=9606 GN=HADH PE=1 SV=3	9849.66	14776.5	10388.1	6606.29	7230.33	7987.62	11389.8	11030.9	7312.28	7303.38	5936.44	9268.34	6966.07	13725.1	18103.9	6949.3	11130.7	12905.3	13154	14134.3	11899	7917.83	16588.1	10663	10822.5	13529.6	12034	15734.4	12443.1	10894.3	8893.33	2102.97	9142.09	14740.2	14068.1	17522.3	11495.2	3519.62
P07900	5	3	30.4969	6.53955e-06	2.12868e-06	4.57821	0.999204	NGMn	PanGn	85059.1	Heat shock protein HSP 90-alpha OS=Homo sapiens OX=9606 GN=HSP90AA1 PE=1 SV=5	2204.45	3101.56	2544.92	1615.89	5521.14	5059.06	4988.09	3843.06	2067.81	1775.42	2385.79	2320.78	2071.47	2693.73	4904.87	1948.84	6028.35	3133.3	7121.9	3460.37	8104.13	3212.41	6462.8	2168.22	3004.75	5327.43	5955.06	5146.27	6698.38	6538.58	4354.17	10270.3	3904.04	5851.38	5582	10520.9	6345.14	9157.93
P07320	4	3	34.9702	2.24309e-09	1.40533e-09	2.50841	1	NGMn	1GCn	21080.3	Gamma-crystallin D OS=Homo sapiens OX=9606 GN=CRYGD PE=1 SV=3	24480	35854	21536.1	32809.3	21012.4	14878.4	29139.5	24419.8	35784.9	35520	22424.9	29250.6	26300.1	25890.4	34121.3	22581.6	32901.1	57725.8	25666.4	59413.6	43652.4	22068.2	31249.1	60583.9	25271.8	34065.3	32873.7	24223.3	23898.3	65607.6	24046.7	34989.3	41185.4	38498.2	41340.8	63467.6	38302.6	51537.2
Q8WXG6	4	2	22.1352	0.000891622	0.000193848	3.16912	0.999524	NGMn	1GCn	184615	MAP kinase-activating death domain protein OS=Homo sapiens OX=9606 GN=MADD PE=1 SV=2	20518.3	6666.33	6578.66	36223.3	9803.66	7755.72	19258	7684.17	12535	26675	16754.6	20985.9	18091	15314.4	9422.13	16670.5	14455.9	29006.5	19028.2	18519.9	22675.8	6254.79	16045.6	15086.3	10291.5	39326.9	20255.9	15003.5	11268.9	44331.2	7887.18	25438.8	23151.9	16914.3	26396.3	22677.9	43924.3	52868.5
P02671	4	2	31.0755	0.00661156	0.00121908	3.73148	0.995704	NGMn	1GCn	95714.5	Fibrinogen alpha chain OS=Homo sapiens OX=9606 GN=FGA PE=1 SV=2	1036.82	1208.48	522.684	1050.89	723.695	526.264	1382.69	911.255	1393.51	1226.39	847.292	2056.44	842.684	1434.65	1468.37	1119.51	1631.95	3001.51	3275.43	2720.57	1871.3	1385.25	2620.03	5681.28	1382.37	1689.79	3850.27	2131.96	2118.87	3204.61	1429.52	682.14	5680.46	1832.29	2568.34	3359.47	4572.12	4769.66
Q96CX2	4	2	35.329	1.17737e-11	1.04734e-11	12.5313	1	NGMn	1GCn	35986	BTB/POZ domain-containing protein KCTD12 OS=Homo sapiens OX=9606 GN=KCTD12 PE=1 SV=1	7172.79	21370	12286.7	2250.14	12335.3	7308.67	15235.1	14728.2	2055.73	4035.78	7049.93	4207.26	9822.42	22977.3	23244.8	8835.31	11842.5	25044.3	42056.7	24349.6	43243.4	14628.7	29327.8	7656.23	7310.92	57592.5	19719.1	100787	55256.9	14865	41099.2	68.7394	15025.6	48845.7	44297.4	61134.7	24125.2	51634.5
Q13434	4	2	27.9584	1.8684e-06	6.82535e-07	2.7966	0.999829	NGMn	AdvGCp	54563.6	Putative E3 ubiquitin-protein ligase makorin-4 OS=Homo sapiens OX=9606 GN=MKRN4P PE=5 SV=1	319103	465128	286682	228856	154283	201194	373345	375903	267070	201353	283545	97591.3	268481	353576	489230	308903	453287	412395	357816	431626	464799	339202	360862	384774	137000	287999	423227	489713	362025	352800	217960	16388.1	397761	410723	420331	446904	305366	412982
Q00987	4	2	14.949	6.36155e-09	3.72525e-09	2.36813	0.999982	NGMn	MoDUn	56316.5	E3 ubiquitin-protein ligase Mdm2 OS=Homo sapiens OX=9606 GN=MDM2 PE=1 SV=1	39056.7	43019.8	38288.1	42449	28372.1	27078.9	35357.1	31094.4	48861.4	42464.1	35412.5	38760.3	36572.9	31604.4	39679.4	38539.3	64114.4	61283.6	49601.7	71513	64097.9	46269.6	59900.2	92149.1	43398.9	36548.6	107525	44632.6	33538.7	102578	26132.7	78186.8	84182.6	71550.4	77401.1	69136.1	66516.2	56777.7
P0C7U1	4	2	29.4349	0.0388183	0.00648079	4.55004	0.952681	NGMn	MoDUp	19081.7	Putative inactive neutral ceramidase B OS=Homo sapiens OX=9606 GN=ASAH2B PE=2 SV=1	10244.9	7222.02	3143.51	3942.8	14049	11489.2	14910.7	20461.2	9782.31	2038.64	6727.27	5088.32	6517.77	6055.45	4329.52	5118.81	2944.11	3477.75	5799.64	2537.73	1389.69	2540.38	2712.57	2851.77	3919.57	2535.78	4656.08	3084.74	3621.31	5096.74	2326.18	98.9998	2264.08	3449.43	5510.2	125079	2264.47	1267.01
Q00G26	3	3	15.9758	0.000911561	0.000197814	2.14792	0.998785	NGMn	1GCn	51475.8	Perilipin-5 OS=Homo sapiens OX=9606 GN=PLIN5 PE=1 SV=2	10670.2	12493.7	4981.58	11593.4	18825.7	14294	11423.2	11320.9	17881.3	16095	8993.49	12220.9	12469	14899.9	16931	14492.1	9017.3	24398	21529	11956.1	7214.59	17649.3	25218.7	7532.99	16434	24697.3	21622.4	15201.5	22670.1	30895.2	6959.39	24145.7	15994.5	7811.82	26857.3	30800.1	23485.5	37504.2
A6NK58	3	1	29.6118	0	0	10.4034	1	NGMn	MiGn	25708.6	Putative lipoyltransferase 2_ mitochondrial OS=Homo sapiens OX=9606 GN=LIPT2 PE=1 SV=1	1450.12	1545.99	880.778	2089.46	1080.7	1246.19	2162.71	1400.61	2065.89	3167.75	1410.49	1974.34	1773.42	2436.34	1571.21	1546.2	8592.99	8751.1	3724.96	4657.64	2383.63	2229.09	5035.33	6842.18	2171.43	6775.4	5951.18	2264.93	2204.12	4527.14	2526.35	7535.51	9091.38	6359.36	5309.62	9301.66	4536.03	5177.58
Q8IYF3	3	2	24.2203	0.00618493	0.0011484	27.3988	0.995242	NGMn	MiGn	109087	Testis-expressed protein 11 OS=Homo sapiens OX=9606 GN=TEX11 PE=1 SV=3	501.02	160.709	70.7999	188.447	25.0655	331.269	127.986	757.513	87.9365	34.5538	2895.3	51.3862	99.9117	1252.51	166.556	4870.91	91.9555	41.5804	37.5809	24.3447	12.7202	50132.4	101.191	38.6988	25.6924	170.83	1137.27	32.4228	300.191	167.295	673.607	9.03891	11697.6	30.4115	181.031	11.5907	57.5075	1.35815
Q13790	3	1	24.0196	9.12767e-08	4.20422e-08	3.60347	0.999997	NGMn	PanGn	35741.7	Apolipoprotein F OS=Homo sapiens OX=9606 GN=APOF PE=1 SV=2	29638.1	34928.4	104465	29022.7	53331.4	89662.6	44210.1	37728	18610.5	21899.8	19126.1	29200.1	23255.5	41151.2	53867.4	28853.3	49126.2	153440	113923	153547	92292.7	108100	93450.2	40699	142200	29729.2	39863.5	136466	104531	53992.1	55057.6	41299.5	29185.6	131345	148763	146069	98559.9	68455.6
P27930	3	1	29.4951	1.11022e-16	2.3103e-16	3.03492	1	NGMn	PanGp	45934.4	Interleukin-1 receptor type 2 OS=Homo sapiens OX=9606 GN=IL1R2 PE=1 SV=1	4464.37	5074.49	6133.58	5480.29	7886.78	6500.47	8910.71	5679.32	4168.37	5008.98	4724.61	17246.7	5799.84	8967.94	6980.78	5208.39	6148.31	14488.1	12880.2	8224.91	13831.6	16182.1	11707	7774.22	9015.31	15765	7152.47	21018.7	19887.9	10298.7	34463.9	4883.54	6891.43	8016.64	16675.7	24338	15165.8	29845.5
Q6UXY8	2	1	12.5509	8.47026e-06	2.70427e-06	22.7679	0.999465	NGMn	1GCp	115710	Transmembrane channel-like protein 5 OS=Homo sapiens OX=9606 GN=TMC5 PE=2 SV=3	375.645	870.89	1568.45	716.22	2318.92	1080.18	642.091	861.936	505.409	126.217	714.685	265.195	741.287	860.838	203.084	682.892	834.8	854.448	1106.81	92.7851	31.0357	22.1281	46.6685	0	260.341	485.161	10.675	144.061	761.373	207.149	6515.29	0	15.6326	199.083	39.3656	2328.22	1105.47	24628.9
Q13231	2	1	11.6078	2.80869e-08	1.43554e-08	8.86204e+06	0.999999	NGMn	AdvGCn	52251.7	Chitotriosidase-1 OS=Homo sapiens OX=9606 GN=CHIT1 PE=1 SV=1	33.5016	12.7144	4.57101	1.20544	10.2932	8.58652	3.417	3.04373	0	24.6116	8.59919	0	4.9273	0.538376	1.25323	11.9727	13.8138	2760.83	53.4366	83.5329	0	60.2853	1488.11	6319.06	0	45.5813	345.211	96.9563	0	10722.5	3220	0	136.192	17404.5	0	21135	290.906	66514
A0A0C4DH24;A0A0A0MT36	2	2	11.8006	0.000101735	2.59418e-05	28.0013	0.999969	NGMn	MaDUn	12544.1	Immunoglobulin kappa variable 6-21 OS=Homo sapiens OX=9606 GN=IGKV6-21 PE=3 SV=1	85.6721	42.696	102.126	38.0326	57.6118	89.2016	14.9762	11.7662	9.15654	0.00333431	22.7804	9.14213	30.0685	0	34.3184	4.95608	5.13003	0.154998	0	0	0	51.6548	57.3183	0	86.7298	0.0233419	0	0	30.7638	0	0	0	0	26.4028	14.5872	0	7.30102	0
Q5VUE5	2	1	17.7304	0.0137746	0.00245441	3.03385	0.993692	NGMn	MaGn	15938.8	Uncharacterized protein C1orf53 OS=Homo sapiens OX=9606 GN=C1orf53 PE=1 SV=1	2496.22	1082.47	2098.57	448.118	2217.87	1382.69	965.338	1126.87	278.169	349.262	1381	558.123	740.937	956.167	1590.18	1280.65	1560.51	2110.58	2543.58	2093.47	388.153	1369.87	1656.09	1030.92	1183.94	3690.79	1089.05	3613.48	2386.31	1026.15	1452.81	6.86352	734.719	2544.6	2184.14	2486.83	1247.12	1426.04
Q70SY1	2	1	25.1538	3.10862e-15	5.03132e-15	2.83643	1	NGMn	MaGp	57757.1	Cyclic AMP-responsive element-binding protein 3-like protein 2 OS=Homo sapiens OX=9606 GN=CREB3L2 PE=1 SV=3	37637.1	44083.6	39183	33479.9	42877.5	43750.4	49749.9	44020.2	29476.8	30295.1	27089.4	35221.6	29853	45937	55206.3	38195.5	55973.7	76374	67064.3	62014.7	95203.5	95758.4	85610.6	45761.4	68654.4	142499	58763.7	94473	69775.9	53037.4	78528.9	73452.1	97942.3	82305.1	51106.5	100916	62014.7	121190
Q9NYG5	2	2	10.861	0.000106569	2.71152e-05	8.38864	0.999789	NGMn	MaGp	10525	Anaphase-promoting complex subunit 11 OS=Homo sapiens OX=9606 GN=ANAPC11 PE=1 SV=1	798.461	862.192	1093.21	644.679	949.322	1176.45	488.771	750.853	824.641	965.455	846.412	3371.89	750.723	406.611	302.329	670.077	2308.6	5038.22	3787.6	6154.94	547.379	958.433	6389.62	2739.63	611.686	994.431	105.62	4808.04	4573.21	533.525	1224.84	14510.9	8085.09	3055.24	4248.7	6505.68	1292.11	8915.06
Q8NHZ8	2	1	13.3856	0.00648528	0.00119959	25.3809	0.932537	NGMn	MoGn	9777	Anaphase-promoting complex subunit CDC26 OS=Homo sapiens OX=9606 GN=CDC26 PE=1 SV=1	37.484	13.3649	43.7634	160.619	100.667	26.2681	0	0	159.203	12.4167	136.861	44.9129	326.179	17.8158	0	605.084	0	62.6224	6.13331	0	0	0	168.764	125.548	77.0495	359.487	0	83.357	43.6764	93.7467	7.75556	1701.51	0	9.60313	1323.14	0	81.0686	0
Q8TDR4	2	2	18.2094	1.84906e-05	5.53921e-06	5.64936	0.999962	NGMn	MoGp	24034.1	T-complex protein 10A homolog 1 OS=Homo sapiens OX=9606 GN=TCP10L PE=1 SV=1	12307.6	19362.6	33206.3	16076.7	13203.1	14381.1	15452	8704.53	6034.02	2719.17	13357.8	4536.6	11847	9920.28	8609.05	11423.4	13388.1	9342.76	32056.8	22650.5	33640.8	29369.2	24045.9	10008.6	33608.4	68756.9	6918.85	2232.85	26935.7	8096.73	15341.6	3839.81	31154.8	2230.33	24098.6	86846.8	8597.32	28844.3
P48729	2	1	10.8455	0.00111212	0.000236492	2.76868	0.999206	NGMn	PanGn	39143.1	Casein kinase I isoform alpha OS=Homo sapiens OX=9606 GN=CSNK1A1 PE=1 SV=2	4695.53	6743.66	6246.9	6157.68	4231.79	11600.1	6838.43	4500.56	6075.89	6332.48	5176.4	3558.78	5739.22	6631.49	7128.39	4389.07	9131.36	10052	9502.19	9226.22	9519.85	11405.5	16555.3	1791.83	26157.4	9394.07	12147.8	9785.69	17561.9	8229.87	39654.9	2498.27	7796.28	12235.6	13988.2	18923.4	13523.4	11998
P25398	2	1	17.0693	4.94258e-05	1.35597e-05	14.6467	0.99925	NGMn	PanGn	14914.2	40S ribosomal protein S12 OS=Homo sapiens OX=9606 GN=RPS12 PE=1 SV=3	517.989	1739.07	2762.36	1792.19	667.526	1162.91	2421.22	794.485	434.252	4401.54	1076.75	3254.91	349.614	2166.1	3373.6	453.426	4544.81	85.1156	5069.78	6483.94	58.088	6984.48	5506.39	6332.01	3169.83	3005.12	9381.21	4224.05	4024.98	8981.06	3109.39	96.9534	5574.58	6044.88	645.367	5690.65	8442.33	2441.7
Q9NS00	2	2	10.9117	0	0	3.47358	1	NGMn	Vp	42659.1	Glycoprotein-N-acetylgalactosamine 3-beta-galactosyltransferase 1 OS=Homo sapiens OX=9606 GN=C1GALT1 PE=1 SV=1	10227.6	14675.3	16267.6	12686	12782.2	12972.8	12187	10122.1	8302.39	10873.4	8480.55	16158.8	14174.2	11111.8	12271.9	7365.23	16760.6	34220.7	24438.8	34903.1	34024.9	28432.7	24729.9	27317.4	31103	20729.1	20272.9	83762.8	28519.7	24209.3	19077.6	23593.6	30213.3	92603.2	38259.4	84101.9	25295.6	39395.6
Q86XD5	2	2	10.2383	1.22319e-07	5.52487e-08	6.38193	0.99998	NGMn	Vp	35940.1	Protein FAM131B OS=Homo sapiens OX=9606 GN=FAM131B PE=1 SV=3	605.81	713.44	975.882	721.492	1669.37	1396.48	1134.63	612.16	619.725	2458.45	1434.58	5634.12	1540.31	1546.86	575.895	747.758	5831.44	7124.71	7086.04	7317.17	28932.1	3202.7	6061.53	3733.33	4002.18	5902.31	2446.76	7875.45	6872.92	2964.98	4660.62	5526.98	4475.72	8042.01	9036.2	12874.7	3958.66	8013.83
P42336	21	10	120.758	0.00339062	0.000664061	18.6194	0.999808	NGMp	1GCp	126109	Phosphatidylinositol 4_5-bisphosphate 3-kinase catalytic subunit alpha isoform OS=Homo sapiens OX=9606 GN=PIK3CA PE=1 SV=2	6145.43	6621.28	2705.09	6127.93	4027.79	4320.37	5761.3	7834.23	6028.86	5208.67	3475.11	3003.64	4249.86	7010.6	7515.53	5637.68	4974.36	2513.22	3736.84	2281.33	2841.68	4389.45	3017.3	1475.3	4982.86	6566.51	3654.24	4004.17	3231.24	3454.91	432410	16.5614	1688.49	3684.52	2371.27	2485.1	3676.88	2575.17
A0A0B4J1V1	12	4	130.748	5.47166e-05	1.48978e-05	3.00862	0.999914	NGMp	AdvGCn	13010.7	Immunoglobulin heavy variable 3-21 OS=Homo sapiens OX=9606 GN=IGHV3-21 PE=1 SV=1	2085.86	11525.6	7123.9	5639.05	3903.78	6131.75	7045.34	6144.96	4487.87	4345.04	2612.19	6515.46	3671.62	5461.88	6622.12	3200.75	5015.67	2290.35	3426.66	3489.68	11390	5787.16	12958.7	11369.9	2669.33	15143.2	6189.29	6169.29	8413.65	3240.37	16917.7	1149.39	4062.07	5943.6	5261.04	6404.91	3816.94	11628.2
P02679	9	5	94.6985	5.40679e-14	6.77489e-14	3.07464	1	NGMp	MiGn	52139	Fibrinogen gamma chain OS=Homo sapiens OX=9606 GN=FGG PE=1 SV=3	2307.66	2396.88	1802.48	2337.55	1490.35	1834.98	1911.22	2279.19	1800.1	1425.98	1838.05	1665.26	1729.46	1834.8	2661.1	1606.32	1329.49	1515.68	1654.36	1907.18	535.669	2434.92	1305.59	7533.49	1330.58	2198.61	3934.5	815.088	1079.84	2724.57	866.054	166.081	2026.27	1323.51	934.162	567.167	2204.98	828.271
P06312	8	7	55.449	5.20199e-05	1.41967e-05	4.34657	0.996891	NGMp	PanGp	13494.1	Immunoglobulin kappa variable 4-1 OS=Homo sapiens OX=9606 GN=IGKV4-1 PE=1 SV=1	3080.51	3991.88	3654.87	3786.47	2284.64	2792.6	5794.8	5245.08	4656.28	7216.65	3104.55	7886.08	4199.35	3763.61	5478.28	3600.3	6804.08	3675.64	9261.07	4522.45	7065.55	5350.84	4136.51	4275.27	11548.6	3806.35	7042.11	3583.75	5758.26	6205.63	110556	15561.2	4143.64	10400.6	10463.8	2978.5	6504.64	8796.23
P82970	8	5	47.761	1.47873e-08	8.2057e-09	57.5873	0.999999	NGMp	Vn	31524.6	High mobility group nucleosome-binding domain-containing protein 5 OS=Homo sapiens OX=9606 GN=HMGN5 PE=1 SV=1	17.3493	109.532	21.9445	84.4221	13.3647	32.1112	1377.28	228.845	1979.08	44.3029	27.0845	77.8932	4.00913	90.0267	23.9532	36.8857	7.40502	12.1434	9.57386	6.69465	1.95054	0.868453	275.017	31.5994	29.8038	52.6011	0	2.77085	9.52403	0	32452	95.4046	24.173	3.47256	2.29497	278.622	3.79262	7.12109
Q96IY4	7	5	38.7143	0.000735128	0.000161634	10.3569	0.999866	NGMp	MoDUn	48994.6	Carboxypeptidase B2 OS=Homo sapiens OX=9606 GN=CPB2 PE=1 SV=2	1204.52	741.94	849.985	1266.28	614.65	779.122	831.423	1608.22	1341	751.085	881.124	857.274	797.417	930.763	1513.46	823.511	250.425	222.982	620.924	399.301	279.965	841.639	302.235	536.463	500.111	998.594	897.197	312.931	444.045	596.377	649.589	60742.3	99.7245	85.7349	149.704	416.408	1130.81	10698.2
P53675	5	3	27.418	1.9984e-15	3.37505e-15	4.70786	1	NGMp	AdvGCn	189140	Clathrin heavy chain 2 OS=Homo sapiens OX=9606 GN=CLTCL1 PE=1 SV=2	3724.72	2173.42	3945.18	6587	3601.88	3886.18	3115.15	7133.26	1639.59	6950.75	1808.02	3254.32	4892.14	4135.94	6632.13	4746.44	8113.34	4991.3	7080.55	9412.48	23422.4	17028.7	5157.99	12838.6	7361.71	13228.5	24603.3	10118.8	5606.41	11473.6	20813.4	6554.64	12459.5	5754.87	9752.95	9931.23	6825.43	31858.2
A1A4S6	4	2	21.1748	1.10512e-12	1.21492e-12	Infinity	1	NGMp	1GCn	90002.1	Rho GTPase-activating protein 10 OS=Homo sapiens OX=9606 GN=ARHGAP10 PE=1 SV=1	3.44738	0	5.05534	6.39697	56.5437	24.7339	0	3.82701	28.4364	97.9537	3.54027	231.897	97.1101	51.0994	13.2559	582.45	493.325	30.0865	740.017	413.724	0	192.187	484.433	6.15462	297.285	16.0874	670.136	11.2532	535.857	603.337	10.0005	238.368	0	758.845	10.4975	0	148.807	0
Q6P5X5	4	2	21.5365	2.61339e-06	9.21348e-07	8.99719	0.999634	NGMp	MiGn	17204.1	UPF0545 protein C22orf39 OS=Homo sapiens OX=9606 GN=C22orf39 PE=1 SV=2	848.248	6052.68	1781.04	2832.97	5975.76	7248.58	7935.08	6723.73	10882.5	5149.27	2308.23	1793.82	797.777	646.743	2467.34	1328.94	7458.62	6568.65	5403.67	3412.52	14150.3	3215.96	3952.52	2530.17	5699.91	15795.1	7325.27	4147.46	10936.5	5633.33	11413.8	6844.37	753.876	9949.47	4896.3	5465.33	6167.69	10442.8
Q9H6Q4	4	3	20.6152	1.11022e-16	2.3103e-16	5.24666	1	NGMp	PanGn	53818.7	Cytosolic iron-sulfur assembly component 3 OS=Homo sapiens OX=9606 GN=CIAO3 PE=1 SV=1	709.467	1085.95	983.651	4803.92	1058.25	647.82	6004.37	1030.79	1655.78	6095.61	2425.7	7057.06	1065.75	5726.59	1440.34	1340.97	8714.69	7776.99	8728.59	11296.1	17909	12350.5	8490.61	18714.6	7877.78	9725.23	12867.8	10012.4	6311.54	14375.7	5756.45	8963.08	15475.8	10499.6	10066.6	10541.4	9048.36	12409.5
A0A0J9YX35	4	1	24.0931	0.000131594	3.30494e-05	13.4006	0.998291	NGMp	Vp	12993.7	Immunoglobulin heavy variable 3-64D OS=Homo sapiens OX=9606 GN=IGHV3-64D PE=3 SV=1	21.2936	248.199	22.3195	100.397	209.765	91.9368	47.9442	75.7857	22.8135	209.496	225.188	1153.97	58.4649	80.3429	67.5175	21.707	306.501	1613.23	1228.92	1412.94	1099.15	1176.23	3586.81	1283.08	1419.26	1318.07	334.807	1365.44	1901.48	237.726	2331.15	796.688	0	1404.32	336.844	608.163	708.393	482.607
Q9Y2M0	3	2	16.4233	0.00590402	0.00109906	2.51558	0.983713	NGMp	MiGn	116050	Fanconi-associated nuclease 1 OS=Homo sapiens OX=9606 GN=FAN1 PE=1 SV=4	5536.01	9448.89	2755.04	7447.29	6004.01	7823.73	6578.57	7711.37	8809.62	5761.13	10054.7	3986.59	5033.12	6890.41	5455.54	6342.03	10440.2	14544.5	5887.47	8814.82	6253.35	12777.7	10490.5	13275	5237.5	3005.62	15259.2	3177.84	8156.91	14037.9	4105.91	6126.55	8229.11	15.8667	0	11697.9	7020.29	3007.2
O76009;Q15323;Q14525	3	3	19.4201	9.99201e-15	1.45549e-14	10.3063	1	NGMp	Vp	47195	Keratin_ type I cuticular Ha3-I OS=Homo sapiens OX=9606 GN=KRT33A PE=2 SV=2	2376.13	2139.89	1503.69	3341.65	2505.7	2104.18	2728.04	1285.55	3503.54	5305.98	3339.98	10985	3103.4	3483.06	1720.91	2776.32	62094.9	21717.7	20547.9	30041.1	27839.2	34996.3	34346.3	34908.4	6973.65	10113.5	64734.4	14683.9	21255	75464.8	4288.56	12315.6	4065.81	11768.4	883.151	28267.7	22865	1885.27
Q8NBU5	2	1	16.8041	1.96609e-12	2.08285e-12	10.1681	1	NGMp	MiGn	41086.3	Outer mitochondrial transmembrane helix translocase OS=Homo sapiens OX=9606 GN=ATAD1 PE=1 SV=1	2889.93	12017.2	2446.56	21369.8	5205.89	2610.05	17023.8	6947.9	13312.3	28867.2	6344.59	21710.1	11481.7	18221.8	10907.1	9372.02	57513.2	115320	49836.9	61615.9	1050.96	77877.9	55109.7	100726	33973.2	192582	130896	112572	54675.4	93396	26678.5	107115	56136.1	56189.2	123655	111785	61344.1	99536.8
Q1A5X6	2	1	11.0137	0.000615562	0.000136634	3024.91	0.999798	NGMp	PeU	18225.9	IQ domain-containing protein J OS=Homo sapiens OX=9606 GN=IQCJ PE=2 SV=1	59.9718	6825.24	3199.43	12.6562	15563.1	8899.25	4835.96	4005.35	1979.16	9.12495	301.945	0	21.3455	25.1939	396.524	58.4981	12.8301	0	120.771	0	1164.22	12.0361	11.2485	0	2279.91	550.129	18.7576	94.4795	5224.82	0	239984	0	0	28.9808	37.1317	49.7961	18.89	0
Q8IUI4	2	1	10.2206	0.00876984	0.00159933	Infinity	0.999069	NGMp	Vn	27282.8	Putative protein SNX29P2 OS=Homo sapiens OX=9606 GN=SNX29P2 PE=5 SV=2	0	76.9924	0	0	0	31.9539	309.051	257.556	126.335	0	0	0	0	0	0	0	0	0	0	0	0	0	0	0	0	2331.14	0	300.749	0	0	46270.4	0	0	210.609	0	0	0	0
Q96S38	16	10	99.1025	0.00302651	0.000597773	3.63031	0.999119	PanGn	NGMn	119595	Ribosomal protein S6 kinase delta-1 OS=Homo sapiens OX=9606 GN=RPS6KC1 PE=1 SV=2	22245.6	12828.4	4736.35	17961.9	2371.08	6597.85	8578.53	8050.48	26663.6	35946.9	19969	10480.1	16288	14515.9	3860.62	19073.2	5246.55	3351.43	2880.19	7076.54	255.145	4045.14	12501.7	5374.16	8132.65	3272.85	4300.19	2192.58	2053.02	13054.1	1983.09	5412.84	3911.52	3058.64	3279.29	3516.37	7478.56	2878.48
O75460	10	7	67.0685	6.22969e-07	2.51197e-07	4.38138	1	PanGn	MoDUp	110591	Serine/threonine-protein kinase/endoribonuclease IRE1 OS=Homo sapiens OX=9606 GN=ERN1 PE=1 SV=2	46326.3	24224.3	22584	38849.2	10320.4	18866.5	34369.9	28076.1	37897.6	25251.3	14823.8	2634.19	20061.2	19000.6	18086.1	21655.3	13051	10398.4	19447	15754.2	6353.94	44515.7	27745.2	35619.7	22428.3	17183.5	43705.1	11780.2	7297.14	39321.5	24308.7	14178.8	12893.6	18923.6	17943.8	14965.7	30366.8	10947.5
A0A0B4J1X8	10	3	77.3891	0.0087349	0.00159545	11.8478	0.999689	PanGn	Vp	13247.9	Immunoglobulin heavy variable 3-43 OS=Homo sapiens OX=9606 GN=IGHV3-43 PE=3 SV=1	1509.44	31.8678	452.727	1274.6	1321.25	600.573	844.224	1001.3	1538.3	782.902	1610.01	329.921	4277.24	264.827	1051.17	1504.7	9.18143	663.5	3498.2	4446.28	2629.5	2333.51	7601.51	75.1087	3288.15	2230.68	2335.66	529.219	5037.04	11747.8	946.449	21.6227	13358.5	1248.63	2048.06	2707.51	5470.7	137.542
P0DP08	5	1	44.8409	0.00188721	0.00038993	45.1665	0.999525	PanGn	MoDUn	13130	Immunoglobulin heavy variable 4-38-2 OS=Homo sapiens OX=9606 GN=IGHV4-38-2 PE=3 SV=1	198.308	9.75905	31.509	399.91	56.0846	195.677	43.0788	34.0279	301.08	2347.75	924.593	307.193	369.663	117.604	104.589	405.897	11.8787	0	132.808	22.8597	62.1112	0	197.881	0	0	190.675	8.19628	23.2196	107.053	363.489	7.24252	0	0	0	90.1474	0	94.2031	0
Q68E01	5	1	30.5592	1.52204e-09	1.00207e-09	49.3121	1	PanGn	Vn	119610	Integrator complex subunit 3 OS=Homo sapiens OX=9606 GN=INTS3 PE=1 SV=1	344.725	417.669	723.619	317.261	534.208	830.753	224.846	336.867	266.297	197.478	115.458	10.269	118.004	31.4664	912.177	162.661	52.2306	431.511	142.467	207.664	301.107	447.826	46.0794	0	731.943	262.004	635.842	194.984	522.295	62.5294	1815.25	0	967.996	223.734	1596.83	698.18	436.955	15.336
Q9UDT6	4	2	22.9846	0.000296494	6.92406e-05	2.76323	0.999999	PanGn	1GCn	116294	CAP-Gly domain-containing linker protein 2 OS=Homo sapiens OX=9606 GN=CLIP2 PE=1 SV=1	11742.3	15069.4	10769	12475	7580.82	5884.27	10247.9	10206.4	8275.19	11046.9	8800.05	9472.52	10380.3	10724.3	12225.2	9061.82	6678.87	4949.46	5690.52	8998.02	9326.1	8688.22	10186.8	9874.84	10326.9	3362.85	9519.12	4722.65	7435.05	10623	10707.3	2615.72	10145.1	7051.48	6419.32	11992.8	13864	3101.08
Q9BZX4	4	1	24.0642	5.61587e-05	1.52548e-05	15.8518	0.999799	PanGn	MaDUn	24306	Ropporin-1B OS=Homo sapiens OX=9606 GN=ROPN1B PE=1 SV=1	7303.22	6566.82	2687.91	8017.48	3155.91	433.495	193.946	84.7611	2344.38	171.955	4168.13	108.782	218.521	719.293	461.756	118.86	78.2838	121.21	113.339	0	0	11.3399	17.1594	22.4855	266.458	0	5.44719	6308	401.108	21.6951	251.299	1076.2	0	10622.7	18.425	2748.77	0	1836.08
A6NHX0	4	3	32.3044	1.22118e-07	5.52487e-08	17.3839	1	PanGn	MoDUn	36284.6	Cytosolic arginine sensor for mTORC1 subunit 2 OS=Homo sapiens OX=9606 GN=CASTOR2 PE=1 SV=3	3486.35	1304.55	851.317	3174.74	733.345	880.299	1352.64	2126.36	6190.86	5221.89	3402.55	3401.47	3790.96	2411.46	2023.61	3875.8	835.153	66.4868	1310.27	1123.83	391.529	1769.4	1819.88	1098.45	1495.31	236.737	2054.07	1382.9	385.773	2521.78	274.757	0	1748.16	830.249	182.022	68.4227	1536.6	17.8635
Q8WW22	4	2	32.0144	7.56495e-12	6.94142e-12	26.8571	1	PanGn	MoDUp	45482.1	DnaJ homolog subfamily A member 4 OS=Homo sapiens OX=9606 GN=DNAJA4 PE=1 SV=1	6449.87	6289.38	6069.93	8767.37	2927.15	2836.09	9134.04	4921.92	3141.27	3991.34	7089.68	1806.17	7477	2897.49	4238.93	5584.01	1997.87	1163.74	3002.3	3791.47	775.897	3280.46	2231.02	3720.16	602.542	3399.88	17242.5	1668.51	1867.89	5630.96	945.033	338.3	4275.91	1037.86	527.625	541.843	2911.63	197.021
Q64ET8;Q96QU4;A6NGY1	4	1	27.8576	0.000449135	0.000102224	13.5456	0.997927	PanGn	NGMn	31060.1	Protein FRG2 OS=Homo sapiens OX=9606 GN=FRG2 PE=2 SV=1	4538.86	1972.21	6015	2384.62	188.623	8997.92	1260.51	535.305	940.321	2210.59	2005.04	0	1806.69	2004.07	1880.63	1790.89	0	0	1844.57	503.467	0	2531.52	34.3375	0	674.116	22.0382	34.7501	211.182	10111.6	274.12	2524.16	0	171.245	508.864	0	1183.44	637.993	0
A0A087WW87;P01614;A0A075B6P5;P01615	4	1	47.5625	5.27123e-12	5.16192e-12	21.9401	1	PanGn	PeU	13424.2	Immunoglobulin kappa variable 2-40 OS=Homo sapiens OX=9606 GN=IGKV2-40 PE=3 SV=2	656.804	464.057	605.036	559.022	231.547	308.008	398.129	497.69	427.976	257.505	379.435	220.321	672.276	465.632	573.764	627.274	207.204	0	40.3865	30.3065	0	310.939	103.834	35.23	51.5409	47.6784	111.773	17.0314	5.88259	69.9538	191.495	34.7767	0	25.3277	0.307638	277.791	87.3462	0
O14910;Q9NUP9	4	3	27.0616	0.00495309	0.000943128	8.14514	0.998736	PanGn	Vp	26110.8	Protein lin-7 homolog A OS=Homo sapiens OX=9606 GN=LIN7A PE=1 SV=2	1717.51	1297.43	1309.44	2251.54	1230.52	1835.67	1185.2	1485.04	1320.97	1065.2	1814.96	1531.38	1796.22	756.951	880.877	2143.75	1477.36	1747.35	1995.38	4324.34	2803.36	6203.21	3660.16	1743.66	2253.47	7532.67	2817.28	709.117	2776.97	15213	2488.1	859.118	30759	799.298	3671.8	2526.92	5216.58	1716.37
Q9H078	3	2	18.742	0.0143444	0.00255204	8.60961	0.987587	PanGn	MoDUn	79242.2	Caseinolytic peptidase B protein homolog OS=Homo sapiens OX=9606 GN=CLPB PE=1 SV=1	1941.23	1342.33	798.364	2495.66	1624.33	1578.45	436.26	1035.99	5269.32	4119.74	2876.62	2660.36	3256.9	2439.49	1756.5	3452.93	2186.92	1903.2	1708.88	1703.81	2164.31	201.127	1340.72	415.801	687.898	1805.48	218.692	23.708	572.107	399.089	612.755	629.909	2278.38	1224.73	247.563	514.439	246.712	281.506
Q9UGM5	3	2	17.3722	1.39933e-07	6.27181e-08	10.8367	0.999999	PanGn	MoDUn	42910.4	Fetuin-B OS=Homo sapiens OX=9606 GN=FETUB PE=1 SV=2	1619.47	1886.98	1753.87	1240.19	829.251	1345.28	2113.36	1791.02	2130.78	706.761	1676.75	298.542	1401.11	1333.55	1989.7	1221.96	345.779	115.978	737.14	129.622	0	720.124	282.566	282.678	747.133	0	730.456	65.3608	607.147	325.472	208.678	90.4151	625.881	125.18	174.94	113.542	650.105	67.3056
O43283	3	3	15.4466	0	0	2099.88	1	PanGn	MoDUn	109494	Mitogen-activated protein kinase kinase kinase 13 OS=Homo sapiens OX=9606 GN=MAP3K13 PE=1 SV=1	592.775	322.737	501.031	971.908	202.312	250.647	209.505	279.927	273.505	130.392	780.45	4.27751	319.25	174.233	200.545	295.622	0	0	0	3.37682	0	0	0	0	0	0	3.93675	0	0	12.1603	0	0	0	0	0.223204	0.138763	0	0
P57060	3	1	24.8079	0.0154611	0.00272987	26.9263	0.996524	PanGn	PeU	36845.8	RWD domain-containing protein 2B OS=Homo sapiens OX=9606 GN=RWDD2B PE=1 SV=1	0.133509	3454.83	404.892	3568.4	3101.26	473.445	0.489186	3051.02	2727.46	2957.92	8439.14	456.989	3942.07	1381.42	1858.73	167.368	4060.11	171.528	2697.73	1024.73	359.234	3505.39	3137.73	2845.57	0	2300.55	9379.38	0	2386.49	12215.6	0	0	1982.82	2607.64	1008.31	325.363	3561.54	108.024
Q8N108	3	2	15.0386	3.22344e-11	2.70241e-11	71.033	1	PanGn	PeU	58325.5	Mesoderm induction early response protein 1 OS=Homo sapiens OX=9606 GN=MIER1 PE=1 SV=2	3750.62	1204.14	26608.8	1265.86	5562.71	2284.49	845.549	887.916	741.241	536.226	1651.32	302.665	1468.12	539.318	237.623	1630.48	627.699	611.74	370.019	424.132	2007.78	863.116	451.828	1658.91	665.306	2593.55	403.922	470.914	355.34	230.512	236.283	329.887	441.483	418.744	522.324	235.778	320.858	437.285
O76070	3	1	23.2907	0.00256024	0.000514397	Infinity	0.999998	PanGn	Vp	13330.8	Gamma-synuclein OS=Homo sapiens OX=9606 GN=SNCG PE=1 SV=2	0	0	0	0	0	0	0	0	0	0	0	0	0	0	0	0	0	0	0	0	0	0	0	0	0	0	0	0	0	0	0	0	0	0	0	0	0	0
Q9ULR5	2	2	10.9234	3.4028e-05	9.74289e-06	18.4474	0.999836	PanGn	AdvGCn	14294.4	Polyadenylate-binding protein-interacting protein 2B OS=Homo sapiens OX=9606 GN=PAIP2B PE=1 SV=2	293.741	963.975	254.612	240.857	1198.39	704.792	867.027	326.586	646.273	751.118	559.567	561.728	471.68	877.607	593.718	344.574	453.539	1440.92	572.155	4881.84	217.473	17.1777	80.4368	120.976	933.12	772.336	1530.13	240.152	1276.29	14239.1	1242.01	0	10036.4	854.761	1052.77	1604.03	2634.04	159.396
P0C2W1	2	2	12.508	0.00408168	0.000786193	132.585	0.999522	PanGn	AdvGCn	31203	F-box/SPRY domain-containing protein 1 OS=Homo sapiens OX=9606 GN=FBXO45 PE=1 SV=1	3.7213	371.144	2.82592	108.142	12.3409	168.117	629.894	21.4101	11.1395	130.173	7.00086	8.41135	44.9346	41.8696	90.978	401.911	35.3413	31.9757	3.83485	145.457	129.102	1.22553	44.7303	24.1173	64.8358	88.3006	25.5217	18.4118	111.642	42.1988	0	8.12755	57.1099	6.35219	28.2254	14.0995	38.2523	19.0228
P12814	2	1	16.4734	8.96106e-05	2.32056e-05	8.03127	0.999494	PanGn	MoDUn	103628	Alpha-actinin-1 OS=Homo sapiens OX=9606 GN=ACTN1 PE=1 SV=2	501.65	208.303	268.875	333.196	65.7204	350.125	189.97	325.88	989.91	323.813	533.802	30.7475	886.968	335.532	268.413	762.124	642.197	51.1921	64.4404	27.5834	6.42456	76.4154	20.2053	23.9187	101.767	83.9783	111.843	23.6373	141.153	190.593	475.726	46.7384	0.0610789	24.8272	2.33209	5.63526	72.9037	31.8661
Q86U17	2	1	12.9636	3.55892e-06	1.21266e-06	295.009	1	PanGn	MoDUn	47160.3	Serpin A11 OS=Homo sapiens OX=9606 GN=SERPINA11 PE=2 SV=2	533.177	287.539	293.332	24.5629	39.7207	308.297	596.249	520.693	328.265	0	765.366	0	504.979	72.0535	427.468	828.776	0	0	19.1425	41.3985	0	138.156	28.868	57.2075	40.7354	719.147	136.742	0	0	125.914	0	0	94.983	0	0	0	195.276	0
Q30KQ8	2	2	16.4931	0.00440007	0.000841955	31.8531	0.998806	PanGn	MoDUp	13446.9	Beta-defensin 112 OS=Homo sapiens OX=9606 GN=DEFB112 PE=1 SV=1	3448.94	467.436	930.009	1987.8	811.101	1206.85	1074.3	1099.34	644.901	534.992	619.85	153.333	699.139	593.204	186.52	733.383	446.628	590.287	945.917	198.314	209.926	2755.22	257.191	697.973	198.405	135.111	126.924	567.458	60.5595	272.352	404.509	439.954	6.01251	142.141	90.2355	364.428	571.114	1184.61
O00221	2	1	9.8722	0.00150136	0.000315237	7.54783	0.968948	PanGn	PeU	53547.9	NF-kappa-B inhibitor epsilon OS=Homo sapiens OX=9606 GN=NFKBIE PE=1 SV=3	8295.45	8409.37	5173.11	7974.19	563.225	2183.23	5420.58	2817.97	5886.32	2101.9	4214.67	615.454	4414.42	3090.63	3044.76	3766.76	2264.77	2748.94	957.306	2578.72	90.916	3194.62	1566.91	4154.87	735.363	1436.9	2732.52	1160.46	392.698	2697.48	1087.7	439.373	2548.13	1383.24	1554.37	4189.75	2543.03	732.404
Q96AX2	2	1	11.0958	0.000504426	0.00011414	6.71937	0.992893	PanGn	Vp	25043.4	Ras-related protein Rab-37 OS=Homo sapiens OX=9606 GN=RAB37 PE=1 SV=3	259.497	175.068	326.744	179.821	285.416	237.904	280.103	178.892	158.269	335.195	383.927	882.091	423.207	196.422	241.862	202.303	1074.18	531.337	223.836	109.157	277.393	1072.12	556.365	909.653	941.009	180.739	39.8787	238.001	291.323	249.645	278.139	499.988	186.54	253.525	18.2664	104.699	30.9213	274.913
P68032;P63267;P68133	6	1	42.3839	2.38649e-06	8.58343e-07	29.8963	0.999994	PanGp	AdvGCn	42361.2	Actin_ alpha cardiac muscle 1 OS=Homo sapiens OX=9606 GN=ACTC1 PE=1 SV=1	3.36758	6.66095	2.22613	4.1355	10.4869	23.3857	4.02577	2.91226	11.1631	9.23791	6.6889	29.9461	13.5882	7.64697	5.69074	8.59464	9.82617	1.17593	6.31399	1.41966	0	4.2978	0.521338	4.01761	0	0	0	8.13642	5.22243	4.5426	0.0650608	2.44432	0	4.152	0	0	0.310107	0
P0DP01	6	2	45.8786	8.4801e-08	3.95282e-08	13.1295	0.999997	PanGp	NGMn	13105.7	Immunoglobulin heavy variable 1-8 OS=Homo sapiens OX=9606 GN=IGHV1-8 PE=3 SV=1	215.311	154.268	176.109	168.413	173.675	151.43	109.441	130.342	134.416	40.8777	225.202	96.4613	188.176	114.349	222.244	157.888	24.1792	0.228345	39.1917	14.1588	133.628	63.9989	60.1396	55.203	38.2378	56.5707	304.775	48.6768	192.195	23.3797	132.461	1.04311	8.48742	67.0246	53.6396	4.16059	36.2675	0
Q13474	4	2	17.5137	4.17182e-05	1.16583e-05	3.13472	0.988615	PanGp	MoGn	109160	Dystrophin-related protein 2 OS=Homo sapiens OX=9606 GN=DRP2 PE=2 SV=2	927.755	180.806	1016.53	198.971	916.972	633.872	467.061	786.93	93.3354	111.177	665.728	825.66	431.888	555.89	867.193	538.195	1361.33	672.272	1413.43	683.268	386.231	126.634	465.222	85.4982	467.792	251.219	160.126	456.901	1010.71	151.647	725.384	112.117	109.987	1353.56	193.493	255.291	555.87	75.4752
Q8N4E4	4	1	29.2332	0.000151808	3.748e-05	Infinity	0.999944	PanGp	NGMp	28299	Phosducin-like protein 2 OS=Homo sapiens OX=9606 GN=PDCL2 PE=1 SV=2	0	72.1581	20.8991	0	6.77429	11.8787	0	0	0	0	0	0	0	0	49.7994	0	0	0	0	0	0	0	0	0	0	0	0	0	0	0	0	0	0	0	0	0	0	0
O96007	3	1	24.0131	1.46963e-07	6.56165e-08	10.0146	0.999858	PanGp	MoDUn	21172.1	Molybdopterin synthase catalytic subunit OS=Homo sapiens OX=9606 GN=MOCS2 PE=1 SV=1	1701.11	224.803	712.546	176.722	366.38	543.916	200.57	252.73	96.6476	87.603	889.936	266.984	314.016	209.39	224.974	646.219	44.4087	0	87.5546	118.979	859.871	52.9516	67.6996	26.2893	22.6955	16.8314	271.402	23.6068	95.6199	789.043	236.208	87.5187	340.304	46.2813	36.9622	8.29466	556.295	0
A0A0C4DH33	3	3	17.5993	2.28664e-06	8.24978e-07	265.023	0.999998	PanGp	PeU	12995.6	Immunoglobulin heavy variable 1-24 OS=Homo sapiens OX=9606 GN=IGHV1-24 PE=3 SV=1	568.344	335.738	186.875	64.911	267.889	752.276	167.921	217.113	399.956	7.93598	314.342	0	104.691	95.2906	46.7279	123.573	0	3.89767	4.34639	19.8257	44.4777	71.2064	190.419	0	214.966	0.028162	278.705	0	44.3874	3.42877	2.74709	0	36.3056	58.7947	0	12.1196	7.54869	0
P62380	2	1	11.4885	0.000163992	4.01479e-05	Infinity	0.999997	PanGp	MoDUp	21171.7	TATA box-binding protein-like 1 OS=Homo sapiens OX=9606 GN=TBPL1 PE=1 SV=1	984.748	0	86.1263	23.9274	95.973	860.729	0	35.7831	0	34.4608	60.3431	0	68.2018	0	170.209	45.9791	8.57172	0	0	0	0	442.424	369.338	0	1327.34	0	10.281	0	415.798	0	0	0	0	0	0	0	18.521	0
P23763	2	1	18.2761	2.2758e-08	1.20002e-08	Infinity	1	PanGp	NGMp	13016	Vesicle-associated membrane protein 1 OS=Homo sapiens OX=9606 GN=VAMP1 PE=1 SV=1	0	13.8672	5.05512	0	0	0	0.0118702	0	0	0	0	0	0	0	8.68885	0	0	0	0	0	0	0	0	0	0	0	0	0	0	0	0	0	0	0	0	0	0	0
A0A075B6J9	2	1	12.6466	2.59128e-07	1.12255e-07	69.977	1	PanGp	PeU	12525.8	Immunoglobulin lambda variable 2-18 OS=Homo sapiens OX=9606 GN=IGLV2-18 PE=3 SV=2	366.544	10278.5	11649.3	2065.12	726.006	566.787	477.27	2478.19	318.679	253.801	1149.67	561.49	791.719	167.116	11497.5	828.19	443.238	3600.74	291.167	101.43	1080.84	143.645	450.861	619.792	466.866	5383.43	487.003	364.448	207.688	120.067	372.639	1902.42	474.295	219.379	68.1066	14077.7	185.851	423.726
Q9UJW2	2	1	9.966	3.58347e-06	1.21392e-06	6.24621	0.999994	PanGp	Vn	55973.2	Tubulointerstitial nephritis antigen OS=Homo sapiens OX=9606 GN=TINAG PE=2 SV=3	5104.76	6572.49	11524.7	8689.25	18244.3	17116.9	6959.25	5490.07	7247.16	5578.19	6407.51	20480.4	7166.78	3817.08	12076.7	7081.89	1151.2	11063.9	29546.4	23229.3	40094.9	39514.5	54475.7	39489.9	24432.7	22950.5	55579.1	43013.4	57634.2	21668.6	38800	98.5422	30903	50746.6	25743.1	22963.7	21072.1	14885.7
Q8NHQ9	20	7	143.11	0.000591361	0.000132515	3.73513	0.999974	PeU	AdvGCp	69117.2	ATP-dependent RNA helicase DDX55 OS=Homo sapiens OX=9606 GN=DDX55 PE=1 SV=3	4297.39	3960.5	2605.91	4895.91	1704.22	3679.32	4975.25	5493.57	5324.34	2427.9	3145.57	1263.54	2433.42	1470.83	5721.42	3333.4	4700.21	1368	10813.5	5284.67	2913.58	15214.4	7248.11	2026.17	11299.5	1737.57	10707	9285.52	6919.65	8671.46	6088.53	1183.11	1617.8	7679.44	5024.81	4168.01	6823.16	1776.11
A0A075B6R9;A0A0C4DH68	8	4	41.6588	0.000720124	0.000158634	10.6855	0.999847	PeU	PanGn	13136	Probable non-functional immunoglobulin kappa variable 2D-24 OS=Homo sapiens OX=9606 GN=IGKV2D-24 PE=1 SV=1	760.418	1857.46	1875.74	215.687	1925.71	1266.94	1338.72	1342.03	742.196	384.783	243.964	444.078	646.93	1225.74	2912.64	454.859	465.378	1792.68	3490.66	1431.84	1741.98	911.835	2054.15	570.471	3862.09	18.235	707.544	3449.79	3972.72	329.502	4202.17	3152.4	1093.57	4146.93	4194.64	4287.64	2235.49	2455.65
O14578	6	1	36.5209	0.00021432	5.12837e-05	7.90002	0.99989	PeU	AdvGCp	233484	Citron Rho-interacting kinase OS=Homo sapiens OX=9606 GN=CIT PE=1 SV=2	2128.79	2842.47	10184	3147.32	5793.25	14344.3	1986.34	3436.82	1718.02	1435.17	1197.05	3839.32	1674.86	4065.24	4959.74	2465.9	3193.94	6357.03	6602.78	4004.71	1881.76	3504.99	6283.43	249.074	7727.45	738.136	371.503	5393.48	5713.5	368.18	3248.33	0	132.102	4549.46	5446.7	5587.58	4709.99	2731.92
Q6DHV5	6	1	29.1249	0.00618882	0.0011484	3.12448	0.99968	PeU	PanGn	168384	Protein CC2D2B OS=Homo sapiens OX=9606 GN=CC2D2B PE=2 SV=4	11281.9	16046.9	17732.2	6762.85	19634.8	15218	15238.3	15665.2	6569.65	6605.79	8308.36	9003.01	9561.39	19685.4	22675.6	8675.03	13050.2	2288.43	21861	12859.8	1290.74	8932.99	18376.3	4017.31	11211	20764.6	11581.6	23970	18147.5	10325.4	13452.8	27395.6	5736.96	19460.2	16849.2	14296.7	14631.3	30382.3
Q6JQN1	5	1	35.811	8.00695e-05	2.11101e-05	11.961	0.999996	PeU	MaDUn	119975	Acyl-CoA dehydrogenase family member 10 OS=Homo sapiens OX=9606 GN=ACAD10 PE=1 SV=1	276.89	81.6215	91.0642	209.873	422.359	50.1612	121.765	261.951	81.6955	24.9793	65.5089	64.4132	162.776	85.9432	624.612	143.661	5.22269	11.6264	1253.71	44.6282	0	793.324	375.02	0	399.512	40.0711	188.774	928.957	636.381	37.9666	668.262	0	0	312.779	0	0	151.691	0
Q8NFP0	4	3	28.6886	0.000621971	0.000137794	9.00543	0.999875	PeU	1GCp	16136.6	Peroxisomal testis-specific protein 1 OS=Homo sapiens OX=9606 GN=PXT1 PE=1 SV=2	7248.35	15027.1	22869.3	3510.34	32711.2	7187.92	29576.3	5362.5	2198.27	4699.12	6429.25	2657.07	10338.5	25972.8	16543.9	7977.4	5546.83	2277.53	28985.7	2127.58	6495.38	6878.65	19306.7	1681.4	2414.47	12122.4	8951.03	49951.4	48437.7	3163.4	10944.8	17.832	2682.34	1496.78	5367.09	361.995	873.589	1345.76
O14544	4	3	29.9494	4.34874e-13	4.96832e-13	13.9184	1	PeU	PanGn	59984.3	Suppressor of cytokine signaling 6 OS=Homo sapiens OX=9606 GN=SOCS6 PE=1 SV=2	2546.68	2914.23	1684.62	4028.25	3966.55	1691.26	4064.02	2475.69	2941.44	13527.6	2439.81	18391.2	2969.54	7252.93	3817.54	2403.68	22821.6	19405.2	15078.5	20726.2	16667	14274.4	15450.7	12567.5	20097.4	10286.5	20005.6	14164.7	11309	13039.1	11659.2	63978	13190.1	18214.3	16111.5	12652.7	17038.8	13950.3
Q9BXW4	4	2	20.8109	5.06231e-11	4.12533e-11	19.5348	1	PeU	Vp	16965.7	Microtubule-associated proteins 1A/1B light chain 3C OS=Homo sapiens OX=9606 GN=MAP1LC3C PE=1 SV=1	1003.6	962.652	783.201	1615.7	990.701	1195.9	802.354	741.257	1099.83	2037.18	839.977	2273.43	1489.83	1647.02	1609.58	982.042	3163.11	18149.6	5318.57	16929	2117.82	8118.69	9694.6	37007.5	4010.65	1667.58	983.46	15164.7	5454.39	4354.88	5251.66	38568	3948.31	17413.2	23471.2	27782.4	2213.24	19298.4
Q8TCZ7	3	2	16.9487	0.00081662	0.000178541	5.49636	0.999588	PeU	Vn	6104.89	Putative uncharacterized protein encoded by LINC00308 OS=Homo sapiens OX=9606 GN=LINC00308 PE=5 SV=2	702.04	505.422	816.272	543.194	1084.35	865.825	413.789	415.263	697.522	463.905	184.779	92.685	592.342	499.641	740.007	683.308	55.2574	1486.33	1807.89	1134.57	1007.58	953.639	2230.76	582.817	1073.69	1984.05	1182.67	1475.33	1955.03	998.272	780.293	75.5053	755.86	1103.4	2118.76	1763.29	1145.93	1403.32
Q15022	2	2	13.1545	3.66714e-05	1.03222e-05	2.84417	0.987423	PeU	AdvGCn	83796.3	Polycomb protein SUZ12 OS=Homo sapiens OX=9606 GN=SUZ12 PE=1 SV=3	1209.29	1734.06	1123.14	1413.18	901.313	1120.2	1780.04	1272.97	1204.93	814.565	683.981	677.33	1577.73	1316.63	2080.18	812.743	1758.48	896.43	1236.58	1434.55	1542.22	1418.84	1205.31	591.356	1702.18	803.608	827.253	784.063	1519.82	1372.8	1058.2	1707.27	886.342	1884.03	1572.47	780.614	1137.8	586.42
Q15582	2	1	11.3917	0.03997	0.00666352	6.40021	0.999695	PeU	AdvGCn	75308.3	Transforming growth factor-beta-induced protein ig-h3 OS=Homo sapiens OX=9606 GN=TGFBI PE=1 SV=1	702.757	901.782	226.706	1586.09	784.428	289.73	511.227	568.546	2331.89	1314.68	731.702	187.956	2205.91	539.001	636.013	1667.08	614.042	302.404	843.204	1379.73	512.503	666.932	1020.05	482.881	1258.51	1927.59	1107.64	349.355	950.733	1224.26	259.554	11.2808	1705.8	304.793	430.146	240.166	1032.28	286.507
Q8WXE0	2	1	12.9156	2.06433e-05	6.12114e-06	19.8215	0.999959	PeU	PanGn	127354	Caskin-2 OS=Homo sapiens OX=9606 GN=CASKIN2 PE=1 SV=2	46.8107	125.841	1853.11	122.549	2682.06	2481.09	214.038	54.9173	173.316	62.6214	96.3553	0	95.7735	95.3213	462.249	100.944	25.5421	3678.94	3473.41	2162.4	2442.44	561.767	1493.06	54.6183	2209.83	12.4143	82.3061	1056.06	1781.61	251.475	3724.3	193.514	43.8156	1735.4	3544.13	2695.87	1656.5	1640.42
Q5SZJ8	2	2	17.1103	0.0479399	0.00790176	3.25897	0.923695	PeU	Vp	31450.2	BEN domain-containing protein 6 OS=Homo sapiens OX=9606 GN=BEND6 PE=1 SV=2	110.052	338.98	129.587	63.5628	276.056	112.005	273.944	96.7613	67.0243	64.2227	58.887	223.499	172.425	171.249	442.699	50.6094	781.785	198.435	792.735	186.067	192.325	484.554	328.597	8.15173	233.087	33.0514	169.964	973.291	859.796	339.487	1524.49	0	54.8383	996.82	60.4394	601.019	13.9415	162.841
Q92982	2	2	11.5099	3.38629e-06	1.16062e-06	19.3946	0.999997	PeU	Vp	16345.1	Ninjurin-1 OS=Homo sapiens OX=9606 GN=NINJ1 PE=1 SV=2	56.4426	44.534	94.0032	0	55.2495	19.721	17.9318	62.4107	99.8825	62.3668	58.5146	17.8273	25.1685	22.0364	5.51575	18.5651	1078.29	980.283	1768.69	612.247	198.574	933.959	288.258	105.226	519.352	69.1096	1817.49	564.047	937.787	688.304	273.614	52.5014	317.832	1954.73	988.629	725.626	270.711	287.031
P19823	93	69	702.32	9.42116e-05	2.41821e-05	2.25295	0.999998	Vn	MoDUn	106920	Inter-alpha-trypsin inhibitor heavy chain H2 OS=Homo sapiens OX=9606 GN=ITIH2 PE=1 SV=2	80840.3	62819.5	62547.2	73216	41185.4	42651.7	70704.3	72115.7	96653	65538.1	94903.8	63529	68740.3	60471.5	71707.8	83224.8	87098.7	47980	50348.4	75241.6	53125.9	84964.7	55009.5	93820.9	43879	50509.1	101091	42991.4	39233.2	108009	28068.3	25553.9	82545.8	60818.1	53969.7	54553.7	72659	44146.9
P01011	80	57	624.273	2.10372e-06	7.61338e-07	3.12043	0.999999	Vn	MoDUn	47822.1	Alpha-1-antichymotrypsin OS=Homo sapiens OX=9606 GN=SERPINA3 PE=1 SV=2	799194	734976	619214	776576	350314	600269	906186	810382	1.14859e+06	887336	858988	377271	666053	804803	754217	648196	1.31947e+06	369434	286437	410831	301493	589834	453662	523766	524113	348083	805627	344700	370304	467411	260339	594684	751150	403677	373952	375285	451891	263393
Q2M389	23	16	145.628	1.12224e-06	4.27374e-07	3.21866	0.999999	Vn	MoDUp	137430	WASH complex subunit 4 OS=Homo sapiens OX=9606 GN=WASHC4 PE=1 SV=2	65269.2	96046.3	68039.3	76100.1	41087.5	51388.8	62699.2	58586.8	61474.1	86386.9	70258	38343	63403.4	38358.8	111070	70865.2	118029	36803.4	23297.4	36859.3	26009.5	42613.2	39367.3	38998.9	50219.4	30528.2	23867.2	25807.2	27248.6	38700.9	24375.4	22012.5	33630.8	36336.5	36163.5	30493.8	29240	31003.6
O75051	22	13	136.361	0.000611891	0.000136078	2.49734	0.999971	Vn	1GCn	214355	Plexin-A2 OS=Homo sapiens OX=9606 GN=PLXNA2 PE=1 SV=4	52399.8	76288.9	42346.7	59036.5	34917.5	52182.9	57847.7	51538.2	54304.4	66935.1	55876.9	54030.2	41853.3	48506.4	84972	48693.1	65012.3	35958.1	23106.3	39364.3	19244	33879.4	37766.9	44792.3	52023.8	19340.8	21230.9	39035	51896.6	37518.4	19509.4	40195.6	35690.2	42956.1	40394.1	51666.8	27428	45653.5
P01782	20	4	157.586	3.91529e-06	1.31866e-06	4.08788	0.999997	Vn	MoDUn	13115.9	Immunoglobulin heavy variable 3-9 OS=Homo sapiens OX=9606 GN=IGHV3-9 PE=1 SV=2	1287.68	1951.34	1144.65	1381.03	447.569	868.778	880.92	1123.9	1298.54	1330.44	1122.9	4266.92	882.792	1142.21	1722.97	1067.73	732.599	258.898	445.973	795.027	176.124	1348.61	1173.02	842.869	1390.83	538.767	1836.67	797.725	454.544	713.89	244.292	68.4454	1450.38	594.224	642.728	702.579	1125.54	58.0241
Q8IWS0	15	9	82.3559	0.00200126	0.000410582	2.88178	0.999756	Vn	MoDUp	42431.1	PHD finger protein 6 OS=Homo sapiens OX=9606 GN=PHF6 PE=1 SV=1	2123.37	2863.98	1447.45	2438.65	1145.16	960.463	2802.57	1910.51	2760.38	2692.73	1712.48	1849.31	2101.15	2475.56	3133.63	2207.61	3052.37	601.148	1549.7	1035.01	1483.06	2092.49	1558.88	2912.22	1066.15	417.51	4608.45	875.143	1372.72	3176.47	772.057	1188.47	1752.71	1653.04	1311.66	1157.16	1211.99	1084.79
P53004;A6NEY8;O75838;Q6IPR1;Q9BPV8	13	5	88.439	1.7933e-06	6.59233e-07	2.38093	0.999996	Vn	1GCp	33713.7	Biliverdin reductase A OS=Homo sapiens OX=9606 GN=BLVRA PE=1 SV=2	4056.55	6485.99	5163.59	3747.26	2803.79	4576.81	4882.83	5166.03	5569.98	4831.81	3994.27	12259	3548.3	4108.93	3327.43	3058.26	4656.36	3075.33	4622.49	2464.29	2474.55	2323.96	3296.95	1298.61	2109.01	2351.27	2862.11	4645.45	4230.76	4357.33	3204.41	716.576	1634.41	3443.24	1960.08	3648.64	2491.9	3176.37
P30711	9	5	53.5229	1.70919e-09	1.10042e-09	3.55283	0.999998	Vn	NGMn	27506.2	Glutathione S-transferase theta-1 OS=Homo sapiens OX=9606 GN=GSTT1 PE=1 SV=4	693.166	556.098	436.929	893.71	491.1	488.186	697.193	576.666	822.684	460.824	1088.14	424.859	1015.86	600.72	413.486	1088.03	367.756	29.5774	92.8658	60.7091	9.87562	335.157	168.075	353.547	287.057	664.577	333.707	199.875	206.738	168.977	268.336	254.977	333.653	273.1	250.141	59.7023	191.446	311.078
P32119	9	7	94.3629	0.0431605	0.00715447	24.5732	0.97381	Vn	PeU	22063	Peroxiredoxin-2 OS=Homo sapiens OX=9606 GN=PRDX2 PE=1 SV=5	324.57	185.552	148.204	67.0807	1167.86	161.767	286.314	160.085	49.1827	1534.26	389.732	34018.4	78.0356	1938.7	98.2713	65.9068	306.327	126.207	164.401	34.6151	3377.2	115.089	244.407	20500.3	83.2221	98.0893	234.572	1054.44	397.947	173.31	512.4	1891.91	934.298	465.696	140.473	157.464	512.294	11.5513
P05452	8	3	61.5241	2.62492e-06	9.21348e-07	4.51318	0.99996	Vn	MoGn	22936	Tetranectin OS=Homo sapiens OX=9606 GN=CLEC3B PE=1 SV=3	8740.78	8667.89	5150.53	18679.5	6133.46	6477.76	12749.9	6626.74	13172.1	31323.3	8732.54	939.351	10831.1	16135.6	12670.6	9704.06	48304	14616.4	10060.3	2923.51	1170.49	13649.6	2063.25	15901.8	11405.2	12003	21796.3	9712.7	7623.07	2740.75	5667.67	1497.46	3452.53	12956.4	645.008	9907.54	3646.14	8121.86
Q6S5H5;A6NI47;Q6S545	8	2	43.7852	0.0251696	0.00431969	Infinity	0.996582	Vn	PeU	58066	POTE ankyrin domain family member G OS=Homo sapiens OX=9606 GN=POTEG PE=2 SV=5	2.55705	0.00010935	0.107592	0.110572	1.36286	0.361111	161.992	0.8315	3.35443	0.16488	200.226	4.03796	58.7226	0.0118238	12.8036	1.97507	35.5526	0.000661488	0	12.5032	199.37	8.25513	0	0.000145158	0	0.117793	27.1483	0	10.0274	0	0	0	6.53845e-05	16.1341	2.66683e-05	0	0	1.74481e-05
Q7Z794	7	2	47.8516	0.03694	0.00617605	3.96751	0.992443	Vn	MoDUn	62186.6	Keratin_ type II cytoskeletal 1b OS=Homo sapiens OX=9606 GN=KRT77 PE=1 SV=3	32434.7	11807.5	12720.5	10049.2	7243.17	18360.6	7867.84	29802.8	11266	9210.1	30471.2	11221.9	8562.67	9165.63	13869	24688.4	21833	13781.7	5198.07	20096	11540.6	13328.5	6512.66	19630.1	3941.29	11141.3	8129.56	5550.58	5098.63	6198.14	3122.61	13001.4	7280.85	5112.95	6766.28	3540.16	7208.16	10427.7
Q8IV77	7	5	42.0536	2.77693e-05	8.11034e-06	9.37782	0.999819	Vn	PanGn	66341.1	Cyclic nucleotide-gated cation channel alpha-4 OS=Homo sapiens OX=9606 GN=CNGA4 PE=1 SV=3	62921	15871.3	6386.02	14529.9	5831.84	9083.71	19196.3	12878.6	15861.5	77504.7	7850.97	40441.6	8134.68	59266.2	70971.9	8458.19	95715.7	20449	11881.3	24664.4	146.178	26774.7	13841.7	26715.1	30894.2	15903.6	18357	19754.6	18956.5	21487.2	3303.68	36611.6	39637	27887.7	23057.2	35113.3	22477.1	36179.5
A0A0B4J1Y9	6	2	56.3616	2.54567e-07	1.10691e-07	12.685	0.999962	Vn	PanGn	13374	Immunoglobulin heavy variable 3-72 OS=Homo sapiens OX=9606 GN=IGHV3-72 PE=3 SV=1	9.68902	11.0547	4.39436	14.3423	3.40341	3.78834	13.6395	6.70152	9.35935	239.805	5.60506	12.6061	10.2561	63.2484	8.48523	5.63165	205.198	11.8071	8.84642	13.3863	12.2873	7.69101	11.1116	14.5363	10.7671	9.66219	11.7277	10.0849	10.0585	7.62048	7.51322	35.9277	15.4632	12.3162	13.428	12.5052	7.13485	11.6231
Q7Z7G2	5	5	27.8484	0.0114784	0.0020706	3.61285	0.994419	Vn	AdvGCn	18450.6	Complexin-4 OS=Homo sapiens OX=9606 GN=CPLX4 PE=1 SV=1	7126.07	6265.27	4264.19	6784.52	2393.06	3496.82	5301.79	6949.66	9194.82	8120.03	6209.94	14143.7	4659.66	6324.35	7081.58	5434.84	14495.2	4014.73	5597.02	6797.13	11690.9	8116.86	6325.77	9225.18	3111.58	2049.02	11969.1	4263.67	2961.09	10073.8	2725.82	1482.01	10761.9	5663.22	4782.43	3803.61	7624.46	3693.04
P22352	5	2	29.6965	1.29614e-05	3.98529e-06	5.74708	0.999992	Vn	AdvGCn	25630.5	Glutathione peroxidase 3 OS=Homo sapiens OX=9606 GN=GPX3 PE=1 SV=2	1710.35	1646.59	1858.79	1499.51	1387.26	1407.94	1162.62	1978.29	1246.56	1094.8	1714.51	6401.36	1410.24	909.968	1100.28	1363.55	822.002	345.923	499.255	548.089	369.383	418.529	463.044	417.089	621.735	601.189	512.059	703.525	504.97	122.9	504.639	1033.26	387.715	598.024	108.843	395.207	470.708	434.635
P51858	5	2	33.9902	0	0	9.19208	1	Vn	AdvGCp	26902.4	Hepatoma-derived growth factor OS=Homo sapiens OX=9606 GN=HDGF PE=1 SV=1	112520	204609	109516	83947.2	80148	78137.2	155864	140976	78219.7	89026.8	79009.2	72933.8	85688.6	173374	220197	101372	203227	64608	56220.8	47981.4	62717.5	41315.6	57627	63317.6	23324	68179.9	64715	93307.1	59504.9	45908.4	50211.3	35127.1	35552.7	66323.1	64292.9	77106.5	49677.6	71597.4
Q5UE93	5	1	25.2818	3.4718e-05	9.8863e-06	11.9745	0.999239	Vn	NGMn	85113.6	Phosphoinositide 3-kinase regulatory subunit 6 OS=Homo sapiens OX=9606 GN=PIK3R6 PE=1 SV=1	513.665	663.351	1415.11	189.6	579.325	522.378	1056.52	364.462	71.8811	252.83	762.746	4625.4	776.445	481.223	518.551	580.89	637.956	0	298.774	14.9721	0	415.942	279.757	427.034	79.2241	469.307	157.659	165.519	735.905	0	9.28643	0	0	81.7875	0	51.4041	273.707	0
Q6UWQ7	4	2	24.7075	0.00266596	0.000533798	16.5727	0.999351	Vn	MoDUn	13989.8	Insulin growth factor-like family member 2 OS=Homo sapiens OX=9606 GN=IGFL2 PE=1 SV=1	7467.78	2081.28	928.408	7446.45	651.353	1257.32	2411.34	2102.7	11094.9	10173.4	6368.48	22389	7596.51	5694.99	2257.6	6928.5	2287.88	3032.56	725.429	4850.58	3082.87	638.958	2242.53	5419.84	754.673	4190.84	1643.28	215.249	273.956	6696.83	1197.27	2135.68	8181.06	810.092	1276.46	4760.14	2326.61	6452.43
Q9Y4F1	4	1	28.8976	3.60767e-12	3.68781e-12	10.059	1	Vn	NGMn	119374	FERM_ ARHGEF and pleckstrin domain-containing protein 1 OS=Homo sapiens OX=9606 GN=FARP1 PE=1 SV=1	1152.36	2182.03	788.964	1647.52	1516.35	670.923	1259.37	2964.82	2120.36	4341.6	1588.46	3568.61	2010.66	4267.98	370.448	1880.59	642.121	60.4498	631.054	116.527	25.641	454.845	798.299	61.896	140.756	326.259	1259.82	354.239	883.429	259.602	93.4902	0	198.649	179.599	41.7147	30.7881	560.808	0
Q8NEX9	3	1	22.8701	1.96167e-07	8.65899e-08	16.7385	1	Vn	MoDUn	35548	Short-chain dehydrogenase/reductase family 9C member 7 OS=Homo sapiens OX=9606 GN=SDR9C7 PE=1 SV=1	12430.4	16264.7	8778.48	15436.7	2993.74	6522.79	15159.6	14065.9	21346.3	16535.6	14233.5	5397.61	12249.5	12346.8	12067.5	11797.9	24258.1	2009.23	1921.15	3266.38	1831.85	6585.41	5503.29	10268.8	5495.08	2978.48	13783.3	3131.94	2321.15	4048.6	1482.36	8381.76	10373.7	3500.32	873.383	1292.62	2977.2	1408.57
Q8NA77	3	1	11.8472	4.11282e-12	4.09638e-12	18.4299	1	Vn	MoDUn	18697.5	Testis-expressed protein 19 OS=Homo sapiens OX=9606 GN=TEX19 PE=1 SV=1	93958.1	80622.2	79621.6	109121	28537.1	42513.9	92445.2	65057.4	126967	155139	104746	70868.9	79852.2	68620.5	108412	90943.5	190302	21562.5	25086.5	41915.4	14823.6	36334	39313.7	38695.1	41309	53760.3	71223.3	22751.6	13338.9	96060	35888.4	5448.04	35767.4	38335.9	26360.9	17022.4	81825.8	10233.6
O95274	3	2	15.1142	0	0	11.1621	1	Vn	MoGp	37054.3	Ly6/PLAUR domain-containing protein 3 OS=Homo sapiens OX=9606 GN=LYPD3 PE=1 SV=2	11207.1	20950.3	14417.1	9588.49	9217.37	15106.1	20719.5	34325.8	33337.7	24528.4	8513.88	6776.43	9671.83	19848	37185.6	19105.1	47874.6	6667.39	22470.2	25618.1	43898.1	13698.5	14452.6	11351.4	10514.2	6428.94	40713.3	27696.2	11225.6	11708	17794.1	36210.1	9065.92	7433.84	5359.94	8419.6	14597.2	57580.4
Q6ZMZ0	3	2	17.1489	0.00331881	0.000651091	6.4658	0.979986	Vn	PanGn	79921	E3 ubiquitin-protein ligase RNF19B OS=Homo sapiens OX=9606 GN=RNF19B PE=1 SV=2	1744.02	2303.25	3371.91	3488.11	2736.19	1467.18	2217.34	966.981	2330.26	12791.2	1409.48	9843.4	1651.33	10737.3	2992.38	1056.53	7161.83	1914.74	2998.2	2269.26	3006.28	2071.02	2279.03	2093.56	3104.28	186.177	2289.48	2264.94	2083.93	2766	3386.94	5077.73	2208.23	2401.72	2369.07	3376.57	2646.94	2305.47
Q9UM13	3	2	16.4097	0.026594	0.00455743	11.0229	0.925724	Vn	PanGn	21423.2	Anaphase-promoting complex subunit 10 OS=Homo sapiens OX=9606 GN=ANAPC10 PE=1 SV=1	76.7587	40.1092	98.8615	77.1065	192.264	178.544	89.0118	141.382	293.549	4546.77	32.5714	2000.69	135.281	1142.6	25.5365	39.5604	8994.89	1145.46	252.683	92.8019	1952.15	911.634	352.627	235.627	504.513	1174.97	2251.79	39.8693	659.327	2121.48	738.84	849.86	10768.9	69.9004	569.433	88.7099	2054.96	2886.57
Q6ZV77	2	2	25.0085	2.05832e-07	9.0173e-08	3.26297	1	Vn	1GCp	20399.8	Uncharacterized protein C9orf139 OS=Homo sapiens OX=9606 GN=C9orf139 PE=2 SV=1	27470.7	61900.1	37498.3	20718.2	27733.7	25421.2	55970.7	47615.1	21386.9	18134.6	21639.8	17270.9	25911.4	66301.2	66552	27629.4	35921.3	18685.3	31112.9	23087.3	28138.7	20910.3	26554.1	16766.4	14596.7	49391.3	28172.8	68504.3	36486.6	19796.9	31562.8	10862.9	19427.4	32552.7	29469.2	29025.1	33661.3	55557
P58557	2	1	11.529	3.65241e-12	3.70108e-12	Infinity	1	Vn	AdvGCp	19469.2	Endoribonuclease YbeY OS=Homo sapiens OX=9606 GN=YBEY PE=1 SV=2	468.553	473.824	414.293	399.074	537.114	554.481	631.928	714.354	711.665	704.401	483.572	119.146	180.089	213.018	950.3	288.403	1839.47	0	0	0	0	33.631	64.5369	0	0	0	103.307	0	0	114.118	0	0	0	0	0	0	162.025	0
Q5T9G4	2	1	16.3682	2.88721e-10	2.07687e-10	4.37637	1	Vn	MaGp	39145	Armadillo repeat-containing protein 12 OS=Homo sapiens OX=9606 GN=ARMC12 PE=1 SV=1	22329.8	21843.8	19186.1	19105.3	18109.1	15112.7	22654.9	21328.3	27349.4	35328.4	17892.6	25112.8	19190.5	25277.7	27741.2	20192.4	47255.2	19045.6	10051.8	15470.9	17416.2	11025.3	16409.5	15138.1	10632.7	5398.91	15234.8	13275.2	9531.92	12115	9101.51	33981.1	15599.9	12884	20186.2	13673.2	12817.5	17078.9
Q9P0P8	2	1	11.65	0	0	31.5655	1	Vn	MiGn	28055.4	Mitochondrial transcription rescue factor 1 OS=Homo sapiens OX=9606 GN=MTRES1 PE=1 SV=1	398.993	5990.44	3125.5	3412.05	2679.86	3005.39	4133.68	3617.78	3649.71	2307.76	3502.82	2782.9	3899.15	3302.27	3854.98	4106.92	2834.02	28.5243	636.094	88.4542	0	921.438	225.774	23.5138	90.0795	1652.66	109.606	188.591	741.626	23.7103	181.932	0	473.808	97.414	0	0	146.224	25.9755
Q63ZY6;Q3KNT7	2	1	15.3046	1.68666e-05	5.13186e-06	9.39585	0.999807	Vn	MoDUn	34974.1	Putative methyltransferase NSUN5C OS=Homo sapiens OX=9606 GN=NSUN5P2 PE=5 SV=2	805.23	581.102	337.718	400.052	174.612	580.112	532.191	2279.7	455.228	334.628	1478.21	85.4504	313.934	455.757	809.563	1382.7	1110.84	118.138	193.219	270.231	357.549	82.2133	8.01024	158.592	340.976	185.261	121.961	26.0706	184.563	617.663	138.812	95.6022	118.111	184.066	77.2621	228.825	476.787	10.7317
P60903	2	1	11.6445	0.0181634	0.00318289	23.7394	0.972851	Vn	NGMp	11317.2	Protein S100-A10 OS=Homo sapiens OX=9606 GN=S100A10 PE=1 SV=2	46.0895	0.854841	67.3493	45.5109	130.191	214.405	89.3136	31.6553	77.3232	96.3949	171.619	2676.91	82.1935	153.902	156.164	8.20507	3000.78	139.253	16.5587	101.041	0	22.9593	14.5012	11.7248	6.20605	180.027	14.7189	10.9159	45.5635	0.672217	0	0	144.585	15.9544	28.194	28.7348	203.452	16.5817
Q8WXG8	2	1	11.2939	3.15152e-06	1.08335e-06	9.68662	0.99989	Vn	PanGn	11733.7	Protein S100-Z OS=Homo sapiens OX=9606 GN=S100Z PE=1 SV=4	1007.62	819.536	3270.01	864.37	3086.47	5849.85	2145.68	1323.69	156.761	675.207	1161.99	833	338.28	1297.16	20905.8	493.489	351.163	1846.92	5198.73	2906.94	2905.29	6248.26	2975.41	1652.61	3438.58	10039.2	1076.56	5711.1	4890.44	1436.91	2299.11	200.451	875.301	4343.87	1676.61	944.496	2489.71	918.978
P02787;Q13098;Q1T7F1	316	217	1608.75	4.15368e-12	4.10201e-12	3.48058	1	Vp	MoDUn	79345.1	Serotransferrin OS=Homo sapiens OX=9606 GN=TF PE=1 SV=3	1.29901e+06	1.26588e+06	917450	1.1732e+06	717490	1.10828e+06	1.21279e+06	1.43829e+06	1.44799e+06	1.14467e+06	741579	534695	795516	1.11178e+06	1.16241e+06	1.04719e+06	985026	476020	517347	449263	336353	791832	472051	578251	436073	591109	928090	504922	540466	757460	439553	177474	284043	348331	399868	549858	644715	394004
P02790;Q5XKP0;Q86YR6	92	64	688.114	4.83527e-09	2.88159e-09	2.53161	1	Vp	MoDUn	52417.8	Hemopexin OS=Homo sapiens OX=9606 GN=HPX PE=1 SV=2	311000	318333	226521	402727	183046	244168	289814	348814	345477	254486	252797	169650	192718	259491	291442	316220	335904	236202	115471	184282	142970	239927	170893	208986	197519	188791	230859	118436	95828.2	230369	144133	246021	228185	153966	162979	196145	205258	192913
P02774	84	62	643.568	1.93939e-05	5.7801e-06	3.25023	0.999947	Vp	MoDUn	54514.4	Vitamin D-binding protein OS=Homo sapiens OX=9606 GN=GC PE=1 SV=2	168117	156489	76054.5	147506	51198.5	118658	109497	155106	134722	90749.9	102645	51078.5	101514	111911	98202.1	126946	101108	41190.5	43967	47622.6	24874.1	72827.5	49365.7	49584.9	55769.3	66008	87773.3	37564.6	32779	66515.6	30386.5	16036.9	71001.1	42909.4	25979.8	33437.4	59788.5	25728.3
P01008	75	55	553.234	3.96001e-08	1.9637e-08	3.38631	1	Vp	MoDUn	53058.8	Antithrombin-III OS=Homo sapiens OX=9606 GN=SERPINC1 PE=1 SV=1	103824	108900	79446.9	100035	70991	88538.7	127813	123606	105007	77926.8	97192.1	62229.5	74758.4	85321.9	132036	106501	83196.9	41532.1	50782.4	67253.3	39687.8	107316	37674.2	74309.7	61160.9	31032.2	128447	37750.3	40309.7	89877.4	48601.9	15632.1	42073	43452.4	43478.2	38138.9	69600.8	31643.4
P0DOX6;A0A0C4DH43	56	19	656.717	9.93915e-08	4.54209e-08	2.45483	0.999973	Vp	AdvGCp	64284.4	Immunoglobulin mu heavy chain OS=Homo sapiens OX=9606 PE=1 SV=2	376984	683436	426148	270911	307214	446851	514671	604801	535347	253104	277864	168395	224644	455952	665127	276836	559215	312801	370728	353555	279706	360016	344163	343245	268101	228198	521685	354340	395523	368854	1.55744e+06	205508	182054	428973	337250	359324	341219	344221
P01019	41	29	261.571	0.00253655	0.000510519	2.29873	0.997778	Vp	MaDUn	53439.4	Angiotensinogen OS=Homo sapiens OX=9606 GN=AGT PE=1 SV=1	41957.8	25903.7	22921.7	89723.1	21664.1	29350.5	22799	59729.2	43640.8	30779	35679.7	18158.1	38353.2	34200.2	36963.6	52893.2	33389.1	17924.1	17100.3	28038.4	15138.5	22082.7	28682.2	15139.2	22127.9	32411.2	24725.6	15333.4	14680.1	43913.9	24552.6	864.02	42414.7	18542.5	13532.6	14289.4	31107.1	14849.6
P19652	37	22	303.266	8.7196e-08	4.04826e-08	2.60605	0.999998	Vp	1GCp	23887.8	Alpha-1-acid glycoprotein 2 OS=Homo sapiens OX=9606 GN=ORM2 PE=1 SV=2	138019	82138.8	71833.3	115625	55397	76432.1	93228	97314.5	101191	90151.3	85057.2	38500.1	62041.9	80223.3	83962.5	75730.8	77996.6	59700.7	45540	49072.3	39844.2	74882.3	57214.3	75418.2	27175.8	63320.6	74987.6	40335.6	28622	79938.2	49325.9	21490.5	139365	57836.2	50891.7	69778.6	72909.2	63419.6
P02652	33	26	204.697	2.13132e-09	1.35441e-09	5.40923	1	Vp	MaDUp	11289.1	Apolipoprotein A-II OS=Homo sapiens OX=9606 GN=APOA2 PE=1 SV=1	376708	496469	357128	355268	129056	248026	440880	406663	400255	356086	305976	132058	226556	313211	449382	211420	281385	58472.9	82823	66821.4	46054.8	282907	139223	247546	92251.9	139074	229560	80494.2	138000	103354	37071.6	21357.5	48425.1	114697	34422.1	67092.9	80580.7	25295
P02753	30	17	246.916	2.81155e-05	8.19089e-06	2.44405	0.999975	Vp	1GCp	23352.2	Retinol-binding protein 4 OS=Homo sapiens OX=9606 GN=RBP4 PE=1 SV=3	100209	137156	111870	55401.6	65974.4	143167	126820	124413	74751.2	45087.7	89687.1	24793.9	68368.1	122213	116388	76277.4	111882	73209.9	64037.9	47168	55516.5	70924.3	68491.2	67086.9	64465.9	62716.5	65661.5	81296.8	83552.6	37067.5	60547.6	68408.7	44989.3	76912.3	72584	69144.4	54370.9	58002.6
P0DOX3	30	10	209.007	0.0302355	0.00513617	2.19014	0.959029	Vp	AdvGCp	56794.7	Immunoglobulin delta heavy chain OS=Homo sapiens OX=9606 PE=1 SV=1	8205.16	11937.6	8452.12	6999.53	5500.1	5217.6	10208.9	6388.66	10732.2	5410.53	4998.35	3470.11	6509.64	8629.39	11565	5841.56	6242.83	1830.25	1917.28	3190.84	1718.58	5085.46	3851.22	5546.39	4108.1	8343.57	8661.02	9178.45	6016.96	3919.42	9708.28	2458.25	6210.62	2445.74	6134.06	7509.97	5406.03	5063.04
Q9HCM2	24	12	138.359	3.77476e-14	4.94248e-14	3.84353	1	Vp	MaDUp	215820	Plexin-A4 OS=Homo sapiens OX=9606 GN=PLXNA4 PE=1 SV=4	43408.6	38593.8	24812.8	39435.9	21664.6	25586.6	32527.6	35775.8	49345.1	40467.2	29451.1	26020.9	24601.9	35590.7	39671.9	28995.3	37945.2	9970.94	12560.7	10805.8	4677.65	23047.1	19498.8	7815.85	25077.6	7836.85	20918.8	7155.62	13578.1	15668.3	13964.8	11176.4	14453.8	15574	10279.5	4721.1	13708.6	10582.6
P01700	13	6	73.6454	5.84708e-05	1.58091e-05	4.73401	0.999976	Vp	MoDUp	12454.7	Immunoglobulin lambda variable 1-47 OS=Homo sapiens OX=9606 GN=IGLV1-47 PE=1 SV=2	5099.11	4302.47	4331.37	5329.38	1746.13	2887.55	5181.69	4273.26	4457.87	3967.72	4096.69	636.882	3362.77	3511.5	2914.5	4099.82	2004.07	199.424	1424.32	177.745	143.926	1853.41	946.692	1234.36	2522.11	584.435	954.694	709.749	1444.26	999.265	763.427	2741.34	1056.01	625.543	1152	2293.55	2283.9	127.358
A0A0C4DH38	12	8	104.025	2.64543e-10	1.92555e-10	3.8812	1	Vp	AdvGCn	12845.7	Immunoglobulin heavy variable 5-51 OS=Homo sapiens OX=9606 GN=IGHV5-51 PE=3 SV=1	18747.9	20661.1	8984.61	16592.4	7882.22	9264.89	16573	16034.8	19745.7	14544.7	11237.3	8626.04	14290.9	16804.4	13066.8	11480.1	9001.4	10232	7930.71	9402.25	14141.6	8133.94	11483.8	15927.4	5514.35	14976.3	19076	6545.04	8594.32	4716.09	6725.47	8072.97	12890	4700	8765.95	8136.49	7498.54	10826.6
P01762	12	3	149.76	0	0	13.8333	1	Vp	MoDUn	13079.8	Immunoglobulin heavy variable 3-11 OS=Homo sapiens OX=9606 GN=IGHV3-11 PE=1 SV=2	122040	80868.5	70122.6	83896.6	33098.5	32902.1	125076	49573.2	106989	127127	88206.4	53034.7	79618.6	74994.2	85690.7	73478.5	92052.8	26347.8	16630.3	26021.4	13885.2	19303.3	24174.9	38004.7	13091.4	33019.5	37812.4	16052.3	12471.5	32716.7	10339.3	7243.19	39626.2	14900	20852.6	14985.9	27382.4	10035.9
A0A0J9YXX1	12	4	108.916	6.23149e-05	1.66936e-05	2.52205	0.999246	Vp	PanGp	12943.7	Immunoglobulin heavy variable 5-10-1 OS=Homo sapiens OX=9606 GN=IGHV5-10-1 PE=3 SV=1	6612.26	3654.66	5708.1	8627.33	2192.39	4054.02	5968.58	7808.68	11502.4	7013.86	4691.85	4852.38	4544.57	3790.38	6162.06	6362.3	9252.26	4992.26	4080.05	4609.41	4092.92	3318.85	5239.58	4694.89	6486.84	8602.37	7188.26	2558.37	5916.45	5196.79	4394.45	7264.23	5367.87	4282.93	4868.26	3365.65	3668.68	6330.53
A0A0U1RQE8	11	7	77.0057	1.97131e-08	1.06847e-08	8.00496	1	Vp	AdvGCp	34952	Putative glycine N-acyltransferase-like protein 1B OS=Homo sapiens OX=9606 GN=GLYATL1B PE=3 SV=1	95398.2	156845	67607.2	49096.6	25036.7	53281.3	104485	125212	60741.7	39612.9	58419.7	18231.3	49861.2	99904	156566	62204.1	96846.3	16567.9	37676.9	29257.3	17109.8	34731.5	32794.9	15840.6	15569.4	23144.2	43186.6	37620.2	29405.4	30842.4	16326.6	192.317	14301.1	34199.9	33218.6	25958.7	42812.4	12380.5
P02655	11	7	97.5917	1.53684e-08	8.44773e-09	2.24115	0.999961	Vp	MaDUn	11283.9	Apolipoprotein C-II OS=Homo sapiens OX=9606 GN=APOC2 PE=1 SV=1	73465.9	46329.3	57776.3	70424.6	49922.9	86951.6	64172.8	72039.2	74671.1	63293.5	29921.8	36586.8	42352.2	36465.9	52732.5	41042.6	40101.4	34743.8	47039.8	38365.7	30990.2	43907.9	38280.9	27424.9	52738.6	28526.6	47371.4	41582	39524.2	45689.3	44778.9	3036.13	21264.8	33815.9	35915	32912.5	43946.5	21618.6
Q13367	11	7	71.2266	2.49804e-11	2.12483e-11	2.66064	1	Vp	MaDUp	119687	AP-3 complex subunit beta-2 OS=Homo sapiens OX=9606 GN=AP3B2 PE=1 SV=2	14794	18914.3	13582.7	14338.4	8834.76	14654.6	19228.5	18527.9	15443.9	10464.3	10769.8	5891.32	9874.43	15069.7	19059.7	12044.2	13278.3	24380	12235.3	16918.1	13466.8	7979.94	13645.4	17520.6	6596.8	11904.2	11813.3	10539.6	9736.87	6431.24	5943.49	15980.9	9331.34	9178.46	8415.21	10145.6	8840.5	17739.9
A0A0C4DH35	11	6	45.2691	2.57994e-12	2.68434e-12	5.30163	1	Vp	MoDUn	12981.5	Probable non-functional immunoglobulin heavy variable 3-35 OS=Homo sapiens OX=9606 GN=IGHV3-35 PE=1 SV=1	40181.8	44352	36711.4	23418.9	32950.8	31922.4	30704.3	37197.9	34198.7	18689.3	41239.7	6990.1	27510.6	25325.6	38418.1	32478.4	20516.9	18413.3	14035.6	9539.77	2873.45	15813.4	12187.7	9781.52	15730.7	1051.52	9194.05	7452.06	18355.4	19255	10910.8	4472.58	6730.79	5399.55	15845.5	23080.3	14060.3	20798
P02654	10	6	53.4953	1.9984e-15	3.37505e-15	2.405	1	Vp	1GCn	9331.94	Apolipoprotein C-I OS=Homo sapiens OX=9606 GN=APOC1 PE=1 SV=1	19385.4	21154.9	15306.8	19725.3	15635.8	18436	19999.5	19396	18103.9	15595	18234.3	10837.3	15671.9	19449.1	18228.8	16371.8	16686.2	9627.89	12576.4	12634.6	18538.4	14689.3	10931.5	11421.2	14611.5	13239.6	20800.1	7994.1	11277	18233.1	8868.27	9955.72	11952.5	10632.7	9015.1	10401.1	12886.7	13424.6
A0A0C4DH29	10	4	83.9361	5.04707e-13	5.71016e-13	2.83667	1	Vp	PeU	13121.8	Immunoglobulin heavy variable 1-3 OS=Homo sapiens OX=9606 GN=IGHV1-3 PE=3 SV=1	11666.6	15269.6	9850.89	10981.6	6117.09	9297.2	14136.6	14599.1	13845	10193.5	8104.95	4527.87	7563.47	8846.07	14464.2	9995.77	22741.6	7268.82	10512	8560.86	7510.4	9530.06	7724.91	9453.16	6830.96	16863.6	18286.9	6251.77	8581.73	11634.4	6961.36	6219.77	4720.99	8978.36	8323.14	10311.8	13505.8	15193.7
Q9C091	9	5	49.5759	0	0	26.5745	1	Vp	MoDUn	216636	GREB1-like protein OS=Homo sapiens OX=9606 GN=GREB1L PE=1 SV=2	44560.7	45164.8	26986.9	41826.5	21649	45615.5	51901.2	58561	65798	49683.6	44774.3	22210.6	22473.9	29644.8	11742.5	34096.6	94827.3	4511.77	10856.7	6786.55	7045.39	4541.49	5981.1	5867.5	7491.84	8090	13174.3	5993.19	3311.82	15608.1	9258.88	5453.7	9739.04	3431.47	7345.13	4274.52	18337.5	9566.42
A0M8Q6	8	3	111.85	4.76286e-14	6.09919e-14	167.099	1	Vp	MoDUn	11424.7	Immunoglobulin lambda constant 7 OS=Homo sapiens OX=9606 GN=IGLC7 PE=1 SV=3	1262.08	1309.71	136.283	792.157	22.7986	176.981	171.23	1422.03	1220.42	1107.46	126.356	123.458	111.658	1479.8	211.084	295.078	424.97	1.59457	16.197	6.27502	3.72367	58.0264	3.5228	9.49958	31.4461	31.049	285.626	6.77991	4.04145	2.06908	4.10291	57.4207	0.471102	9.56321	10.4646	2.16943	78.8527	35.2383
Q7Z5M8	7	3	30.0522	3.63333e-08	1.81717e-08	3.5423	1	Vp	1GCn	41346.7	Protein ABHD12B OS=Homo sapiens OX=9606 GN=ABHD12B PE=1 SV=1	9583.82	11063.9	11228.4	9772.57	6012.28	9795.87	12785	10643.8	7360.05	5087.19	7099.69	7744.29	8766.39	9081.09	14247.3	6081.82	10098.2	5996.13	2991.54	5145.47	5433.22	6803.52	4802.95	4973.11	5518.56	3740.56	2793.16	6190.29	5205.85	4070.21	5015.59	10643.4	5419.15	6153.04	3947.65	4676.07	3746	10276.9
P98196	7	5	37.2012	4.44286e-06	1.48447e-06	2.65682	0.999986	Vp	1GCp	131239	Probable phospholipid-transporting ATPase IH OS=Homo sapiens OX=9606 GN=ATP11A PE=1 SV=3	2368.22	1868.4	596.75	1884.07	1110.1	672.666	1541.28	2176.99	1489.76	1851.25	1655.56	1481.32	899.001	1360.22	1092.48	779.915	3233.37	862.265	1016.48	791.288	1308.35	1276.98	1086.26	499.616	795.63	1561.67	3666.1	1180.89	1393.94	2247.49	3122.96	412.126	654.253	1459.93	1159.14	1483.29	1608.17	1501.01
Q562R1	7	4	41.29	0.000373541	8.5688e-05	11.8894	0.999616	Vp	MaDUn	42345.5	Beta-actin-like protein 2 OS=Homo sapiens OX=9606 GN=ACTBL2 PE=1 SV=2	6009.57	6893.38	11979.5	3596.89	8955.02	3443.55	12776.7	2528.26	2440.19	5206.26	7093.91	2440.16	6848.85	7887.55	8176.9	5428.5	2664.16	1025.17	3576.77	1193.55	1014.3	873.205	2493.79	100.349	802.171	3862.82	1785.31	2556.44	5421.27	894.928	1154.14	0	465.306	1136.32	962.865	1488.81	2074.7	607.995
P0DP25;P0DP23;P0DP24	7	5	36.9489	3.00346e-08	1.51515e-08	4.92893	0.999972	Vp	MiGn	16837.7	Calmodulin-3 OS=Homo sapiens OX=9606 GN=CALM3 PE=1 SV=1	3079.5	2926.11	7918.89	1635.94	2636.74	685.786	6551.33	1339.49	1477.4	3881.61	2019.29	3502.02	2234.11	3297.84	3737.5	1452.13	2657.44	1119.41	1230.1	655.861	1075.86	1009.33	1412.1	13243.5	672.787	1572.79	1288.34	3090.06	2144.68	1433.62	2076.94	7013.5	572.15	913.03	855.039	2073.87	888.584	710.735
A0A0B4J1V6	7	3	59.1401	0	0	7.34219	1	Vp	MoDUn	13028.8	Immunoglobulin heavy variable 3-73 OS=Homo sapiens OX=9606 GN=IGHV3-73 PE=3 SV=1	151428	141482	73093.5	114657	39775	61509.3	135840	155456	176789	79999.9	96218	36098.6	109132	64758.1	116974	134461	48983.1	20074.5	19922.9	23621.3	19458.4	20638.2	21742.4	24749	21439.3	17517.9	31097.7	19075.3	17590.1	20921.2	19124.2	62052.3	25683.6	22032.7	29001.6	23384.6	21952.4	21122.1
P11177	7	1	54.5849	2.08722e-14	2.89558e-14	15.5232	1	Vp	MoDUn	39575.7	Pyruvate dehydrogenase E1 component subunit beta_ mitochondrial OS=Homo sapiens OX=9606 GN=PDHB PE=1 SV=3	23193.1	21837.8	8456.97	6126.8	9100.03	10957.8	28921.4	44476	17517.5	3540.62	14621.4	2563.19	10631.1	14655.2	20547.5	11573	33064.4	2972.62	1749.86	1687.12	850.696	3240.55	1789.27	7084.39	3048.54	1903.44	2487.78	1005.94	2364.55	3672.07	423.331	236.494	3299.53	2312.14	2267.64	920.664	2062.74	472.82
O95872	7	2	39.996	6.03217e-05	1.62342e-05	11.8118	0.99581	Vp	NGMp	39542.2	G patch domain and ankyrin repeat-containing protein 1 OS=Homo sapiens OX=9606 GN=GPANK1 PE=1 SV=1	994.665	332.843	2014.08	54.3473	583.093	561.841	80.7144	2655.88	64.5348	60.8778	2105.29	121.918	599.743	48.1696	139.238	209.585	282.063	58.7751	54.8174	44.4757	180.698	91.7789	16.0362	23.1164	9.2833	136.002	37.228	181.023	8.5882	74.2637	22.8257	1.18779	94.8892	202.357	27.0008	185.524	412.991	91.706
Q9NY27	7	4	49.7416	4.44089e-16	8.62512e-16	109.759	1	Vp	PeU	47297.3	Serine/threonine-protein phosphatase 4 regulatory subunit 2 OS=Homo sapiens OX=9606 GN=PPP4R2 PE=1 SV=3	23083.5	24085	14143	39516.7	16829.8	21366.3	22017.5	30022.8	21927.9	193.09	15848.4	79.0815	16183.4	1710.61	17852.5	30272.7	132.371	290.988	128.081	129.921	15.9284	918.43	134.654	1124.13	99.737	94.4535	1389.72	111.984	72.2126	159.608	489.772	0	125.604	510.185	75.2048	293.899	541.171	230.004
P04179	6	3	35.597	0.000176993	4.30594e-05	7.08583	0.999329	Vp	1GCp	24921.3	Superoxide dismutase [Mn]_ mitochondrial OS=Homo sapiens OX=9606 GN=SOD2 PE=1 SV=3	34762.3	41492.2	29206.2	22963.5	7983.45	32440.7	23526	26805.2	35479.4	8078.41	23749.3	3863.33	14330.3	23357.5	22829.8	18251.2	18742.7	1906.67	11070.4	7281.81	819.674	13960.4	1629.41	1131.12	10041.2	2798.46	10545.3	6037.74	10121.2	4063.73	3670.3	16.959	2561.52	378.292	10443.5	6146.28	10199.9	168.394
O14990	6	5	48.0415	1.02242e-09	6.88696e-10	8.09928	1	Vp	MoDUn	22773.8	Protein phosphatase inhibitor 2 family member C OS=Homo sapiens OX=9606 GN=PPP1R2C PE=1 SV=1	20472.6	21005.8	11457.4	20342.9	9270.13	18666.9	28587.4	31708.2	33522.4	19129.8	26763.7	4880.42	14732.8	12157.8	23503	19585.3	25132.8	2513.71	1613.54	4813.25	5477.83	3527.19	3161.26	7474.25	6796.01	3861.88	7196.17	3092.52	3728.75	8060.48	3051.31	13178.9	3721.16	8075.18	3529.01	4344.18	6545.42	5423.13
Q96RG2	6	2	34.0729	5.50821e-07	2.23653e-07	26.4003	1	Vp	MoDUn	145439	PAS domain-containing serine/threonine-protein kinase OS=Homo sapiens OX=9606 GN=PASK PE=1 SV=3	3186.65	3514.69	2545.95	3349.73	669.725	1610.88	2253.74	1815.48	2479.75	1238	1792.31	496.308	1739.69	1736.36	2589.03	1961.17	659.38	90.3523	178.692	67.8912	5.85903	644.035	175.046	232.084	313.693	68.9186	972.382	28.5181	11.4018	881.644	22.4946	82.1643	43.7117	69.0378	37.2255	168.387	986.614	13.7693
A0A1B0GTU1	6	4	32.0951	0.0330556	0.0055746	2.43716	0.946974	Vp	PeU	89735.9	Zinc finger CCCH domain-containing protein 11B OS=Homo sapiens OX=9606 GN=ZC3H11B PE=4 SV=1	1913.52	1408.58	1954.03	1534.93	1883.72	1983.64	1795.79	2687.04	2038.42	1513.59	1687.69	818.399	1699.84	1701.71	3292.66	1495.01	1370.51	506.396	1035.6	766.281	626.425	1004.56	932.05	273.061	1011.41	1683.14	1287.58	2234.6	1530.28	576.691	655.44	0	290.065	1520.33	486.241	1223.62	742.23	488.288
A0A0C4DH72	6	1	50.0484	3.76543e-12	3.78271e-12	9.89945	1	Vp	PeU	12868.6	Immunoglobulin kappa variable 1-6 OS=Homo sapiens OX=9606 GN=IGKV1-6 PE=3 SV=1	615.619	558.416	348.287	423.157	37.0667	289.249	375.232	744.173	752.406	375.744	537.297	170.243	423.674	297.884	50.6131	437.913	249.369	82.6084	81.8069	95.5745	103.1	108.862	125.022	307.68	60.2929	131.496	215.934	334.693	95.6309	100.291	31.5796	210.975	111.214	255.241	65.2399	101.284	131.732	521.209
A0A075B6V5	5	3	33.5432	3.47099e-07	1.47085e-07	12.4508	1	Vp	1GCn	12867.9	T cell receptor alpha variable 36/delta variable 7 OS=Homo sapiens OX=9606 GN=TRAV36DV7 PE=3 SV=1	4991.33	5575.81	11455.2	4763.68	13333.1	14103.8	7078.52	6582.43	4632.81	5423.09	4473.61	1637.69	3439.88	4441.4	10256.5	4443.09	2045.8	97.2084	7911.38	281.32	273.887	6151.25	6809.82	88.6515	8360.85	529.442	1695.56	512.742	6928.03	75.8578	7269.13	5.53682	226.172	5607.39	153.355	213.92	229.611	157.25
Q02045	5	3	47.2568	5.39481e-06	1.78599e-06	4.67595	0.999889	Vp	AdvGCp	19534.1	Myosin light chain 5 OS=Homo sapiens OX=9606 GN=MYL5 PE=2 SV=1	23873.9	26376	33076.4	20030.5	27687.5	52819.1	22444	27987.8	16696.2	10904.5	19350.3	5310	12977.1	15638.6	45583.4	15435.4	11080.8	22969.9	21109.1	26733.8	19055.3	26342	18892.9	6404.4	21892.9	9371.73	13397.9	15456.2	13158.5	16922.2	11942.7	60.2011	8838.91	20401.2	23167.8	14661.8	23129.8	7979.9
Q9BQI0	5	1	45.8306	0	0	2331.02	1	Vp	MaDUp	17124.9	Allograft inflammatory factor 1-like OS=Homo sapiens OX=9606 GN=AIF1L PE=1 SV=1	3911.38	1698.08	294.243	2206.66	58.188	1683.75	806.089	4007.8	2570.52	1442.64	2658.79	363	672.483	1136.99	1216.4	2598.49	3307.36	70.2071	4.51703	24.8798	0.0658809	95.3383	4.27491	22.1971	1.87219	248.659	56.3309	3.46125	1.95176	10.3708	0.312289	0	0.157355	3.46279	0.121308	0	6.8245	0
P04430	5	1	46.0867	1.05165e-05	3.28557e-06	8.02369	0.999955	Vp	MoDUn	12846.5	Immunoglobulin kappa variable 1-16 OS=Homo sapiens OX=9606 GN=IGKV1-16 PE=1 SV=2	1080.54	1440.33	1044.47	1137.36	795.04	776.189	1426.07	1366.98	2891.63	1556.53	1032.78	331.25	986.072	822.647	933.583	1488.68	1216.59	280.677	562.26	532.526	52.6967	794.564	749.956	676.897	646.836	377.783	1238.59	489.84	809.224	413.041	430.438	527.036	76.6652	619.312	24.5711	269.255	406.905	36.7555
Q9H9H5	4	2	32.6219	3.44715e-05	9.8457e-06	2212.89	0.999998	Vp	1GCn	21175.6	MAP6 domain-containing protein 1 OS=Homo sapiens OX=9606 GN=MAP6D1 PE=1 SV=1	10.8591	639.581	27.2987	25.4204	2.32429	1.32849	137.055	153.279	66.4392	0.282763	14.959	0.16357	11.8983	63.8803	140.541	19.5766	0	0.764405	7.91196	15.1948	0	1.57264	3.74316	0	0	0	6.10848	0.0260487	9.56396	3.39469	0.231279	0	51.4971	0	4.20465	0	0.114021	0
Q6X784	4	2	23.7501	0.0001267	3.20275e-05	5.51355	0.999332	Vp	AdvGCp	39679	Zona pellucida-binding protein 2 OS=Homo sapiens OX=9606 GN=ZPBP2 PE=2 SV=1	3031.75	4972.66	2538.63	3848.61	1608.18	2462.63	2915.57	3741.84	4237.07	2871.08	3204.03	2292.07	2655.42	2668.95	4155.81	2804.26	2547.29	464.394	2005.51	1775.06	741.627	1229.13	1547.02	1205.57	2224.34	2316.62	3281.19	952.974	1227.4	1770.42	623.758	0	1202.74	2674.19	1882.35	1358.66	4181.63	721.216
P41247	4	1	18.208	2.84571e-06	9.899e-07	10.802	0.999995	Vp	MaDUn	28208.6	Patatin-like phospholipase domain-containing protein 4 OS=Homo sapiens OX=9606 GN=PNPLA4 PE=1 SV=3	262.765	307.283	215.908	592.982	244.652	157.13	241.915	1111.53	486.863	192.956	317.82	69.3696	298.182	327.313	887.229	396.36	47.5311	80.7835	209.315	36.1821	1.15847	420.918	92.1963	18.2055	113.477	41.5464	267.725	63.4298	45.0215	101.762	170.518	0	7.00755	151.7	59.2684	15.6163	371.22	5.30235
P07737	4	3	24.2577	0.00014913	3.70338e-05	6.76291	0.999614	Vp	MoDUn	15225.3	Profilin-1 OS=Homo sapiens OX=9606 GN=PFN1 PE=1 SV=2	1646.14	3363.39	2530.42	2030.49	804.391	1425.15	2609.79	3858.91	3305.03	1787.12	1591.88	299.931	1352.9	1240.75	4281.46	1885.85	382.265	773.551	823.338	946.184	2141.33	2276.63	1335.94	9.6198	486.541	721.109	1046.17	412.637	443.815	1153.11	382.615	394.587	1024.51	1360.29	450.517	649.55	1235.58	1329.24
Q9H0U6	4	2	20.0296	1.04775e-09	7.01704e-10	28.8866	1	Vp	MoDUn	20804.7	39S ribosomal protein L18_ mitochondrial OS=Homo sapiens OX=9606 GN=MRPL18 PE=1 SV=1	2119.71	613.561	664.177	668.142	630.556	2089.73	603.141	2496.76	1006.64	1107.15	1506.8	362.014	521.041	971.006	325.615	1574.66	1174.05	498.847	190.602	671.766	40.7414	228.183	114.052	268.398	54.5801	529.532	64.8632	73.2857	14.8691	40.3325	239.134	309.183	139.087	73.1438	24.4289	131.913	81.2483	492.818
Q9H4B6	4	2	30.3378	0.0277601	0.00474332	30.9698	0.997785	Vp	PeU	44748.1	Protein salvador homolog 1 OS=Homo sapiens OX=9606 GN=SAV1 PE=1 SV=2	1418.45	4570.94	8926.69	1138.69	10361.6	14538.6	1345.63	1894.25	2082.56	487.677	1924.51	350.396	1661.97	1257.95	2125.64	2314.04	1446.02	72.5875	895.591	1434.28	4418.8	1561.23	968.568	34.8499	526.427	619.335	322.629	4740.48	1287.25	241.416	307.173	8062.33	1388.19	1726.42	2137.38	17.0438	490.242	695.474
P01282	3	1	32.4626	4.1077e-05	1.15067e-05	3.70468	0.999984	Vp	1GCn	19168.7	VIP peptides OS=Homo sapiens OX=9606 GN=VIP PE=1 SV=1	32878.5	16738.5	18190.9	39373.3	19798	25174.8	17372.1	19763.4	57456.6	63777.3	26558.2	35432.3	39557.9	30000.1	20445	36128.4	19067.8	16479	24082.5	34464.5	26356.8	10136.3	25554.7	13459.3	25529.6	42092.7	12034.7	17498	17554.7	35671.7	30499.4	5551.36	40977.9	18620.2	29609.3	21570.2	39790.8	38733.6
Q92841	3	1	16.8138	1.07624e-06	4.11203e-07	9.566	0.999998	Vp	MaDUn	80956.9	Probable ATP-dependent RNA helicase DDX17 OS=Homo sapiens OX=9606 GN=DDX17 PE=1 SV=2	63.9181	615.709	350.599	370.452	162.147	526.36	1110.7	578.114	37.4343	60.2673	167.579	233.155	282.738	460.766	578.446	357.026	84.7975	0	326.104	7.4592	0	330.886	144.007	119.886	40.0122	130.115	166.962	166.071	194.57	54.2177	11.1876	0	0	53.9646	0	0	40.7715	0
O75556	3	2	16.8007	0	0	6.65578	1	Vp	MiGn	11112	Mammaglobin-B OS=Homo sapiens OX=9606 GN=SCGB2A1 PE=1 SV=1	27832.8	22255.3	23934.8	11781.2	20857.4	16401.2	27021.8	23830.2	18934.7	18583.1	19836.9	8859.29	17388.6	25220.1	22156.8	17361	15203.2	4475.48	8971.61	4021.73	3095.74	3921.38	7216.81	2295.28	4092.88	9170.36	6055.64	7453.48	8769.39	5067.6	3182.55	148.929	3861.12	3182.58	4245.95	3694.15	5712.66	2932.15
O00255	3	1	18.3121	0.000269298	6.33978e-05	5.31405	0.999457	Vp	MoDUn	68422.7	Menin OS=Homo sapiens OX=9606 GN=MEN1 PE=1 SV=4	813.88	5702.73	2056.19	982.925	8141.65	4278.39	4693.37	3171.59	4492.78	1344.21	1366.19	141.49	1659.78	635.172	1722.4	2032.97	0	0	455.341	151.831	9685.74	89.8906	643.455	1520.4	3378.25	9564.82	73.6927	0	568.138	2103.99	174.751	0	58.4608	0	1507.64	53.0038	1226.64	0
Q6WQI6	3	2	24.2014	3.55221e-05	1.00473e-05	14.5475	0.999944	Vp	MoDUn	10361.9	Putative cancer susceptibility gene HEPN1 protein OS=Homo sapiens OX=9606 GN=HEPN1 PE=5 SV=2	333.233	298.133	566.817	309.114	296.348	164.224	265.206	195.25	583.701	1923.17	662.948	499.771	840.261	578.86	208.246	543.103	9.6039	72.8813	148.899	56.6029	11.1304	36.2797	525.412	16.4725	202.692	55.9505	35.1948	43.8842	58.1824	348.658	10.0754	0	26.067	58.8832	65.1557	8.26448	294.816	0
Q6PCT2	3	1	18.649	0.00488805	0.000932266	16.5344	0.972812	Vp	MoDUn	77475.1	F-box/LRR-repeat protein 19 OS=Homo sapiens OX=9606 GN=FBXL19 PE=1 SV=3	12996.3	20789.9	15933.2	12496.1	21667.2	15242.3	18781.5	15894.7	22929.1	3604.78	22788.2	5514.18	20411.2	17213.5	14035.1	19086.2	4648.98	1814.54	1939.27	1299.16	8131.58	936.487	1434.71	831.926	2371.58	2919.72	2221.95	3533.51	6007.99	1118.08	231.626	1747.39	1159.49	3829.84	1468.7	5622.57	3008.57	3371.23
P61011	3	2	18.5846	9.17426e-07	3.55182e-07	50.037	1	Vp	MoDUn	55990.1	Signal recognition particle 54 kDa protein OS=Homo sapiens OX=9606 GN=SRP54 PE=1 SV=1	514.029	693.378	2764.83	245.234	388.509	33.4833	661.185	140.351	343.291	168.441	425.077	5.38746	438.275	430.554	1149.38	497.842	138.296	164.138	37.8791	44.4832	3.76124	32.322	59.218	0	2.76404	47.7453	19.7339	28.4569	44.8639	31.7293	17.8937	0	155.475	32.7866	7.85642	0.0883044	49.0506	0.206652
Q08623	3	2	17.8201	2.37759e-09	1.48163e-09	76.3707	1	Vp	MoDUn	25420.4	Pseudouridine-5'-phosphatase OS=Homo sapiens OX=9606 GN=PUDP PE=1 SV=3	1453.74	1301.97	1435.55	366.737	1111.11	1083.54	257.709	1460.63	255.545	123.571	1321.89	76.97	1128.65	103.536	517.848	1739.15	97.5291	0	0	632.09	17.3358	426.003	536.215	264.529	561.168	5.13142	131.741	769.968	2.91868	180.371	333.873	7.7752	43.3856	22.3649	776.642	23.9343	64.9318	7.2429
P42765	3	1	15.8464	4.34428e-07	1.82761e-07	5.39013	0.999999	Vp	NGMn	42380.4	3-ketoacyl-CoA thiolase_ mitochondrial OS=Homo sapiens OX=9606 GN=ACAA2 PE=1 SV=2	2133.93	3413.96	3599.1	2114.42	940.54	2476.51	3202.39	2231.89	1349.59	668.852	1193.45	436.013	1527	1714.66	289.041	920.805	386.176	0	761.043	410.469	99.8205	1738.67	463.665	145.106	1876.78	760.414	292.923	281.145	670.171	989.595	267.482	0	930.835	623.171	78.6384	106.297	554.476	22.7707
Q9ULX5	3	1	26.7401	0.0291264	0.00495499	Infinity	0.96474	Vp	NGMp	69552.7	RING finger protein 112 OS=Homo sapiens OX=9606 GN=RNF112 PE=1 SV=2	43.7569	77.9894	0	0	1.75647	0	0	199.396	11.5924	0	0	0	0	0	3.74253	8.28636	0	0	0	0	0	0	0	0	0	0	0	0	0	0	0	0	0	0	0	0	0	0
P27482	2	1	11.4945	6.91508e-09	4.02915e-09	17.7594	0.999998	Vp	1GCn	16947.8	Calmodulin-like protein 3 OS=Homo sapiens OX=9606 GN=CALML3 PE=1 SV=2	2240.72	1467.42	10.5382	1917.84	666.565	1275.26	2498.06	1591.55	1703.5	1867.55	1730.76	0.714238	876.2	2017.91	1242.22	1341.45	2669.18	0	61.3794	202.377	296.104	309.919	225.412	51.9417	379.324	431.857	583.527	86.7499	115.183	331.271	264.678	676.715	461.647	164.539	0.00128884	33.363	344.751	27.5802
Q3MII6	2	1	12.8148	1.18916e-12	1.2951e-12	34.4158	1	Vp	1GCn	76668.8	TBC1 domain family member 25 OS=Homo sapiens OX=9606 GN=TBC1D25 PE=1 SV=2	9813.45	10445.9	6521.38	11558.9	3517.03	3080.47	1406.45	7383.79	10549.8	8523.14	7948.75	3821.41	9719.64	6868.15	6936.07	8440.96	2665.69	187.568	868.181	326.222	20.7039	473.541	557.601	434.441	899.354	1320.18	1696.76	214.133	465.347	1050.63	90.9382	0	457.951	255.511	181.062	14.2046	2432.07	0
P49798	2	2	11.7925	8.76244e-07	3.40369e-07	13.3974	0.999995	Vp	1GCp	23883	Regulator of G-protein signaling 4 OS=Homo sapiens OX=9606 GN=RGS4 PE=1 SV=1	3831.96	3644.33	2837.61	1611.04	3154.42	2784.93	5328.16	3040.28	1941.51	1385.7	2359.35	683.641	1276.73	1963.56	2983.34	1848.41	2234.57	16.8985	1056.91	30.2998	17.62	849.81	362.955	10.0687	376.536	346.551	880.072	232.834	684.127	318.344	6890.67	0	1.40865	91.9339	311.822	6.34665	242.254	0
P61925	2	1	11.6904	6.41065e-12	6.07356e-12	16.9196	1	Vp	MaDUp	7988.54	cAMP-dependent protein kinase inhibitor alpha OS=Homo sapiens OX=9606 GN=PKIA PE=1 SV=2	3082.76	2580.75	2907.44	1910.4	2247.09	2039.63	2216.2	2361.68	2958.84	3264.54	1794.83	3037.62	1638.68	3026.61	2956.05	1296.52	38.5501	0	242.322	0	0	288.278	223.856	122.482	323.724	0	498.5	0	2741.54	24.4338	1824.5	0	0	0	0	0	943.636	0
Q9P289	2	1	11.9667	1.31262e-12	1.41632e-12	5.14237	1	Vp	MiGn	46814	Serine/threonine-protein kinase 26 OS=Homo sapiens OX=9606 GN=STK26 PE=1 SV=2	27309.5	21217	22297.1	29834.6	25860.3	37401.9	23987.2	23311	23322.1	23802.6	26899.2	12756.3	20457.1	28683.1	19450.1	24091.2	31911.9	14321.4	11502.1	9277.45	16294.2	11422.5	8979.86	4962.07	15304.5	44588.6	12748.8	10283.4	13629	7643.34	16711	30313	4175.36	10731.2	8190.27	7850.04	13513	9359.9
Q96ET8;Q9NYZ1	2	1	18.3733	0	0	123.116	1	Vp	NGMn	31504	Golgi apparatus membrane protein TVP23 homolog C OS=Homo sapiens OX=9606 GN=TVP23C PE=1 SV=3	85129.6	66388.1	73615.5	44540.2	46967.2	60447.6	47290	84298.8	67794.3	32628.6	51121.5	19197.6	36977.6	34293.3	66081.7	48086.7	40859.7	70.3886	851.546	291.336	965.095	584.693	589.95	83.2753	659.908	1548.85	860.266	479.353	277.19	1042.6	11492.1	0	78.6796	156.411	377.327	226.196	649.626	1557.75
Q7L5N1	2	1	7.1038	2.07274e-08	1.11627e-08	Infinity	1	Vp	NGMn	36505.7	COP9 signalosome complex subunit 6 OS=Homo sapiens OX=9606 GN=COPS6 PE=1 SV=1	3623.32	3328.82	3010.77	5575.02	2196.98	2010.71	4369.02	2896.48	3437.02	0	3546.72	0	3321.44	0	3351.87	3220.17	0	1597.04	0	0	0	0	0	0	0	0	2361.9	0	0	0	0	0	0	0	0	0	0	0
A0A0C4DH34	2	2	12.6824	6.53129e-06	2.12868e-06	6.69931	0.99998	Vp	PeU	13238.1	Immunoglobulin heavy variable 4-28 OS=Homo sapiens OX=9606 GN=IGHV4-28 PE=3 SV=1	2531.7	3817.89	923.175	1996.17	2375.55	2180.34	2576.96	2549.27	6441.68	2101.48	2175.75	1121.51	1780.98	738.477	1456.81	1648.36	1441.86	273.705	567.765	400.285	280.991	2682.38	1028.55	979.877	2206.72	656.877	3173.46	889.136	1712.86	984.347	14270.8	3038.34	1180.97	597.258	285.573	508.435	1467.91	301.278
P58550	2	2	10.3978	0	0	Infinity	1	Vp	PeU	10761.4	Putative FXYD domain-containing ion transport regulator 8 OS=Homo sapiens OX=9606 GN=FXYD6P3 PE=5 SV=2	2193.15	1049.13	1771.21	1707.49	1642.82	2290.76	1696.96	3639.79	614.983	105.579	1840.14	0	1180.8	965.126	1689.24	509.698	0	0	8.16023	0	0	0	0	0	7.02784	0	0	0	0.00381038	0	34.0055	0	0	0	0.628814	13.7445	0	0
P62979;P0CG47;P0CG48;P62987	2	1	13.025	1.387e-09	9.18356e-10	Infinity	1	Vp	PeU	18307.1	Ubiquitin-40S ribosomal protein S27a OS=Homo sapiens OX=9606 GN=RPS27A PE=1 SV=2	4143.85	4250.5	4172.35	7377.74	4223.77	3820.11	3258.49	3381.91	5832.31	2655.58	3736.02	1633.66	4508.57	2448.76	7467.97	5219.15	2024.69	136.683	66.1123	95.4225	174.635	382.293	676.375	297.238	1216.03	0	0	672.595	156.061	158.66	1246.04	0	0	599.38	1049.54	0	114.425	0
[truncated: 180 more columns]

## Sheet: Disease
Accession	Peptide count	Unique peptides	Confidence score	Anova (p)	q Value	Max fold change	Power	Highest mean condition	Lowest mean condition	Mass	Description	shahid_serum2	shahid_serum3	shahid_serum4	shahid_serum5	shahid_serum6	shahid_serum7	shahid_serum8	shahid_serum9	shahid_serum10	shahid_serum11	shahid_serum12	shahid_serum13	shahid_serum14	shahid_serum15	shahid_serum16	shahid_serum17	shahid_serum2145	shahid_serum2069	shahid_serum19	shahid_serum20	shahid_serum21	shahid_serum22	shahid_serum23	shahid_serum24	shahid_serum25	shahid_serum26	shahid_serum27	shahid_serum28	shahid_serum29	shahid_serum30	shahid_serum31	shahid_serum32	shahid_serum33	shahid_serum34	shahid_serum35	shahid_serum36	shahid_serum37	shahid_serum38
Q5T6V5	3	1	17.5532	0.000527163	3.40411e-05	3.98726	0.999975	MaDU	1GC	39484.8	Queuosine salvage protein OS=Homo sapiens OX=9606 GN=C9orf64 PE=1 SV=1	539.274	713.781	525.774	1260.6	655.128	2048.48	1598.95	4445.19	2694.35	2052.09	2085.89	4885.36	2234.56	849.556	404.883	331.982	613.116	3114.99	16.0493	1296.28	170.58	0	2004.59	232.537	988.632	3513.49	2037.17	94.728	385.219	2095.93	5690.27	454.422	39.2245	51.389	539.722	863.689	129.18	788.853
Q8IZP2	2	1	13.0749	4.81426e-05	3.77834e-06	4.20758	0.999997	MaDU	1GC	27577.9	Putative protein FAM10A4 OS=Homo sapiens OX=9606 GN=ST13P4 PE=5 SV=1	626.884	1336.46	1097.31	1679.83	1039.52	961.933	1008.75	1481.49	2544.24	1796.39	1711.16	1985.74	1566.23	731.535	1006.89	641.409	1572.68	475.824	39.4989	2091.83	763.524	655.375	14.7362	811.106	699	2668.94	1111.66	229.816	125.397	930.525	875.478	900.712	1544.03	789.86	586.441	1224.46	268.468	1702.07
P02675	10	7	60.5736	0.0135306	0.00067671	11.1676	0.941956	MaG	1GC	56612.6	Fibrinogen beta chain OS=Homo sapiens OX=9606 GN=FGB PE=1 SV=2	36.01	15.7382	19.975	64.3296	1212.69	4.62089	76.0548	20.8295	218.319	19.3901	12.6997	56.0048	6.21933	1.48572	15.0217	1.64338	215.134	20.8218	6.12056	149.514	2080.08	7.60153	1723.15	48.5046	13.8171	24.5812	72.3241	349.107	70.4667	12.593	9.21241	120.309	4.18384	59.8048	31.2575	7.74003	0	8.03905
Q86W28	7	4	39.7294	1.6391e-05	1.39748e-06	5.01158	0.999987	MaG	1GC	121939	NACHT_ LRR and PYD domains-containing protein 8 OS=Homo sapiens OX=9606 GN=NLRP8 PE=2 SV=2	1510.01	260.151	263.89	160.442	321.145	342.392	623.6	730.628	438.961	716.831	517.098	649.887	363.27	476.755	404.065	274.388	189.022	662.244	102.739	975.777	211.011	242.794	257.184	285.888	160.912	537.859	351.156	482.506	409.292	364.438	801.266	633.735	251.826	591.389	144.229	184.921	484.247	347.774
Q15032	4	2	30.0744	0.0353298	0.00164343	Infinity	0.856975	MiG	1GC	121381	R3H domain-containing protein 1 OS=Homo sapiens OX=9606 GN=R3HDM1 PE=1 SV=3	0	6.5246	0.00693401	0.00664121	0	0	0	3.19644	0.0606348	0.843096	0.862793	0	1.48801	0	55.7632	0.210859	0	0	0	0	0	0	18.414	0	0	0	0	0	6.08256	0	0	0	0	0	0	0	0	0
Q16706	5	1	35.3495	0.000150303	1.07238e-05	5.08118	0.999863	MoDU	1GC	131825	Alpha-mannosidase 2 OS=Homo sapiens OX=9606 GN=MAN2A1 PE=1 SV=2	7146.84	1031.41	1441.83	826.605	1448.43	1529.28	2458.7	851.708	757.331	497.593	346.53	1352.74	405.506	256.624	600.548	3018.38	1503.36	492.802	1521.2	1564.35	47.3238	1102.18	445.564	4142.86	312.705	759.996	832.719	2243.4	408.851	953.059	388.572	761.489	1246.82	1667.47	364.561	2164.75	340.059	413.761
Q96P11	4	2	28.1076	0.0016281	9.67629e-05	10.6299	0.999991	MoDU	1GC	47319.1	28S rRNA (cytosine-C(5))-methyltransferase OS=Homo sapiens OX=9606 GN=NSUN5 PE=1 SV=2	122.888	1245.1	660.471	357.413	2072.38	756.882	453.58	744.519	894.932	1546.77	1781.24	1043.65	962.037	586.798	673.027	232.275	1843.91	268.99	863.08	2604.36	1059.6	10.8959	1460.28	2532.34	54.8728	2049.03	1327.4	377.007	149.142	1550.85	247.024	4441.92	4690.99	703.401	766.311	3041.41	1471.09	8832.34
Q92783	4	2	24.8424	0.00770118	0.000402937	12.0812	0.99942	MoDU	1GC	59578.9	Signal transducing adapter molecule 1 OS=Homo sapiens OX=9606 GN=STAM PE=1 SV=3	957.41	771.967	1225.46	747.723	534.741	2155.42	432.915	677.618	351.252	455.029	373.437	416.57	756.397	149.361	977.375	923.415	503.03	2365.5	162.363	2616.78	91.7526	621.479	354.099	7952.26	168.192	6823.87	520.951	112.481	722.551	225.66	1955.32	2381.63	1914.79	5180.22	1018.45	1192.34	3132.77	2657.9
P01601	3	1	28.0211	0.0354429	0.00164619	15.6896	0.980881	MoDU	1GC	12958.6	Immunoglobulin kappa variable 1D-16 OS=Homo sapiens OX=9606 GN=IGKV1D-16 PE=3 SV=2	7.23922	48.7068	0.202616	17.2539	165.338	35.26	21.6831	23.7303	153.283	36.9263	302.853	10.9548	35.928	21.2209	202.091	98.4089	97.1207	868.058	2.93426	49.2133	48.4263	12.363	338.049	14.618	4.06655	82.4071	4.20447	27.0569	1743.15	17.3036	22.8594	16.064	19.2134	32.4026	0	14.3539	6.63896	28.0353
P28476	3	1	18.6587	2.01431e-07	2.399e-08	33.4893	1	MoDU	1GC	54436.2	Gamma-aminobutyric acid receptor subunit rho-2 OS=Homo sapiens OX=9606 GN=GABRR2 PE=2 SV=5	4.46226	2444.81	211.143	2667.51	640.726	17693.3	7366.71	5197.76	9718.19	8269.99	5854.04	4813.41	7752.15	1983.24	48.8389	190.712	390.38	18669.1	4107.49	21589.4	959.017	4939.05	1397.4	60858.2	2799.07	41289.4	12645.3	0	0	6431.41	1194.31	26400	28161.9	40758	3203.54	17783.8	22913.7	26351.4
A0A075B6K0	3	2	21.0603	9.14036e-07	9.68058e-08	4421.22	0.999999	MoDU	1GC	12637.2	Immunoglobulin lambda variable 3-16 OS=Homo sapiens OX=9606 GN=IGLV3-16 PE=3 SV=2	4.82506	18.8492	13.7257	20.6406	9.35488	65.8236	91.1838	36.0026	101.603	82.0564	32.5603	26.3414	47.2585	0	11.8054	11.9296	16.2129	86.2596	0	10.8767	0	0	0	414.131	0	304.981	0	0	0	0	0	9.85511	0	86.5872	0	0	0	0
Q9HCG1	2	2	9.616	3.02018e-06	2.83564e-07	4.54934	0.999991	MoDU	1GC	96849.4	Zinc finger protein 160 OS=Homo sapiens OX=9606 GN=ZNF160 PE=2 SV=3	2994.29	3901.03	5422.57	4051.9	3707.87	4151.35	3689.42	3472.52	5321.89	4975.29	3061.42	4964.83	3531.67	3586.36	4013.83	8278.69	2510.81	6863.91	4598.19	2806.38	3274.74	4162.68	3252.92	4392.56	3687.53	2848.4	2096.24	3769.98	2074.46	5073.56	5302.9	3587	6159.66	5977.83	5075.85	6857.74	5707.91	7972.07
Q96BD8	2	2	11.1521	1.24641e-10	2.49348e-11	203.404	1	MoDU	1GC	29826.1	Spindle and kinetochore-associated protein 1 OS=Homo sapiens OX=9606 GN=SKA1 PE=1 SV=1	1409.88	13.303	20.7269	58.0943	8.51685	2556.84	497.282	11.8966	439.861	383.938	57.7622	264.286	258.93	36.7159	3.98394	306.807	8.57459	13417.2	91.7311	3331.84	4.62381	267.987	0	296.895	10.7686	8906.64	2054.61	12.9678	0	365.022	0	6557.3	6201.22	8770.69	13.8985	992.584	16.9874	10252.1
P05787	2	2	10.7443	0.000634231	4.01087e-05	6.65518	0.999697	MoG	1GC	53704.4	Keratin_ type II cytoskeletal 8 OS=Homo sapiens OX=9606 GN=KRT8 PE=1 SV=7	0	30.9874	58.763	70.8901	21.7237	138.74	77.6211	81.7579	264.828	237.144	187.254	218.116	448.024	23.2363	124.516	6.89945	47.4695	4.83086	0	34.0993	48.0756	15.5735	0	45.3232	304.944	346.572	201.92	0.680232	0	88.6645	13.014	74.4691	58.7813	268.857	64.6621	0	0	16.7394
P08185	25	20	156.467	9.99201e-16	4.30755e-16	3.01127	1	NGM	1GC	45312.1	Corticosteroid-binding globulin OS=Homo sapiens OX=9606 GN=SERPINA6 PE=1 SV=1	9521.52	21561.2	14563.8	19335.7	27386.1	53572.6	23937.3	26681.2	43260.3	49573.8	40928	33337.4	58033.9	35593.7	14234.7	16051.9	19652.8	64017	32716.5	46442.3	23829.4	38431.2	52493.6	80996.2	27311.2	54071.2	39866.8	12639.6	17644.4	31591.5	72985.9	44367.7	51988.3	64709.7	19478.2	47001.7	67939.9	74139
P42336	21	10	120.758	8.66175e-05	6.40386e-06	10.4027	0.999968	NGM	1GC	126109	Phosphatidylinositol 4_5-bisphosphate 3-kinase catalytic subunit alpha isoform OS=Homo sapiens OX=9606 GN=PIK3CA PE=1 SV=2	3003.64	5637.68	6127.93	4249.86	6145.43	7010.6	4027.79	4320.37	5761.3	6621.28	7834.23	2705.09	7515.53	4974.36	6028.86	5208.67	3475.11	6566.51	2513.22	3736.84	3654.24	2281.33	2841.68	4004.17	4389.45	3231.24	3017.3	1475.3	1688.49	3676.88	2575.17	4187.9	3684.52	4756.12	2600.32	2371.27	3200.95	2485.1
Q9P2E2;O14782;Q8NEF3;Q9HCR9	10	4	73.9851	1.65248e-06	1.64754e-07	2.1285	0.999996	NGM	1GC	115809	Kinesin-like protein KIF17 OS=Homo sapiens OX=9606 GN=KIF17 PE=2 SV=3	11331.8	27670	10695.2	20043.9	19243.2	29433.3	19891.1	27874.8	36297	36141.5	34490.1	24341	45519.4	27411.8	14418.7	16897.4	19067.8	16820.8	18195.5	30778.7	33844.1	20845.4	15816	35242.4	20547.2	39884.9	31558.2	7002.42	22875.5	34487.8	20441.3	38423	34243.3	20886.2	26516.7	10295.1	32943.2	40658.6
P02671	4	2	31.0755	0.000110094	8.02325e-06	3.13253	0.995101	NGM	1GC	95714.5	Fibrinogen alpha chain OS=Homo sapiens OX=9606 GN=FGA PE=1 SV=2	2056.44	1119.51	1050.89	842.684	1036.82	1434.65	723.695	526.264	1382.69	1208.48	911.255	522.684	1468.37	1631.95	1393.51	1226.39	847.292	1689.79	3001.51	3275.43	3850.27	2720.57	1871.3	2131.96	1385.25	2118.87	2620.03	5681.28	5680.46	4572.12	4769.66	1759.5	1832.29	1833.7	2831.4	2568.34	2586.95	3359.47
Q96CX2	4	2	35.329	1.53211e-14	5.39022e-15	10.0789	1	NGM	1GC	35986	BTB/POZ domain-containing protein KCTD12 OS=Homo sapiens OX=9606 GN=KCTD12 PE=1 SV=1	4207.26	8835.31	2250.14	9822.42	7172.79	22977.3	12335.3	7308.67	15235.1	21370	14728.2	12286.7	23244.8	11842.5	2055.73	4035.78	7049.93	57592.5	25044.3	42056.7	19719.1	24349.6	43243.4	100787	14628.7	55256.9	29327.8	7656.23	15025.6	24125.2	51634.5	39194.1	48845.7	61185	19582.1	44297.4	62288	61134.7
Q8IYK4	2	1	11.0232	1.42109e-14	5.05776e-15	2.89035	1	NGM	1GC	73266.6	Procollagen galactosyltransferase 2 OS=Homo sapiens OX=9606 GN=COLGALT2 PE=1 SV=1	4343.46	9847.16	6953	9737.7	11454.2	12299.9	14958.4	10453.4	10124.3	11230.9	13384.1	13831.2	14732.3	14084.1	18010.5	14109.9	9373.04	18575.7	16220.6	17934.2	15894.9	19254.2	18370.8	19148.9	15504.6	14707.1	18277.1	20584.8	16358.8	16790.6	31974.6	22374.3	18660	23234.7	17263.6	22859.4	22294.6	16668.8
Q7Z5R6	2	1	12.3248	0.0056003	0.000300727	6.18112	0.99437	NGM	1GC	73639	Amyloid beta A4 precursor protein-binding family B member 1-interacting protein OS=Homo sapiens OX=9606 GN=APBB1IP PE=1 SV=1	505.534	205.063	101.76	315.042	286.748	613.709	2881.03	1582.42	707.945	461.164	107.094	1263.34	409.206	41.6009	50.5806	257.731	214.173	1749.95	635.03	3826.09	249.474	969.874	3301.69	9277.37	418.758	8004.35	1305.38	33.8773	0	837.909	2874.35	5046.35	3334.45	5400.49	182.375	2520.82	4556.41	1798.97
Q30KQ8	2	2	16.4931	0.00357156	0.000199487	10.0529	0.99441	PanG	1GC	13446.9	Beta-defensin 112 OS=Homo sapiens OX=9606 GN=DEFB112 PE=1 SV=1	153.333	733.383	1987.8	699.139	3448.94	593.204	811.101	1206.85	1074.3	467.436	1099.34	930.009	186.52	446.628	644.901	534.992	619.85	135.111	590.287	945.917	126.924	198.314	209.926	567.458	2755.22	60.5595	257.191	697.973	6.01251	571.114	1184.61	139.943	142.141	241.494	98.2228	90.2355	319.853	364.428
Q8NFP0	4	3	28.6886	0.00039498	2.60552e-05	5.82203	0.999912	PeU	1GC	16136.6	Peroxisomal testis-specific protein 1 OS=Homo sapiens OX=9606 GN=PXT1 PE=1 SV=2	2657.07	7977.4	3510.34	10338.5	7248.35	25972.8	32711.2	7187.92	29576.3	15027.1	5362.5	22869.3	16543.9	5546.83	2198.27	4699.12	6429.25	12122.4	2277.53	28985.7	8951.03	2127.58	6495.38	49951.4	6878.65	48437.7	19306.7	1681.4	2682.34	873.589	1345.76	535.365	1496.78	46979.7	11297.3	5367.09	1929.21	361.995
P45985	3	2	21.2641	6.57063e-05	4.99043e-06	6.4738	0.999936	PeU	1GC	44744	Dual specificity mitogen-activated protein kinase kinase 4 OS=Homo sapiens OX=9606 GN=MAP2K4 PE=1 SV=1	737.836	1545.76	3062.28	1609.46	4034.5	2191.75	2716.7	2913.94	3689.53	2443.04	2907.93	2524.33	4876.27	2379.1	5170.66	1482.84	1509.47	1154.18	798.832	7056.33	10211.6	1244.87	920.058	4716.26	3653.79	6211.83	3834.75	768.692	327.957	4628.58	230.039	3464.14	2946.03	5552.74	3979.99	2355.46	2485.2	1341.52
Q15582	2	1	11.3917	0.0032408	0.000183016	3.79853	0.999966	PeU	1GC	75308.3	Transforming growth factor-beta-induced protein ig-h3 OS=Homo sapiens OX=9606 GN=TGFBI PE=1 SV=1	187.956	1667.08	1586.09	2205.91	702.757	539.001	784.428	289.73	511.227	901.782	568.546	226.706	636.013	614.042	2331.89	1314.68	731.702	1927.59	302.404	843.204	1107.64	1379.73	512.503	349.355	666.932	950.733	1020.05	482.881	1705.8	1032.28	286.507	901.791	304.793	407.056	2077.79	430.146	249.807	240.166
P19652	37	22	303.266	2.70222e-06	2.56863e-07	2.1369	0.99994	V	1GC	23887.8	Alpha-1-acid glycoprotein 2 OS=Homo sapiens OX=9606 GN=ORM2 PE=1 SV=2	38500.1	75730.8	115625	62041.9	138019	80223.3	55397	76432.1	93228	82138.8	97314.5	71833.3	83962.5	77996.6	101191	90151.3	85057.2	63320.6	59700.7	45540	74987.6	49072.3	39844.2	40335.6	74882.3	28622	57214.3	75418.2	139365	72909.2	63419.6	65437.2	57836.2	56721.9	65075.3	50891.7	64777.5	69778.6
P02753	30	17	246.916	1.83224e-07	2.20793e-08	2.15312	0.999999	V	1GC	23352.2	Retinol-binding protein 4 OS=Homo sapiens OX=9606 GN=RBP4 PE=1 SV=3	24793.9	76277.4	55401.6	68368.1	100209	122213	65974.4	143167	126820	137156	124413	111870	116388	111882	74751.2	45087.7	89687.1	62716.5	73209.9	64037.9	65661.5	47168	55516.5	81296.8	70924.3	83552.6	68491.2	67086.9	44989.3	54370.9	58002.6	86635.4	76912.3	61152.2	66787.1	72584	66752.5	69144.4
A0A0C4DH38	12	8	104.025	9.83125e-12	2.42674e-12	2.97552	1	V	1GC	12845.7	Immunoglobulin heavy variable 5-51 OS=Homo sapiens OX=9606 GN=IGHV5-51 PE=3 SV=1	8626.04	11480.1	16592.4	14290.9	18747.9	16804.4	7882.22	9264.89	16573	20661.1	16034.8	8984.61	13066.8	9001.4	19745.7	14544.7	11237.3	14976.3	10232	7930.71	19076	9402.25	14141.6	6545.04	8133.94	8594.32	11483.8	15927.4	12890	7498.54	10826.6	3990.21	4700	6009.91	9729.86	8765.95	9630.94	8136.49
P98196	7	5	37.2012	0.00403339	0.000224055	2.37014	0.998576	V	1GC	131239	Probable phospholipid-transporting ATPase IH OS=Homo sapiens OX=9606 GN=ATP11A PE=1 SV=3	1481.32	779.915	1884.07	899.001	2368.22	1360.22	1110.1	672.666	1541.28	1868.4	2176.99	596.75	1092.48	3233.37	1489.76	1851.25	1655.56	1561.67	862.265	1016.48	3666.1	791.288	1308.35	1180.89	1276.98	1393.94	1086.26	499.616	654.253	1608.17	1501.01	1697.42	1459.93	1251.62	861.243	1159.14	1321.28	1483.29
Q7Z5M8	7	3	30.0522	4.39137e-10	7.86033e-11	3.30838	1	V	1GC	41346.7	Protein ABHD12B OS=Homo sapiens OX=9606 GN=ABHD12B PE=1 SV=1	7744.29	6081.82	9772.57	8766.39	9583.82	9081.09	6012.28	9795.87	12785	11063.9	10643.8	11228.4	14247.3	10098.2	7360.05	5087.19	7099.69	3740.56	5996.13	2991.54	2793.16	5145.47	5433.22	6190.29	6803.52	5205.85	4802.95	4973.11	5419.15	3746	10276.9	2565.84	6153.04	6316.85	4379.09	3947.65	8739.42	4676.07
Q562R1	7	4	41.29	0.000144653	1.0369e-05	6.7386	0.998194	V	1GC	42345.5	Beta-actin-like protein 2 OS=Homo sapiens OX=9606 GN=ACTBL2 PE=1 SV=2	2440.16	5428.5	3596.89	6848.85	6009.57	7887.55	8955.02	3443.55	12776.7	6893.38	2528.26	11979.5	8176.9	2664.16	2440.19	5206.26	7093.91	3862.82	1025.17	3576.77	1785.31	1193.55	1014.3	2556.44	873.205	5421.27	2493.79	100.349	465.306	2074.7	607.995	671.509	1136.32	3309.13	626.848	962.865	1711.71	1488.81
P04179	6	3	35.597	1.7696e-05	1.49213e-06	4.49261	0.999438	V	1GC	24921.3	Superoxide dismutase [Mn]_ mitochondrial OS=Homo sapiens OX=9606 GN=SOD2 PE=1 SV=3	3863.33	18251.2	22963.5	14330.3	34762.3	23357.5	7983.45	32440.7	23526	41492.2	26805.2	29206.2	22829.8	18742.7	35479.4	8078.41	23749.3	2798.46	1906.67	11070.4	10545.3	7281.81	819.674	6037.74	13960.4	10121.2	1629.41	1131.12	2561.52	10199.9	168.394	9711.38	378.292	10122.1	4970.55	10443.5	2260.22	6146.28
A0A075B6V5	5	3	33.5432	7.88411e-09	1.16018e-09	8.2192	1	V	1GC	12867.9	T cell receptor alpha variable 36/delta variable 7 OS=Homo sapiens OX=9606 GN=TRAV36DV7 PE=3 SV=1	1637.69	4443.09	4763.68	3439.88	4991.33	4441.4	13333.1	14103.8	7078.52	5575.81	6582.43	11455.2	10256.5	2045.8	4632.81	5423.09	4473.61	529.442	97.2084	7911.38	1695.56	281.32	273.887	512.742	6151.25	6928.03	6809.82	88.6515	226.172	229.611	157.25	2105.52	5607.39	7168	3781.15	153.355	134.119	213.92
P01282	3	1	32.4626	3.20719e-05	2.56979e-06	2.55982	0.999791	V	1GC	19168.7	VIP peptides OS=Homo sapiens OX=9606 GN=VIP PE=1 SV=1	35432.3	36128.4	39373.3	39557.9	32878.5	30000.1	19798	25174.8	17372.1	16738.5	19763.4	18190.9	20445	19067.8	57456.6	63777.3	26558.2	42092.7	16479	24082.5	12034.7	34464.5	26356.8	17498	10136.3	17554.7	25554.7	13459.3	40977.9	39790.8	38733.6	30315.5	18620.2	17786.2	22442	29609.3	22443.2	21570.2
Q6WQI6	3	2	24.2014	8.4683e-05	6.27599e-06	5.67969	0.999066	V	1GC	10361.9	Putative cancer susceptibility gene HEPN1 protein OS=Homo sapiens OX=9606 GN=HEPN1 PE=5 SV=2	499.771	543.103	309.114	840.261	333.233	578.86	296.348	164.224	265.206	298.133	195.25	566.817	208.246	9.6039	583.701	1923.17	662.948	55.9505	72.8813	148.899	35.1948	56.6029	11.1304	43.8842	36.2797	58.1824	525.412	16.4725	26.067	294.816	0	65.832	58.8832	53.4737	149.03	65.1557	6.95366	8.26448
P40616	2	2	11.2368	0.00630098	0.000333669	2.30025	0.922758	V	1GC	20531.6	ADP-ribosylation factor-like protein 1 OS=Homo sapiens OX=9606 GN=ARL1 PE=1 SV=1	1.03837	562.346	326.263	476.072	808.537	169.367	263.4	371.811	446.099	621.181	618.29	176.406	104.341	426.172	619.014	25.7394	453.576	329.582	6.32821	10.3134	12.0929	580.3	194.649	1368.85	12.155	26.1225	248.914	16.635	172.442	13.4387	315.355	1081	599.375	3.70949	8.07284	90.4317	22.1441	359.045
Q6ZV77	2	2	25.0085	2.81977e-08	3.88774e-09	2.96072	1	V	1GC	20399.8	Uncharacterized protein C9orf139 OS=Homo sapiens OX=9606 GN=C9orf139 PE=2 SV=1	17270.9	27629.4	20718.2	25911.4	27470.7	66301.2	27733.7	25421.2	55970.7	61900.1	47615.1	37498.3	66552	35921.3	21386.9	18134.6	21639.8	49391.3	18685.3	31112.9	28172.8	23087.3	28138.7	68504.3	20910.3	36486.6	26554.1	16766.4	19427.4	33661.3	55557	28599.4	32552.7	49828.2	21775	29469.2	43894.9	29025.1
P49798	2	2	11.7925	6.3428e-07	6.9336e-08	8.6529	0.999972	V	1GC	23883	Regulator of G-protein signaling 4 OS=Homo sapiens OX=9606 GN=RGS4 PE=1 SV=1	683.641	1848.41	1611.04	1276.73	3831.96	1963.56	3154.42	2784.93	5328.16	3644.33	3040.28	2837.61	2983.34	2234.57	1941.51	1385.7	2359.35	346.551	16.8985	1056.91	880.072	30.2998	17.62	232.834	849.81	684.127	362.955	10.0687	1.40865	242.254	0	76.1657	91.9339	465.98	1055.64	311.822	26.7442	6.34665
P27482	2	1	11.4945	0.00297487	0.000169563	8.82769	0.984259	V	1GC	16947.8	Calmodulin-like protein 3 OS=Homo sapiens OX=9606 GN=CALML3 PE=1 SV=2	0.714238	1341.45	1917.84	876.2	2240.72	2017.91	666.565	1275.26	2498.06	1467.42	1591.55	10.5382	1242.22	2669.18	1703.5	1867.55	1730.76	431.857	0	61.3794	583.527	202.377	296.104	86.7499	309.919	115.183	225.412	51.9417	461.647	344.751	27.5802	231.55	164.539	278.272	39.2683	0.00128884	18.4258	33.363
Q3MII6	2	1	12.8148	1.15741e-12	3.37391e-13	23.6124	1	V	1GC	76668.8	TBC1 domain family member 25 OS=Homo sapiens OX=9606 GN=TBC1D25 PE=1 SV=2	3821.41	8440.96	11558.9	9719.64	9813.45	6868.15	3517.03	3080.47	1406.45	10445.9	7383.79	6521.38	6936.07	2665.69	10549.8	8523.14	7948.75	1320.18	187.568	868.181	1696.76	326.222	20.7039	214.133	473.541	465.347	557.601	434.441	457.951	2432.07	0	147.864	255.511	313.086	1655.04	181.062	38.1428	14.2046
P02649	56	42	432.061	0	0	3.73873	1	MaDU	AdvGC	36268.2	Apolipoprotein E OS=Homo sapiens OX=9606 GN=APOE PE=1 SV=1	25736	71519.7	64404.5	71391.8	78419.9	96948.5	89605.8	114618	94481.3	115685	89857.9	110153	99574.3	93907.6	55214.4	39869.9	79802.6	88406.7	71471.4	99412.3	66584.2	51029.8	59409.8	128356	68731.2	143189	76144.2	31619.3	52467.5	64738.5	92365.7	128983	104877	85815.2	60770.3	97539.6	92560.2	103055
Q13490	3	2	22.9137	5.17617e-08	6.88838e-09	2.83444	1	MaDU	AdvGC	71154.4	Baculoviral IAP repeat-containing protein 2 OS=Homo sapiens OX=9606 GN=BIRC2 PE=1 SV=2	5018.26	9144.34	6333.36	9548.27	9517.17	21102	10511.7	18921.2	18426.8	24662.4	19328.2	17470.6	8610.14	13509.8	12275.9	8350.76	9791.37	18312.1	7343.52	18523.9	9410.88	6922.54	13506.5	37943.7	6313.35	38799.9	14160.8	3112.68	5238.46	7650.58	17666.2	30313.9	12356.6	24009	10041.3	9262.95	23115.9	30026.1
P48736	25	11	143.539	1.74524e-05	1.47974e-06	3.88615	0.999943	MaG	AdvGC	127651	Phosphatidylinositol 4_5-bisphosphate 3-kinase catalytic subunit gamma isoform OS=Homo sapiens OX=9606 GN=PIK3CG PE=1 SV=3	4271.54	2713.73	5557.56	4856.73	3727.82	4963.83	3208.6	3520.83	4800.59	3405.76	3129.44	4548.5	5927.56	5480.37	3031.1	4130.28	2352.37	3580.32	5704.82	2559.98	1895.85	4169.41	5447.42	2272.16	3712.71	3543.77	3323.78	2597.07	3080.52	2343.01	5247.99	2517.23	3920.29	4776.22	2776.74	3746.32	1412.41	3364.33
P02766	29	23	242.886	2.357e-13	7.28721e-14	3.13121	1	MoDU	AdvGC	16001.1	Transthyretin OS=Homo sapiens OX=9606 GN=TTR PE=1 SV=1	31683.4	101570	32836.1	38715	37759.7	84582	83428.2	91534.2	119988	120041	50368.3	60418.3	76273.9	54434.4	31955.9	74992.2	41453.3	122605	135586	125003	63192.9	90593.6	185329	198703	59612.9	173674	116228	65080.2	57936.9	73653.2	327202	168799	144701	146005	70379.8	169546	290661	208330
Q96HU1	8	2	42.7341	0.000550668	3.53352e-05	24.5324	0.999834	MoDU	AdvGC	86266.5	Small G protein signaling modulator 3 OS=Homo sapiens OX=9606 GN=SGSM3 PE=1 SV=1	0	11.5637	18.3226	0	10.2101	1223.63	166.352	91.6606	47.609	67.3317	136.985	39.0616	1112.12	34.6957	0	0	30.9545	1855.96	82.1809	99.9636	257.315	174.501	650.002	1150	780.856	96.4398	57.0069	59.0459	26.401	34.231	1851.69	852.003	910.695	470.999	18.5952	57.0902	496.783	1544.37
Q96C19	4	3	20.8831	3.72901e-06	3.4071e-07	2.01287	0.999343	MoG	AdvGC	26811.4	EF-hand domain-containing protein D2 OS=Homo sapiens OX=9606 GN=EFHD2 PE=1 SV=1	546.193	1110.91	1977.66	1118.85	1781.68	831.74	1128.05	1719.57	2308.17	1648.52	2296.48	1796.63	2507.76	1893.35	2268.14	1120.08	1316.53	796.377	599.584	2689.19	3540.56	1576.33	898.195	1727.2	4199.68	1985.74	2569.73	824.397	949.488	1950.49	451.686	1103.21	1678.94	2912.33	3858.73	917.212	457.714	661.452
A0A0B4J1V1	12	4	130.748	2.05416e-06	1.99599e-07	2.27944	0.999838	NGM	AdvGC	13010.7	Immunoglobulin heavy variable 3-21 OS=Homo sapiens OX=9606 GN=IGHV3-21 PE=1 SV=1	6515.46	3200.75	5639.05	3671.62	2085.86	5461.88	3903.78	6131.75	7045.34	11525.6	6144.96	7123.9	6622.12	5015.67	4487.87	4345.04	2612.19	15143.2	2290.35	3426.66	6189.29	3489.68	11390	6169.29	5787.16	8413.65	12958.7	11369.9	4062.07	3816.94	11628.2	3057.76	5943.6	4365.64	6188.21	5261.04	1409.81	6404.91
Q9Y6N7	11	6	65.5336	0	0	2.60148	1	NGM	AdvGC	182070	Roundabout homolog 1 OS=Homo sapiens OX=9606 GN=ROBO1 PE=1 SV=1	26524.1	32016.3	24421.8	25064.9	32676.5	33363.3	35693.8	36481.1	39498.3	31933.8	39516.8	33028.7	48461.9	56940.9	18621	22208.4	32470.9	63892.6	41789.8	46863.1	40817.4	62044.5	60604.1	86767.6	43590.3	54006.7	48047.4	36649.6	28461.8	38965.2	61404.9	53733.1	58593.9	79282.9	37066.5	38632.4	60496.4	47939.1
Q5VTR2	8	4	60.4115	1.05915e-13	3.34213e-14	2.06236	1	NGM	AdvGC	114290	E3 ubiquitin-protein ligase BRE1A OS=Homo sapiens OX=9606 GN=RNF20 PE=1 SV=2	14788.5	17193.5	14662.1	14861.4	17979	21537.3	20905.8	21264.8	20690.4	21417.4	19997.4	20114.3	21861.9	26862.4	18352.1	17726.5	12841.7	18912	23774	23226.9	24705.3	18784.1	19564.1	27333.4	24601	32319.4	24350	23732.8	23995.2	24339.9	31391.4	24639.8	24333.6	24153.9	36688.7	32062.6	28002.3	32747.7
P07900	5	3	30.4969	6.88954e-07	7.47785e-08	2.77323	0.999129	NGM	AdvGC	85059.1	Heat shock protein HSP 90-alpha OS=Homo sapiens OX=9606 GN=HSP90AA1 PE=1 SV=5	2320.78	1948.84	1615.89	2071.47	2204.45	2693.73	5521.14	5059.06	4988.09	3101.56	3843.06	2544.92	4904.87	6028.35	2067.81	1775.42	2385.79	5327.43	3133.3	7121.9	5955.06	3460.37	8104.13	5146.27	3212.41	6698.38	6462.8	2168.22	3904.04	6345.14	9157.93	13963.3	5851.38	9156.85	4862.28	5582	14282.5	10520.9
Q16836	5	3	30.3917	1.41151e-10	2.80544e-11	2.78543	1	NGM	AdvGC	34350.6	Hydroxyacyl-coenzyme A dehydrogenase_ mitochondrial OS=Homo sapiens OX=9606 GN=HADH PE=1 SV=3	9268.34	6949.3	6606.29	6966.07	9849.66	13725.1	7230.33	7987.62	11389.8	14776.5	11030.9	10388.1	18103.9	11130.7	7312.28	7303.38	5936.44	13529.6	12905.3	13154	12034	14134.3	11899	15734.4	7917.83	12443.1	16588.1	10663	9142.09	11495.2	3519.62	14684.5	14740.2	17988.5	10796.9	14068.1	16455	17522.3
Q13434	4	2	27.9584	7.09862e-08	9.16773e-09	2.37647	0.999875	NGM	AdvGC	54563.6	Putative E3 ubiquitin-protein ligase makorin-4 OS=Homo sapiens OX=9606 GN=MKRN4P PE=5 SV=1	97591.3	308903	228856	268481	319103	353576	154283	201194	373345	465128	375903	286682	489230	453287	267070	201353	283545	287999	412395	357816	423227	431626	464799	489713	339202	362025	360862	384774	397761	305366	412982	286753	410723	414233	382327	420331	468563	446904
Q6P5X5	4	2	21.5365	0.000353329	2.3613e-05	4.2746	0.98585	NGM	AdvGC	17204.1	UPF0545 protein C22orf39 OS=Homo sapiens OX=9606 GN=C22orf39 PE=1 SV=2	1793.82	1328.94	2832.97	797.777	848.248	646.743	5975.76	7248.58	7935.08	6052.68	6723.73	1781.04	2467.34	7458.62	10882.5	5149.27	2308.23	15795.1	6568.65	5403.67	7325.27	3412.52	14150.3	4147.46	3215.96	10936.5	3952.52	2530.17	753.876	6167.69	10442.8	3772.33	9949.47	0	1328.83	4896.3	11682.7	5465.33
Q86VD1	2	1	12.2434	4.00761e-11	8.95366e-12	3.13457	1	NGM	AdvGC	114250	MORC family CW-type zinc finger protein 1 OS=Homo sapiens OX=9606 GN=MORC1 PE=2 SV=2	24828.1	14811.1	14151.4	13386.7	20039.5	16867.3	35564.7	34218.8	30851.1	21717	26649.4	6527.17	26471.2	46532.2	21483.7	22025.2	17661.2	46795.2	36112.2	42556.1	47318.9	31282	57472.4	46442	32982	47294.3	40048	23194.7	30759.6	45435.7	64116	77610.4	39574.1	3117.45	36537.4	13933.9	92590	54965.6
P51805	26	14	162.282	7.05877e-07	7.60759e-08	4.38009	1	PeU	AdvGC	211182	Plexin-A3 OS=Homo sapiens OX=9606 GN=PLXNA3 PE=1 SV=2	213754	10494	10928	10765.8	9738.91	46285.3	35539.9	8518.33	15739.1	12724.1	9977.76	10275.1	6762.37	8126.36	8657.42	22594.6	14939.2	11097.2	10809.8	33857.7	12094.8	24761.4	20885.4	20736.9	13456.8	35116.3	32723.4	24667.9	34238.5	30072.7	11392.2	20602.3	14519.6	11782.8	28950	27490.8	22058.7	11162.5
Q8NHQ9	20	7	143.11	0.00102914	6.32531e-05	3.25681	0.999998	PeU	AdvGC	69117.2	ATP-dependent RNA helicase DDX55 OS=Homo sapiens OX=9606 GN=DDX55 PE=1 SV=3	1263.54	3333.4	4895.91	2433.42	4297.39	1470.83	1704.22	3679.32	4975.25	3960.5	5493.57	2605.91	5721.42	4700.21	5324.34	2427.9	3145.57	1737.57	1368	10813.5	10707	5284.67	2913.58	9285.52	15214.4	6919.65	7248.11	2026.17	1617.8	6823.16	1776.11	7038.36	7679.44	11700.2	11141	5024.81	2955.6	4168.01
O14578	6	1	36.5209	3.0068e-05	2.42829e-06	5.82432	0.999999	PeU	AdvGC	233484	Citron Rho-interacting kinase OS=Homo sapiens OX=9606 GN=CIT PE=1 SV=2	3839.32	2465.9	3147.32	1674.86	2128.79	4065.24	5793.25	14344.3	1986.34	2842.47	3436.82	10184	4959.74	3193.94	1718.02	1435.17	1197.05	738.136	6357.03	6602.78	371.503	4004.71	1881.76	5393.48	3504.99	5713.5	6283.43	249.074	132.102	4709.99	2731.92	4534.44	4549.46	7084.11	1109.22	5446.7	3685.32	5587.58
Q15022	2	2	13.1545	0.0101006	0.000516129	2.50395	0.90592	PeU	AdvGC	83796.3	Polycomb protein SUZ12 OS=Homo sapiens OX=9606 GN=SUZ12 PE=1 SV=3	677.33	812.743	1413.18	1577.73	1209.29	1316.63	901.313	1120.2	1780.04	1734.06	1272.97	1123.14	2080.18	1758.48	1204.93	814.565	683.981	803.608	896.43	1236.58	827.253	1434.55	1542.22	784.063	1418.84	1519.82	1205.31	591.356	886.342	1137.8	586.42	1703.68	1884.03	1728.3	1128.79	1572.47	1156.2	780.614
Q8TDR4	2	2	18.2094	0.000154028	1.0964e-05	3.15016	0.999901	PeU	AdvGC	24034.1	T-complex protein 10A homolog 1 OS=Homo sapiens OX=9606 GN=TCP10L PE=1 SV=1	4536.6	11423.4	16076.7	11847	12307.6	9920.28	13203.1	14381.1	15452	19362.6	8704.53	33206.3	8609.05	13388.1	6034.02	2719.17	13357.8	68756.9	9342.76	32056.8	6918.85	22650.5	33640.8	2232.85	29369.2	26935.7	24045.9	10008.6	31154.8	8597.32	28844.3	23002.9	2230.33	32158.7	15703.6	24098.6	57460.3	86846.8
Q8WXG8	2	1	11.2939	0.000506428	3.27713e-05	3.87907	0.998783	PeU	AdvGC	11733.7	Protein S100-Z OS=Homo sapiens OX=9606 GN=S100Z PE=1 SV=4	833	493.489	864.37	338.28	1007.62	1297.16	3086.47	5849.85	2145.68	819.536	1323.69	3270.01	20905.8	351.163	156.761	675.207	1161.99	10039.2	1846.92	5198.73	1076.56	2906.94	2905.29	5711.1	6248.26	4890.44	2975.41	1652.61	875.301	2489.71	918.978	1078.84	4343.87	5707.72	1785.69	1676.61	1388.17	944.496
P0DOX6;A0A0C4DH43	56	19	656.717	5.61459e-08	7.40741e-09	2.25674	0.999983	V	AdvGC	64284.4	Immunoglobulin mu heavy chain OS=Homo sapiens OX=9606 PE=1 SV=2	168395	276836	270911	224644	376984	455952	307214	446851	514671	683436	604801	426148	665127	559215	535347	253104	277864	228198	312801	370728	521685	353555	279706	354340	360016	395523	344163	343245	182054	341219	344221	257850	428973	435534	309559	337250	366622	359324
Q8IXQ9	23	19	167.304	1.5929e-07	1.93474e-08	2.6123	1	V	AdvGC	29859.9	Electron transfer flavoprotein beta subunit lysine methyltransferase OS=Homo sapiens OX=9606 GN=ETFBKMT PE=1 SV=1	153793	47796.7	43438.7	39045.8	121925	54131.5	64655	135525	48159.4	63361.2	60889.8	104279	81419.8	60096.8	54506.5	67850.3	45278.2	38527.2	27828.9	48074.2	36659.9	28934.4	20046.1	35763.6	39016.8	35631.6	35199.8	17911.2	15348.8	39525.7	17486	28856.2	34525.3	37658.4	27614.2	28759.6	20609.6	17774
A0A0U1RQE8	11	7	77.0057	5.43046e-11	1.16235e-11	6.72837	1	V	AdvGC	34952	Putative glycine N-acyltransferase-like protein 1B OS=Homo sapiens OX=9606 GN=GLYATL1B PE=3 SV=1	18231.3	62204.1	49096.6	49861.2	95398.2	99904	25036.7	53281.3	104485	156845	125212	67607.2	156566	96846.3	60741.7	39612.9	58419.7	23144.2	16567.9	37676.9	43186.6	29257.3	17109.8	37620.2	34731.5	29405.4	32794.9	15840.6	14301.1	42812.4	12380.5	17531.7	34199.9	43804.8	37415.2	33218.6	23104.4	25958.7
P02654	10	6	53.4953	0	0	2.2767	1	V	AdvGC	9331.94	Apolipoprotein C-I OS=Homo sapiens OX=9606 GN=APOC1 PE=1 SV=1	10837.3	16371.8	19725.3	15671.9	19385.4	19449.1	15635.8	18436	19999.5	21154.9	19396	15306.8	18228.8	16686.2	18103.9	15595	18234.3	13239.6	9627.89	12576.4	20800.1	12634.6	18538.4	7994.1	14689.3	11277	10931.5	11421.2	11952.5	12886.7	13424.6	8251.27	10632.7	9061.69	16000.5	9015.1	12918.9	10401.1
Q02045	5	3	47.2568	5.97899e-07	6.55933e-08	3.38427	0.999986	V	AdvGC	19534.1	Myosin light chain 5 OS=Homo sapiens OX=9606 GN=MYL5 PE=2 SV=1	5310	15435.4	20030.5	12977.1	23873.9	15638.6	27687.5	52819.1	22444	26376	27987.8	33076.4	45583.4	11080.8	16696.2	10904.5	19350.3	9371.73	22969.9	21109.1	13397.9	26733.8	19055.3	15456.2	26342	13158.5	18892.9	6404.4	8838.91	23129.8	7979.9	14183.4	20401.2	19808.9	19951.8	23167.8	13296.2	14661.8
Q6X784	4	2	23.7501	0.000212516	1.47499e-05	4.62964	0.999586	V	AdvGC	39679	Zona pellucida-binding protein 2 OS=Homo sapiens OX=9606 GN=ZPBP2 PE=2 SV=1	2292.07	2804.26	3848.61	2655.42	3031.75	2668.95	1608.18	2462.63	2915.57	4972.66	3741.84	2538.63	4155.81	2547.29	4237.07	2871.08	3204.03	2316.62	464.394	2005.51	3281.19	1775.06	741.627	952.974	1229.13	1227.4	1547.02	1205.57	1202.74	4181.63	721.216	1430.92	2674.19	1643.2	2353.8	1882.35	624.675	1358.66
Q7L5N1	2	1	7.1038	8.96067e-10	1.50697e-10	39.2826	1	V	AdvGC	36505.7	COP9 signalosome complex subunit 6 OS=Homo sapiens OX=9606 GN=COPS6 PE=1 SV=1	0	3220.17	5575.02	3321.44	3623.32	0	2196.98	2010.71	4369.02	3328.82	2896.48	3010.77	3351.87	0	3437.02	0	3546.72	0	1597.04	0	2361.9	0	0	0	0	0	0	0	0	0	0	0	0	0	0	0	0	0
P58557	2	1	11.529	6.66134e-16	2.99839e-16	Infinity	1	V	AdvGC	19469.2	Endoribonuclease YbeY OS=Homo sapiens OX=9606 GN=YBEY PE=1 SV=2	119.146	288.403	399.074	180.089	468.553	213.018	537.114	554.481	631.928	473.824	714.354	414.293	950.3	1839.47	711.665	704.401	483.572	0	0	0	103.307	0	0	0	33.631	0	64.5369	0	0	162.025	0	77.8012	0	159.381	125.119	0	0	0
P35218	5	3	42.9704	0.0484587	0.00218122	2.09105	0.984246	AdvGC	MaDU	34978.6	Carbonic anhydrase 5A_ mitochondrial OS=Homo sapiens OX=9606 GN=CA5A PE=1 SV=1	484.65	1628.3	1413.56	1879.47	2584.09	1532.76	1240.75	1979.93	2550.07	2241.12	2400.07	2341.48	6606.15	1437.21	1661.85	897.801	1274.53	6092.76	1405.73	1248.97	1435.18	2247.32	3075.38	500.785	5405.03	5287.95	1469.39	797.352	664.607	1038.91	1127.28	512.649	2409.6	3119.97	2488.2	498.885	2765.64	1413.18
Q96EU6	4	2	23.0384	1.73212e-05	1.47269e-06	2.77381	0.999974	AdvGC	MaDU	29880.2	Ribosomal RNA processing protein 36 homolog OS=Homo sapiens OX=9606 GN=RRP36 PE=1 SV=1	2394.86	2748.73	1800.81	2356.82	2394.63	2790.87	8013	5611.13	2727.88	3476.59	3105.11	5518.9	5016.46	3127.29	2440.19	1748.84	1931.25	1270.14	3385.01	4661.62	2709.91	2878.54	3473.21	4300.84	2084.79	4816.71	3140.94	713.437	456.998	2730.34	3567.7	4913.37	5629.46	4374.69	1717.06	1548.73	3634.73	2171.7
P61106	3	1	17.3897	1.42691e-06	1.44141e-07	10.3331	0.999979	AdvGC	MaDU	24125.1	Ras-related protein Rab-14 OS=Homo sapiens OX=9606 GN=RAB14 PE=1 SV=4	1454.99	1467.89	4880.44	1415.46	2346.84	2096.49	2739.05	1622.92	2057.6	3200.95	1409.95	2900.48	2082.14	2364.33	1874.2	2518.07	1648.75	340.898	634.385	1275.17	6863.9	31.0063	0	755.458	1026.89	1181.15	591.763	735.18	0	2712.42	0	297.002	332.473	575.939	1366.46	1519.75	0	44.4103
O15123	6	5	33.6015	0.000175103	1.23492e-05	4.9558	0.993331	MiG	MaDU	57432.5	Angiopoietin-2 OS=Homo sapiens OX=9606 GN=ANGPT2 PE=1 SV=1	17973.4	342.823	320.462	391.388	765.289	1930.59	1249.27	1247.11	916.856	1423.05	728.447	694.171	519.579	271.06	742.43	2324.6	958.061	573.426	1086.54	2976.82	3701.33	3473.06	1508.16	1891.12	1389.48	1679.19	1845.14	21763	3194.87	1642.01	585.7	1458.17	184.685	1598.17	3255.43	2623.05	1003.1	1112.09
P61019;Q8WUD1	2	2	11.7629	0.0352453	0.001642	2.57844	0.947145	MiG	MaDU	23716.7	Ras-related protein Rab-2A OS=Homo sapiens OX=9606 GN=RAB2A PE=1 SV=1	861.536	791.836	805.296	596.696	1277.06	1061.71	1186.82	1469.6	2121.8	680.541	1433	1134.55	850.238	111.714	959.486	473.926	866.463	507.756	194.699	1761.91	663.846	334.478	194.494	1157.11	411.076	739.018	401.402	87.7025	334.54	1316.59	1618.9	371.456	425.048	901.113	268.287	246.78	224.166	276.547
Q02750	2	2	10.5628	1.18993e-11	2.86782e-12	5.96465	1	MiG	MaDU	43781.3	Dual specificity mitogen-activated protein kinase kinase 1 OS=Homo sapiens OX=9606 GN=MAP2K1 PE=1 SV=2	136.954	476.663	1060.76	785.952	920.56	523.83	226.902	736.701	745.386	2030.69	910.651	883.907	1525.77	266.686	723.987	216.986	1074.25	0	41.7192	130.622	39.0289	343.142	134.392	44.9709	633.176	199.964	259.86	241.418	226.425	236.769	0	25.1084	0	558.606	283.201	76.5336	148.186	7.61835
A0A075B6N3	7	3	54.064	0.00281975	0.000162537	2.40143	0.965882	MoG	MaDU	13099.8	T cell receptor beta variable 24-1 OS=Homo sapiens OX=9606 GN=TRBV24-1 PE=3 SV=1	14193.3	22646.9	36470.2	23760.8	19142.9	16091.9	5708.06	12813.2	9647.41	12105.8	15993.2	11929.7	12169.3	7448.7	37425.3	24964.8	11029.3	8496.84	1349.78	14143	5181.93	10330.5	5591.85	5272.59	6540.06	5567.49	10982	8980.18	8524.66	12521.9	75.3742	7663.49	8359.04	8442.17	17841.4	11545.3	7056.08	5282.27
A0A0C4DH24;A0A0A0MT36	2	2	11.8006	0.00198406	0.000116338	13.9919	0.997996	PanG	MaDU	12544.1	Immunoglobulin kappa variable 6-21 OS=Homo sapiens OX=9606 GN=IGKV6-21 PE=3 SV=1	9.14213	4.95608	38.0326	30.0685	85.6721	0	57.6118	89.2016	14.9762	42.696	11.7662	102.126	34.3184	5.13003	9.15654	0.00333431	22.7804	0.0233419	0.154998	0	0	0	0	0	51.6548	30.7638	57.3183	0	0	7.30102	0	6.20022	26.4028	713.73	4.52809	14.5872	0	0
O75679	2	2	10.8952	0.0162505	0.000800959	21.4563	0.904578	PanG	MaDU	36298.4	Ret finger protein-like 3 OS=Homo sapiens OX=9606 GN=RFPL3 PE=1 SV=2	0	14.9652	0	13.0477	11.2989	0	0	0	0.297857	14.5795	6.90774	0	59.1121	7.74108	3.84439	2.79881	21.1593	7.30624	0	0	2.02705	0	0	0	14.191	33.7861	10.4831	0	0	0	0	0	0	0	0.782607	0	0	0
P02652	33	26	204.697	2.4118e-09	3.8249e-10	4.49226	1	V	MaDU	11289.1	Apolipoprotein A-II OS=Homo sapiens OX=9606 GN=APOA2 PE=1 SV=1	132058	211420	355268	226556	376708	313211	129056	248026	440880	496469	406663	357128	449382	281385	400255	356086	305976	139074	58472.9	82823	229560	66821.4	46054.8	80494.2	282907	138000	139223	247546	48425.1	80580.7	25295	24875.1	114697	54547.6	126066	34422.1	31876.1	67092.9
Q9HCM2	24	12	138.359	5.55112e-16	2.53596e-16	3.16603	1	V	MaDU	215820	Plexin-A4 OS=Homo sapiens OX=9606 GN=PLXNA4 PE=1 SV=4	26020.9	28995.3	39435.9	24601.9	43408.6	35590.7	21664.6	25586.6	32527.6	38593.8	35775.8	24812.8	39671.9	37945.2	49345.1	40467.2	29451.1	7836.85	9970.94	12560.7	20918.8	10805.8	4677.65	7155.62	23047.1	13578.1	19498.8	7815.85	14453.8	13708.6	10582.6	8222.17	15574	14595.1	23274.3	10279.5	5056.58	4721.1
P22352	5	2	29.6965	8.30983e-08	1.04241e-08	3.93187	0.999994	V	MaDU	25630.5	Glutathione peroxidase 3 OS=Homo sapiens OX=9606 GN=GPX3 PE=1 SV=2	6401.36	1363.55	1499.51	1410.24	1710.35	909.968	1387.26	1407.94	1162.62	1646.59	1978.29	1858.79	1100.28	822.002	1246.56	1094.8	1714.51	601.189	345.923	499.255	512.059	548.089	369.383	703.525	418.529	504.97	463.044	417.089	387.715	470.708	434.635	385.097	598.024	428.983	447.791	108.843	324.711	395.207
P55795	4	1	16.7739	0.0133651	0.000671724	2.21416	0.977401	V	MaDU	49548.8	Heterogeneous nuclear ribonucleoprotein H2 OS=Homo sapiens OX=9606 GN=HNRNPH2 PE=1 SV=1	13719	38388.2	34927.2	31385.7	38588	31630	17443.1	22925.8	37588.8	51652.8	35859.8	43517.8	48792	75954.6	56855	44424.3	40133.7	2058.27	25052.6	28668.6	50990.6	42417.1	1650.05	32268.5	32157.2	26000.5	38360.7	38175.9	33119.6	41814.5	21361.9	28155.5	39866.3	40141.8	46028.1	33588.2	25824	28559.2
P41247	4	1	18.208	1.32036e-06	1.34265e-07	4.54548	0.999966	V	MaDU	28208.6	Patatin-like phospholipase domain-containing protein 4 OS=Homo sapiens OX=9606 GN=PNPLA4 PE=1 SV=3	69.3696	396.36	592.982	298.182	262.765	327.313	244.652	157.13	241.915	307.283	1111.53	215.908	887.229	47.5311	486.863	192.956	317.82	41.5464	80.7835	209.315	267.725	36.1821	1.15847	63.4298	420.918	45.0215	92.1963	18.2055	7.00755	371.22	5.30235	42.9931	151.7	293.382	36.2841	59.2684	10.7321	15.6163
Q6PCT2	3	1	18.649	0.0337801	0.00158337	7.82717	0.885718	V	MaDU	77475.1	F-box/LRR-repeat protein 19 OS=Homo sapiens OX=9606 GN=FBXL19 PE=1 SV=3	5514.18	19086.2	12496.1	20411.2	12996.3	17213.5	21667.2	15242.3	18781.5	20789.9	15894.7	15933.2	14035.1	4648.98	22929.1	3604.78	22788.2	2919.72	1814.54	1939.27	2221.95	1299.16	8131.58	3533.51	936.487	6007.99	1434.71	831.926	1159.49	3008.57	3371.23	3170.84	3829.84	2116.54	926.312	1468.7	3265.2	5622.57
O95274	3	2	15.1142	0	0	8.83897	1	V	MaDU	37054.3	Ly6/PLAUR domain-containing protein 3 OS=Homo sapiens OX=9606 GN=LYPD3 PE=1 SV=2	6776.43	19105.1	9588.49	9671.83	11207.1	19848	9217.37	15106.1	20719.5	20950.3	34325.8	14417.1	37185.6	47874.6	33337.7	24528.4	8513.88	6428.94	6667.39	22470.2	40713.3	25618.1	43898.1	27696.2	13698.5	11225.6	14452.6	11351.4	9065.92	14597.2	57580.4	7460.37	7433.84	2576.57	37834.2	5359.94	28286.9	8419.6
Q08623	3	2	17.8201	3.47527e-10	6.29416e-11	9.58786	1	V	MaDU	25420.4	Pseudouridine-5'-phosphatase OS=Homo sapiens OX=9606 GN=PUDP PE=1 SV=3	76.97	1739.15	366.737	1128.65	1453.74	103.536	1111.11	1083.54	257.709	1301.97	1460.63	1435.55	517.848	97.5291	255.545	123.571	1321.89	5.13142	0	0	131.741	632.09	17.3358	769.968	426.003	2.91868	536.215	264.529	43.3856	64.9318	7.2429	3.81468	22.3649	367.573	230.441	776.642	0	23.9343
P61011	3	2	18.5846	3.11767e-07	3.57401e-08	21.1577	0.999999	V	MaDU	55990.1	Signal recognition particle 54 kDa protein OS=Homo sapiens OX=9606 GN=SRP54 PE=1 SV=1	5.38746	497.842	245.234	438.275	514.029	430.554	388.509	33.4833	661.185	693.378	140.351	2764.83	1149.38	138.296	343.291	168.441	425.077	47.7453	164.138	37.8791	19.7339	44.4832	3.76124	28.4569	32.322	44.8639	59.218	0	155.475	49.0506	0.206652	47.042	32.7866	33.4069	51.7692	7.85642	4.94914	0.0883044
Q96LM6	2	1	11.0867	0.00460819	0.000252774	8.42185	0.95778	V	MaDU	20899.7	Testis-expressed sequence 37 protein OS=Homo sapiens OX=9606 GN=TEX37 PE=1 SV=1	4611.61	30588.3	21577	47496.7	11504	9416.92	11243.8	206.63	2016.11	43.7516	43.5221	36.6847	9.73938	15.5043	38817.5	67454	34021.3	29143.9	4328.53	8026.38	4943.4	4662.04	1918.82	347.978	1231.56	8554.94	10475.4	0	23500.7	11508.8	292.976	1516.36	513.261	7629.14	18518.8	7490.99	3786.95	1886.08
P61925	2	1	11.6904	7.99361e-15	3.0206e-15	12.0545	1	V	MaDU	7988.54	cAMP-dependent protein kinase inhibitor alpha OS=Homo sapiens OX=9606 GN=PKIA PE=1 SV=2	3037.62	1296.52	1910.4	1638.68	3082.76	3026.61	2247.09	2039.63	2216.2	2580.75	2361.68	2907.44	2956.05	38.5501	2958.84	3264.54	1794.83	0	0	242.322	498.5	0	0	0	288.278	2741.54	223.856	122.482	0	943.636	0	0	0	1746.42	0	0	0	0
P01225	4	4	22.3771	9.18816e-08	1.134e-08	3.18535	1	MoDU	MaG	15612.4	Follitropin subunit beta OS=Homo sapiens OX=9606 GN=FSHB PE=1 SV=2	3145.72	4171.94	3793.24	3726.29	3878.57	6157.67	7829.45	5690.79	5020.25	4495.68	4636.87	5328.05	4672.38	3911.99	2338.38	2891.93	3182.19	31795.6	5424.22	7233.08	2488.42	3430.07	9006.77	13957.4	4897.44	9088.4	6114.95	1253.23	2733.76	5554.58	21119.3	16838.4	9056.29	11320.2	1243.28	7547.27	17201.4	17031.5
P13646	4	1	33.3438	5.27738e-07	5.85255e-08	19.8346	0.999999	MoDU	MaG	49930.5	Keratin_ type I cytoskeletal 13 OS=Homo sapiens OX=9606 GN=KRT13 PE=1 SV=4	0.638201	164.449	27.0456	209.14	0	2973.34	1747.56	1705.66	2676.27	3451.42	99.6873	1418.08	1853.54	549.648	0	15.6228	40.2515	29.5211	753.465	3472.31	13.8526	399.656	4464.72	15509	611.605	9657.21	1113.76	0	0	1285.89	34964.9	6103.46	5525.15	8946.6	16.0885	5959.32	24090.6	15474.9
Q9ULC5	10	6	66.7621	0	0	2.36105	1	NGM	MaG	76903.3	Long-chain-fatty-acid--CoA ligase 5 OS=Homo sapiens OX=9606 GN=ACSL5 PE=1 SV=1	27844	25513	25615.2	26956.7	27417.9	42910.1	31130.7	28532	34139.1	33571.9	27155.7	32031.3	43917.4	41669.7	37869.9	39816.6	22361.9	47041.9	55382.5	59024.7	46191.8	47649.9	45154.7	48807.1	30880	48126.1	60684.1	43460.4	51800.4	56238.7	98330.9	50985.3	57525	50529.4	51777	64689.1	57774.9	73732.9
P53675	5	3	27.418	3.33067e-16	1.5929e-16	3.79396	1	NGM	MaG	189140	Clathrin heavy chain 2 OS=Homo sapiens OX=9606 GN=CLTCL1 PE=1 SV=2	3254.32	4746.44	6587	4892.14	3724.72	4135.94	3601.88	3886.18	3115.15	2173.42	7133.26	3945.18	6632.13	8113.34	1639.59	6950.75	1808.02	13228.5	4991.3	7080.55	24603.3	9412.48	23422.4	10118.8	17028.7	5606.41	5157.99	12838.6	12459.5	6825.43	31858.2	13802.3	5754.87	4960.85	6546.88	9752.95	24800.7	9931.23
Q5VUE5	2	1	17.7304	0.00819378	0.0004258	2.22432	0.995854	NGM	MaG	15938.8	Uncharacterized protein C1orf53 OS=Homo sapiens OX=9606 GN=C1orf53 PE=1 SV=1	558.123	1280.65	448.118	740.937	2496.22	956.167	2217.87	1382.69	965.338	1082.47	1126.87	2098.57	1590.18	1560.51	278.169	349.262	1381	3690.79	2110.58	2543.58	1089.05	2093.47	388.153	3613.48	1369.87	2386.31	1656.09	1030.92	734.719	1247.12	1426.04	2980.25	2544.6	3376.91	945.98	2184.14	2823.31	2486.83
Q6DHV5	6	1	29.1249	0.00030658	2.07607e-05	2.3912	0.999987	PeU	MaG	168384	Protein CC2D2B OS=Homo sapiens OX=9606 GN=CC2D2B PE=2 SV=4	9003.01	8675.03	6762.85	9561.39	11281.9	19685.4	19634.8	15218	15238.3	16046.9	15665.2	17732.2	22675.6	13050.2	6569.65	6605.79	8308.36	20764.6	2288.43	21861	11581.6	12859.8	1290.74	23970	8932.99	18147.5	18376.3	4017.31	5736.96	14631.3	30382.3	15604.8	19460.2	22261.2	9351.56	16849.2	18417.7	14296.7
Q5T9G4	2	1	16.3682	2.4758e-14	8.51454e-15	3.86093	1	V	MaG	39145	Armadillo repeat-containing protein 12 OS=Homo sapiens OX=9606 GN=ARMC12 PE=1 SV=1	25112.8	20192.4	19105.3	19190.5	22329.8	25277.7	18109.1	15112.7	22654.9	21843.8	21328.3	19186.1	27741.2	47255.2	27349.4	35328.4	17892.6	5398.91	19045.6	10051.8	15234.8	15470.9	17416.2	13275.2	11025.3	9531.92	16409.5	15138.1	15599.9	12817.5	17078.9	12422	12884	11098.8	13122.9	20186.2	15143.8	13673.2
Q9H3Q1	7	3	49.7492	1.67886e-06	1.66839e-07	4.94698	0.999206	1GC	MiG	38037	Cdc42 effector protein 4 OS=Homo sapiens OX=9606 GN=CDC42EP4 PE=1 SV=1	197.197	32.4139	80.1808	87.2422	67.9209	62.2892	290.541	81.8385	161.485	50.8974	46.2163	168.804	76.3221	93.3744	17.5369	196.922	47.92	136.96	146.833	420.623	318.31	334.533	2410.58	131.045	357.182	158.736	243.483	102.767	299.521	465.952	205.358	117.083	201.555	223.193	302.202	266.866	135.995	241.666
P01743	13	7	76.7901	5.3765e-06	4.78385e-07	2.25065	0.997556	AdvGC	MiG	13103.8	Immunoglobulin heavy variable 1-46 OS=Homo sapiens OX=9606 GN=IGHV1-46 PE=1 SV=2	8304.56	5442.41	8928.95	5757.54	7203.22	11270.1	12148.6	15786.3	17659.7	7023.54	3605.19	13660.4	6420.71	7639.84	2918.17	11852.2	4931.73	6064.34	10061.7	9292.37	14616.1	7024.26	4576.23	6985.7	10568.2	17840.2	8458.28	7177.8	6051	11972.3	5725.66	3942.42	6351.45	4699.18	4066.36	4824.95	7024.42	9638.52
Q00059	2	1	11.5353	0.023151	0.00110893	2.116	0.803293	AdvGC	MiG	29324.8	Transcription factor A_ mitochondrial OS=Homo sapiens OX=9606 GN=TFAM PE=1 SV=1	4138.96	2363.4	4774.35	2386	4797.65	4221.03	1768.36	1930.35	2767.81	4955.65	3390.36	1783.37	2921.61	6916.77	5859.39	5745.95	1946.88	2535.21	2356.12	1600.48	4115.6	4139.07	7734.9	1723.99	2853.04	3965.77	6046.08	2021.37	2375.73	2371.36	2397.78	8447.55	7454.36	2087.82	4219.72	3034.49	2548.29	6248.78
Q9BZD7	2	1	11.6016	0.000570308	3.64427e-05	6.35593	0.99265	MaDU	MiG	26046.3	Transmembrane gamma-carboxyglutamic acid protein 3 OS=Homo sapiens OX=9606 GN=PRRG3 PE=2 SV=2	8259.2	46259.4	51957.9	26496.5	40306.6	66337.5	64028.9	98991.3	88500.9	50799.3	58609.7	50193.9	32324	82720.4	12784	26852.1	22473.7	1.12469e+06	208206	171208	128707	86179.8	123908	285371	294518	60636.8	141043	98293.5	257.68	120428	606029	384.372	226367	58219.9	21877.9	163364	323928	437920
Q9BWF2	2	1	13.7871	0.00802836	0.000419339	22.645	0.912564	MaDU	MiG	53978.7	E3 ubiquitin-protein ligase TRAIP OS=Homo sapiens OX=9606 GN=TRAIP PE=1 SV=1	154.327	358.368	362.542	218.604	150.299	62.935	139.848	339.88	333.716	141.621	222.372	270.721	96.6181	14.9036	174.087	198.285	233.695	40.239	3795.82	3479.97	283.788	4923.87	109.735	1092.55	193.674	11.9916	3420.24	5538.22	483.453	312.005	2817.43	178.063	5575.37	4929.26	260.774	270.813	0	0
P02746	15	6	117	2.60199e-08	3.61707e-09	2.06207	0.999994	MoDU	MiG	26949.9	Complement C1q subcomponent subunit B OS=Homo sapiens OX=9606 GN=C1QB PE=1 SV=3	5935.29	9636.79	10188.3	10107.4	7948.69	8748.81	9127.83	7587.32	6637.42	5342.51	6515.57	5675.96	7513.05	7020.22	12258.5	10701.7	8185.39	11719.7	9105.99	8187	5265.49	8044.31	6694.76	11977.7	7018.48	12705.1	10015.9	5503.9	13603	7723.37	20469.9	23061.7	13053.8	11824.9	7531.86	7307.01	19730.6	15188.1
P01742	6	2	57.3231	4.06682e-06	3.69469e-07	2.74211	0.999985	MoDU	MiG	12773.5	Immunoglobulin heavy variable 1-69 OS=Homo sapiens OX=9606 GN=IGHV1-69 PE=1 SV=2	1121.15	1033.65	735.211	980.081	1178.7	1212.69	2982.91	2149.23	1121.4	1331.08	1165.37	2159.75	1276.83	1682.68	609.662	777.597	849.621	478.771	3315.54	1792.68	639.602	2087.69	4783.28	1625.46	1172.26	1679.54	1665.38	1170.65	1028.25	990.343	599.816	2870.68	1480.22	2988.73	1233.76	2717.01	2357.15	655.559
Q9Y597;P09661	3	2	17.7247	0.0213093	0.00102715	2.05073	0.918642	MoDU	MiG	89668.4	BTB/POZ domain-containing protein KCTD3 OS=Homo sapiens OX=9606 GN=KCTD3 PE=1 SV=2	782.347	267.428	724.44	358.959	155.053	747.262	488.712	414.732	880.229	813.787	172.443	270.274	705.081	396.478	463.906	835.074	331.384	179.588	202.778	1605.18	472.392	27.1754	123.089	877.783	272.952	2398.42	363.011	92.5503	708.396	937.796	282.894	476.76	36.1753	973.184	583.686	1533.01	146.454	31.1291
Q9Y5K1	2	1	11.5919	1.26206e-06	1.29195e-07	12.1554	0.999998	MoDU	MiG	44993.1	Meiotic recombination protein SPO11 OS=Homo sapiens OX=9606 GN=SPO11 PE=1 SV=1	263.106	56.8924	0.17483	0	0	59.4701	159.767	257.038	8.8615	0	0	0	0	0	0	7.95572	0	1.39191	16.1444	61.3501	0	90.3642	493.414	0	95.6356	94.607	7.85432	0	0	0	452.81	234.624	278.588	0	0	56.6245	1973.21	0
Q13129	13	7	75.1931	5.88884e-09	8.83559e-10	2.82381	0.999995	NGM	MiG	223029	Zinc finger protein Rlf OS=Homo sapiens OX=9606 GN=RLF PE=1 SV=2	42951.7	12157.1	14505.7	18260.3	12330.8	67007.5	13874.8	11254.7	19459.5	17332	10954.5	14987.4	13750.3	54041.3	17258.7	55354.9	22487.8	4501.08	24151.7	42008.1	39495.3	31676.1	28742.3	54728.7	35980.6	69486.4	36276	26829.1	48088.1	41182.7	27731.5	50083.8	42298.7	45261.6	51601.6	40130.7	48584	77584.1
A6NK58	3	1	29.6118	7.4496e-14	2.42572e-14	4.42093	1	NGM	MiG	25708.6	Putative lipoyltransferase 2_ mitochondrial OS=Homo sapiens OX=9606 GN=LIPT2 PE=1 SV=1	1974.34	1546.2	2089.46	1773.42	1450.12	2436.34	1080.7	1246.19	2162.71	1545.99	1400.61	880.778	1571.21	8592.99	2065.89	3167.75	1410.49	6775.4	8751.1	3724.96	5951.18	4657.64	2383.63	2264.93	2229.09	2204.12	5035.33	6842.18	9091.38	4536.03	5177.58	6536.35	6359.36	3111.72	7821.03	5309.62	7714.27	9301.66
O76009;Q15323;Q14525	3	3	19.4201	4.44089e-16	2.0595e-16	7.43254	1	NGM	MiG	47195	Keratin_ type I cuticular Ha3-I OS=Homo sapiens OX=9606 GN=KRT33A PE=2 SV=2	10985	2776.32	3341.65	3103.4	2376.13	3483.06	2505.7	2104.18	2728.04	2139.89	1285.55	1503.69	1720.91	62094.9	3503.54	5305.98	3339.98	10113.5	21717.7	20547.9	64734.4	30041.1	27839.2	14683.9	34996.3	21255	34346.3	34908.4	4065.81	22865	1885.27	25444.8	11768.4	5747.68	10737.6	883.151	24235.2	28267.7
Q86XD5	2	2	10.2383	6.32683e-08	8.27573e-09	4.3619	0.999972	NGM	MiG	35940.1	Protein FAM131B OS=Homo sapiens OX=9606 GN=FAM131B PE=1 SV=3	5634.12	747.758	721.492	1540.31	605.81	1546.86	1669.37	1396.48	1134.63	713.44	612.16	975.882	575.895	5831.44	619.725	2458.45	1434.58	5902.31	7124.71	7086.04	2446.76	7317.17	28932.1	7875.45	3202.7	6872.92	6061.53	3733.33	4475.72	3958.66	8013.83	6884.13	8042.01	6280.72	2974	9036.2	10810.7	12874.7
P05452	8	3	61.5241	2.45901e-07	2.89483e-08	3.25488	0.999945	V	MiG	22936	Tetranectin OS=Homo sapiens OX=9606 GN=CLEC3B PE=1 SV=3	939.351	9704.06	18679.5	10831.1	8740.78	16135.6	6133.46	6477.76	12749.9	8667.89	6626.74	5150.53	12670.6	48304	13172.1	31323.3	8732.54	12003	14616.4	10060.3	21796.3	2923.51	1170.49	9712.7	13649.6	7623.07	2063.25	15901.8	3452.53	3646.14	8121.86	8081.39	12956.4	10881.5	22305.2	645.008	9342.67	9907.54
P0DP25;P0DP23;P0DP24	7	5	36.9489	3.10471e-06	2.88843e-07	2.97489	0.998489	V	MiG	16837.7	Calmodulin-3 OS=Homo sapiens OX=9606 GN=CALM3 PE=1 SV=1	3502.02	1452.13	1635.94	2234.11	3079.5	3297.84	2636.74	685.786	6551.33	2926.11	1339.49	7918.89	3737.5	2657.44	1477.4	3881.61	2019.29	1572.79	1119.41	1230.1	1288.34	655.861	1075.86	3090.06	1009.33	2144.68	1412.1	13243.5	572.15	888.584	710.735	1033.83	913.03	1414.64	1469.21	855.039	1143.05	2073.87
Q9P289	2	1	11.9667	4.37535e-09	6.66274e-10	2.90348	0.999991	V	MiG	46814	Serine/threonine-protein kinase 26 OS=Homo sapiens OX=9606 GN=STK26 PE=1 SV=2	12756.3	24091.2	29834.6	20457.1	27309.5	28683.1	25860.3	37401.9	23987.2	21217	23311	22297.1	19450.1	31911.9	23322.1	23802.6	26899.2	44588.6	14321.4	11502.1	12748.8	9277.45	16294.2	10283.4	11422.5	13629	8979.86	4962.07	4175.36	13513	9359.9	16244.4	10731.2	6935.63	8647.76	8190.27	12928.2	7850.04
Q5JXB2	2	2	15.1812	4.98629e-09	7.55548e-10	6.97059	1	V	MiG	17377	Putative ubiquitin-conjugating enzyme E2 N-like OS=Homo sapiens OX=9606 GN=UBE2NL PE=1 SV=1	1692.24	4198.47	4227.97	2822.12	1247.36	156.538	1902.43	6468.18	6765.04	6869.29	3570.26	4953.3	3395.9	1171.71	1940.43	3808.34	2057.41	11413.3	164.655	2951.88	363.919	536.453	120.687	5342.24	989.257	1394.69	2003.06	76.1631	205.76	483.233	706.933	5601.8	1018.77	3872.52	662.383	458.578	119.567	275.112
Q08380	23	12	158.215	0.000472262	3.07554e-05	2.13824	0.997032	1GC	MoDU	66243.5	Galectin-3-binding protein OS=Homo sapiens OX=9606 GN=LGALS3BP PE=1 SV=1	5160.8	9117.23	9079.55	8556.13	9690.55	12712.9	9940.01	13451.4	7348.78	2836.9	11559	5076.47	5717.37	2910.22	8429.35	9535.3	7115.87	25572.3	10084.1	13201.6	18691.6	10352.4	38864.9	7531.88	4640.16	6554.12	8924.78	8915.55	10198.3	18434	22242.3	10008.7	5180.66	13332	14964.5	11977.5	38556.1	13878.6
Q9NXR7	10	6	61.0443	0.0123757	0.000624046	2.30121	0.998068	1GC	MoDU	44008	BRISC and BRCA1-A complex member 2 OS=Homo sapiens OX=9606 GN=BABAM2 PE=1 SV=2	66364.7	61536	87721.9	43148.7	75635.6	66089.4	27568.7	48013.3	80889	66733.7	85570	39751.6	74081.4	113558	88364.9	58564.5	75226	11871.2	84091.2	56607.1	104879	89265.2	14311.9	52885.2	99573	55474.3	78772.4	140709	105657	80957.9	58851	23348.6	74105.7	63860.6	127415	91989	57040.8	78149
P00739	86	44	457.052	0.00404697	0.000224402	2.56388	0.998122	AdvGC	MoDU	39542.9	Haptoglobin-related protein OS=Homo sapiens OX=9606 GN=HPR PE=2 SV=2	60204.5	93438.3	149517	71868.9	125333	77723	36000.9	62156	115489	100473	125160	76161	94958.9	118971	115514	84681.5	83988.6	61241.6	103203	93891.7	197116	114378	61542.3	96607.9	195900	79637.7	114701	276331	122609	145793	123776	55865.3	118180	106544	132997	109833	85533.6	125813
P0DOX2	69	25	450.168	8.41581e-08	1.04712e-08	3.15629	0.999782	AdvGC	MoDU	49846.7	Immunoglobulin alpha-2 heavy chain OS=Homo sapiens OX=9606 PE=1 SV=2	24979.6	17457.9	17757.6	23436.5	13627.9	10875.3	6836.93	9277.75	12888.2	22561.6	21141.3	17520.8	17459	55830.2	20890.1	24779.7	24699.4	6526.73	15993.7	21485.1	43799.4	35217.1	18008.7	18873.8	75377.5	20273.6	36407.5	60400.7	43561.3	35725.7	30602.9	14419.7	24343.7	24046.2	62473.7	40208.7	28517	32290.3
O14791	19	14	128.307	0.0193171	0.000935536	2.24299	0.978919	AdvGC	MoDU	44031.3	Apolipoprotein L1 OS=Homo sapiens OX=9606 GN=APOL1 PE=1 SV=5	6924.47	16479.7	16667.2	24096.6	17337.4	14659.7	16452.3	9087.93	9620.82	9453.85	7108.15	11933	8729.82	9721.15	18940.1	26019.1	17972.6	13052.8	11691	18363.3	12536.7	16199.6	10882.4	9691.9	12192.5	18131.4	17853	7821.93	17556.3	14335.8	8044.71	13936.2	11047.2	9980.68	23526.5	13888	9969.88	9390.65
Q5VU65	10	6	64.5423	0.000379806	2.51626e-05	2.3161	0.998688	AdvGC	MoDU	211803	Nuclear pore membrane glycoprotein 210-like OS=Homo sapiens OX=9606 GN=NUP210L PE=2 SV=1	62868.8	32457.7	25488.8	29005.2	34101.9	31078.6	25523.4	31219.8	47312.9	32103.2	42303.5	16731.9	59195.8	60080	19829.4	52312.7	37800.5	74604.8	35204.6	66028.3	68637.5	46527.8	42566.3	108439	85497.9	64774.3	52623.6	80853.4	77684.5	55868.1	16926.7	57107.2	76450.9	60878.5	76851.2	47117.5	47731	46706.5
Q8ND90	7	3	44.0844	4.01959e-05	3.17912e-06	3.51698	0.999999	AdvGC	MoDU	39932.6	Paraneoplastic antigen Ma1 OS=Homo sapiens OX=9606 GN=PNMA1 PE=1 SV=2	7217.64	10933.2	11985.7	7707.23	17652.8	12602.2	4653.46	10121.8	12666.3	15442	20283.7	8144.81	11444.4	12865.5	14725.6	11383.1	12468.3	9842.88	7909.99	15123.6	17920	10223.2	7038.79	16754.1	13939.7	11935.3	10090.2	9278.69	21844.8	19918.9	13947.7	9017.27	12116.5	9970.86	14137.1	9166.58	6649.32	11117.2
P43251	6	2	33.0916	0.00607287	0.000323268	3.02145	0.999806	AdvGC	MoDU	62045.5	Biotinidase OS=Homo sapiens OX=9606 GN=BTD PE=1 SV=2	13792.7	15005.6	16702.3	14448.7	20824.3	21178	5442.2	15226.8	24873.5	32876.6	27440.7	17149.5	22171.2	29651.1	24823.9	17230.6	18984.9	3991.81	9319.04	12456.1	48662.1	22218.1	12542.1	8859.19	33421.9	19333.1	25620.5	38563.1	35853.4	21343.2	2940.31	10261.7	21781.5	17021	59564	9988.96	5457.16	17937.2
P08910	5	2	37.9922	0.0128171	0.000645243	2.13719	0.83373	AdvGC	MoDU	49113.4	Monoacylglycerol lipase ABHD2 OS=Homo sapiens OX=9606 GN=ABHD2 PE=1 SV=1	6013.74	2964.6	4298.46	2269	2623.8	3849.7	2138.45	2469.29	3190.24	2323.33	2450.66	2058.64	2155.36	6986.38	4004.75	2493.89	2423.97	1446.77	2772.98	2517.22	3948.48	2965.06	2665.51	1788.51	2786.49	1956.71	3354.32	5177.22	5448.47	3658.79	1446.96	2439.65	2903.34	2531.72	3851.01	2340.05	1837.78	2878.46
P62736	5	1	42.1971	4.9302e-11	1.06513e-11	3.76728	1	AdvGC	MoDU	42408.3	Actin_ aortic smooth muscle OS=Homo sapiens OX=9606 GN=ACTA2 PE=1 SV=1	1679.9	1432.44	2014.63	1614.33	2230.95	1852.74	1049.88	1060.23	2499.06	1715.44	1752.67	1105.89	2426.78	1793.57	3282.81	2226.02	1951.44	2713.99	1032.05	1162.67	601.882	1594.23	1751.35	736.205	1159.55	1155.42	951.841	811.668	1219.07	1476.2	1087.51	920.966	1110.65	1133.11	968.24	1739.42	1282.97	1219.49
P86452	5	1	34.5165	4.64484e-12	1.2471e-12	27.4762	1	AdvGC	MoDU	111456	Zinc finger BED domain-containing protein 6 OS=Homo sapiens OX=9606 GN=ZBED6 PE=1 SV=1	27.8971	3633.64	1195.81	6627.68	5264.9	6392.89	5121.88	576.627	31609.4	9794.79	530.097	9421.15	3140.02	240.793	552.818	1826.82	5291.24	673.491	11.8977	2315.25	4499.3	16.7495	0	1605.59	1068.23	9751.43	1701.95	166.098	163.168	437.135	0	20.1413	34.0871	1537.1	5280.88	10.1121	0	0.34086
Q9Y2L1	4	1	22.6213	0.00242692	0.000140955	3.31211	0.994125	AdvGC	MoDU	110086	Exosome complex exonuclease RRP44 OS=Homo sapiens OX=9606 GN=DIS3 PE=1 SV=2	8806.7	9962.42	21022.1	15980	11125.1	7616.33	7889.07	8536.24	10864.1	8037.98	5137.16	5761.25	6277.43	9068.25	8838.43	6580.01	4467.24	3095.27	2484.13	13146.1	18864.9	16034.6	3700.22	13866.6	2657.06	2664.82	9510.77	3920.26	30802.5	15435.9	16499.8	1826.11	17092.9	9639.24	37151.9	19111.8	796.521	18421.9
Q6UW02	4	1	23.5459	0.00552329	0.000297141	16.8928	0.999792	AdvGC	MoDU	52774.6	Cytochrome P450 20A1 OS=Homo sapiens OX=9606 GN=CYP20A1 PE=1 SV=1	0	11577.1	11386	16822.4	9880.63	2830.96	3224.45	5912.71	7758.78	21681.1	16554.7	20758	13641.2	9936.26	8799.37	3939.21	15384.7	604.32	0	1709.8	6547.09	3012.52	0	381.576	16350.2	1476.47	4689.83	8493.01	3621.38	5898.92	470.553	24.6197	1500.12	2186.21	15530.7	5834.65	4276.97	4447.43
Q9UGM5	3	2	17.3722	6.36122e-10	1.09385e-10	7.34989	1	AdvGC	MoDU	42910.4	Fetuin-B OS=Homo sapiens OX=9606 GN=FETUB PE=1 SV=2	298.542	1221.96	1240.19	1401.11	1619.47	1333.55	829.251	1345.28	2113.36	1886.98	1791.02	1753.87	1989.7	345.779	2130.78	706.761	1676.75	0	115.978	737.14	730.456	129.622	0	65.3608	720.124	607.147	282.566	282.678	625.881	650.105	67.3056	231.432	125.18	324.605	717.778	174.94	139.819	113.542
P16298	2	1	13.3892	3.05901e-06	2.85459e-07	2.10117	0.999237	AdvGC	MoDU	59708.7	Serine/threonine-protein phosphatase 2B catalytic subunit beta isoform OS=Homo sapiens OX=9606 GN=PPP3CB PE=1 SV=2	2500.86	3418.68	4889.14	3090.89	4277.53	2930.19	2768.07	3706.93	5197.43	4486.47	3790.43	3482.2	4815.69	7176.3	5304.39	4166.77	2966.86	3518.57	0	0	6547.33	0	3.2551	382.83	7490.59	3215.25	0	0	8778.01	5265.78	0	3373.5	0	0	6379.04	4964.98	4155.51	4665.35
P42025	2	1	12.9784	0.000209216	1.45539e-05	15.8963	0.999456	AdvGC	MoDU	42407.5	Beta-centractin OS=Homo sapiens OX=9606 GN=ACTR1B PE=1 SV=1	140.611	810.17	1690.02	1356.15	1047.26	1430.12	189.967	362.056	1594.94	1488.43	1396.24	899.95	2198.47	378.745	1825.22	2055.52	737.398	0	178.819	649.48	1700.64	252.374	247.894	0	150.287	140.53	459.277	124.775	130.263	1026.95	0	119.949	45.8811	77.5714	3881.63	13.523	0	168.635
Q06787	3	1	23.8397	6.77901e-07	7.38407e-08	9.96616	1	MaDU	MoDU	71516.7	Synaptic functional regulator FMR1 OS=Homo sapiens OX=9606 GN=FMR1 PE=1 SV=1	6.51409	330.183	363.359	384.675	424.203	157.08	443.304	292.871	229.898	477.522	240.15	446.242	270.394	1.00368	436.82	166.092	280.987	43.8812	94.8673	43.2312	34.6671	37.0735	0.230616	471.219	0.459817	42.1661	0.489416	0.486834	11.096	11.9014	74.0268	0.167033	171.484	341.96	0.402625	956.185	5.48303	7.77346
P0DP08	5	1	44.8409	0.00156637	9.38229e-05	16.3917	0.997163	MaG	MoDU	13130	Immunoglobulin heavy variable 4-38-2 OS=Homo sapiens OX=9606 GN=IGHV4-38-2 PE=3 SV=1	307.193	405.897	399.91	369.663	198.308	117.604	56.0846	195.677	43.0788	9.75905	34.0279	31.509	104.589	11.8787	301.08	2347.75	924.593	190.675	0	132.808	8.19628	22.8597	62.1112	23.2196	0	107.053	197.881	0	0	94.2031	0	44.7117	0	0	559.83	90.1474	0	0
P01701	3	3	26.7311	0.000206925	1.44273e-05	216.565	0.999988	MaG	MoDU	12476.8	Immunoglobulin lambda variable 1-51 OS=Homo sapiens OX=9606 GN=IGLV1-51 PE=1 SV=2	0.0265172	152.799	223.273	330.584	35.9119	137.969	21.1529	26.01	631.632	228.145	51.6225	1.68138	514.61	354.516	1293.15	185.779	16.1539	2.92987	0	122.206	829.033	479.018	16.9761	15.8866	118.909	0	13.4674	51.0399	0	82.03	2.48361	0	12.5081	0	118.269	0	0	0
P01602	3	1	34.6553	9.82906e-10	1.64398e-10	Infinity	1	MaG	MoDU	12952.7	Immunoglobulin kappa variable 1-5 OS=Homo sapiens OX=9606 GN=IGKV1-5 PE=1 SV=2	4.09673	222.943	44.5164	68.3993	85.0576	7.57183	0	145.892	109.902	87.9581	117.565	24.6447	23.5794	0	501.468	17.4429	127.455	0	0	617.556	76.2769	0	0	0	29.1923	137.307	20.743	0	0	99.2858	0	2.91269	0	24.6265	101.394	0	0	0
P02768;Q5FWF7;Q9HBI1;A1L390;A6NKP2;E7EW31;O14948;O14957;P10589;P24468;P28702;P35354;P35443;P36544;P48443;Q2VPB7;Q5VSY0;Q6ZWJ1;Q8N1G4;Q8WXI3;Q96CM4;Q96FX2;Q96QE5;Q9BQ75;Q9NPF7;Q9Y2R4;Q9Y575	594	460	2110.7	1.1016e-05	9.52478e-07	2.72869	0.999627	MiG	MoDU	71362.7	Albumin OS=Homo sapiens OX=9606 GN=ALB PE=1 SV=2	1.16718e+06	1.45201e+06	1.54129e+06	1.40179e+06	1.79981e+06	1.21707e+06	580034	905677	936736	1.01702e+06	1.14327e+06	877479	1.15386e+06	1.23585e+06	2.2556e+06	1.84297e+06	1.13203e+06	865085	1.79582e+06	1.20157e+06	2.49579e+06	2.21442e+06	1.49157e+06	918622	1.66394e+06	893261	1.78595e+06	3.03727e+06	2.81543e+06	1.71648e+06	1.41991e+06	754257	1.37799e+06	1.16396e+06	2.62698e+06	1.59968e+06	1.26393e+06	1.47017e+06
P06396	72	50	591.335	0.000197507	1.38337e-05	2.28436	0.999786	MiG	MoDU	86096.8	Gelsolin OS=Homo sapiens OX=9606 GN=GSN PE=1 SV=1	15050.3	25570.6	28753.7	24816.1	29490.3	21371.4	16908	17445.2	28597.2	26418.6	31125	24807.1	30449.5	26346.8	33187.8	23755	24685.3	18635	25435.6	28674.9	38330.9	28339.6	18864.1	26498.5	28978.7	18392	24589.8	32152.1	32774.8	39597.4	29296.8	15623	23446.3	20839.6	36664.7	28764.1	21537.3	27749.1
P36955	41	25	309.936	2.19025e-12	6.03958e-13	3.15122	1	MiG	MoDU	46483.3	Pigment epithelium-derived factor OS=Homo sapiens OX=9606 GN=SERPINF1 PE=1 SV=4	10435.9	19122.7	22669.8	14636.7	30436.7	14846.5	19574.5	21532.2	21048.2	24940.4	29069.3	22706	28088.4	22934.4	24696.4	14720.7	20558.5	5945.02	2627.06	8684.65	17710.2	6410.24	3987.3	3002.8	11620.2	5524.44	9422.69	7467.22	6399.31	12110	6264.94	12789.7	12009.2	9828	16904.4	5528.91	2482.9	9060.55
P02749	35	26	321.897	1.1243e-06	1.1705e-07	3.08894	0.999999	MiG	MoDU	39609.8	Beta-2-glycoprotein 1 OS=Homo sapiens OX=9606 GN=APOH PE=1 SV=3	50508	98690.6	126141	72499	137133	93344.8	33808.3	70124.8	98036.6	117012	116577	76990.1	125542	106909	120060	74519.9	87955.1	33005	48055.9	91031.7	111115	71257.2	47402.2	64325.5	97866.5	33803.6	78525.8	104431	134130	99995.3	32033.3	28924.4	57647.2	63823.7	120147	70025.4	42383.3	43919.7
O15360	12	6	69.392	3.33508e-07	3.79481e-08	3.08263	0.999753	MiG	MoDU	164943	Fanconi anemia group A protein OS=Homo sapiens OX=9606 GN=FANCA PE=1 SV=2	8556.59	7119.54	7721.89	5465.44	15442.6	10488.3	2234.17	4852.3	13306.7	16581.4	19785.6	6136.41	13606.3	24161.6	13123.6	7894.48	10484.6	1672.03	1389.63	5188.54	17597.5	3142.7	989.845	3709.24	8462.43	2443.51	5106.54	6822.65	3503.79	15601.4	1308.42	2767.11	2477.51	6083.21	6199.44	2943.46	1299.19	1538.26
Q96MM6	6	2	46.6499	0.00161389	9.61052e-05	2.08371	0.997878	MiG	MoDU	76372	Heat shock 70 kDa protein 12B OS=Homo sapiens OX=9606 GN=HSPA12B PE=1 SV=2	39755.1	37725.6	46851.7	29897.5	53444.7	43610.2	23470.6	44417.1	38129.2	48273	57961.2	38795.1	54266.4	42392.4	60916.9	34096.7	42522.2	36825.5	29326	59552.3	47754.5	34242	19396.1	39671.3	33918.5	30416.5	34621.1	27863.2	35204.6	67268.7	44084.9	21026.1	37074.6	33862.2	37232.9	38994	22354.1	19360
P33993	6	3	34.1397	9.11891e-05	6.69335e-06	2.33101	0.998738	MiG	MoDU	81935.4	DNA replication licensing factor MCM7 OS=Homo sapiens OX=9606 GN=MCM7 PE=1 SV=4	14175.7	20559.5	18330.6	18926.9	18593	18632.4	24159.2	18846.7	25199.7	21290.4	20389.4	20559	28848.4	19728.2	24338	14893.2	19113.5	17032.5	20593.7	46621.7	36588.2	31784	26456	33239.6	29560.4	25883.7	28231.9	26281.7	41788.8	44325.2	33962.9	19805.8	23857.8	29214.3	29741.7	25678.7	26688.4	30868.1
Q6PGQ7	5	3	33.1152	1.68025e-07	2.03278e-08	2.74143	0.999845	MiG	MoDU	61944.4	Protein aurora borealis OS=Homo sapiens OX=9606 GN=BORA PE=1 SV=2	2601.52	2887.88	2954.72	2266.66	2872.34	2149.82	3572.75	4848.06	4359.87	3675.76	4566.83	3310.61	3777.11	5010.1	4339.47	3581.95	3788.4	2104.53	1107.27	4545.76	5321.77	2632.97	2107.59	1695.88	2924.8	2225.72	3712.83	2479.62	5605.26	1004.99	2437.77	2227.61	2296.26	4355.37	5272.88	74.2106	1817.1	2212.78
Q8N9V7	5	4	32.1426	0.000557923	3.57258e-05	4.30877	0.999614	MiG	MoDU	193436	Protein TOPAZ1 OS=Homo sapiens OX=9606 GN=TOPAZ1 PE=2 SV=3	35030.3	58423.9	60728.4	46175	68153.9	49044.2	24373.6	36126	67134.9	79967.6	82495.7	55262.4	85559.2	83998.6	89135.7	54420.1	61883.3	29179.6	37847.6	62194	97732.1	48373.3	7929.42	49876	44576.2	24472.8	44266.5	66886.3	86039.6	89147.7	53838.1	21673.5	45809.5	39208.9	70718.2	44536.1	22635.8	37119.1
P63241;Q6IS14	4	2	43.1657	8.21287e-12	2.0605e-12	4.3909	1	MiG	MoDU	17060.4	Eukaryotic translation initiation factor 5A-1 OS=Homo sapiens OX=9606 GN=EIF5A PE=1 SV=2	4447.68	7445.11	8920.93	8344.53	11301.4	8367.35	7937.55	7742.02	13501.1	10640.9	9666.64	12688.3	13815.4	4245.54	7927.13	6559.22	8599.86	4770.3	2108.24	8994.04	8693.32	3049.49	2055.35	6492.01	3754.24	6336.81	5903.58	4497.49	6318.87	8966.96	2802.06	3570.46	4550.58	7666.02	7588.97	3894.6	4918.97	4245.66
Q86XE0	3	1	30.3026	0.000119676	8.68019e-06	4.24268	0.995323	MiG	MoDU	46741.1	Sorting nexin-32 OS=Homo sapiens OX=9606 GN=SNX32 PE=1 SV=1	10442	13927.1	32039.7	14184.6	32470.7	5579.95	19424	32009.9	31100.8	19559.8	44378.5	20038	30099.8	24615	33669.5	22714.8	8633.39	1878.62	1772.9	19317.9	21626.5	2056.5	3192.1	19192.6	10841.8	9837.38	4731.14	4395.58	189.898	16654.7	70.1069	565.447	4819.95	7731.14	7969.38	5232.29	564.927	1307.3
Q6NXR4	2	1	12.7306	4.04426e-09	6.18936e-10	118.507	1	MiG	MoDU	57485	TELO2-interacting protein 2 OS=Homo sapiens OX=9606 GN=TTI2 PE=1 SV=1	18.2329	219.932	303.303	418.721	457.805	191.315	57.5813	439.176	516.201	446.402	520.743	652.273	5.24891	68.4928	292.425	83.3062	326.231	0	14.4115	477.519	8710.81	342.36	21.6549	28.3161	3276.4	265.777	2019.68	5743	278.707	2553.9	0	5.58741	394.156	1052.71	7260.64	61.5549	0	12.5832
Q96NH3	19	10	138.447	0.0461135	0.00210036	2.06188	0.910183	MoG	MoDU	146752	Protein broad-minded OS=Homo sapiens OX=9606 GN=TBC1D32 PE=1 SV=4	3562.23	13050.6	9493.87	9888.13	9567.59	8764.46	10144.1	9753.3	10780.1	14455.5	13217.9	7500.53	5449.56	9577.34	41505.5	23689.9	12823	5955.6	9221.79	7837.3	21754.1	11483.5	9439.81	5928.69	8557.51	9178.2	10558.4	8740.74	5168.71	10809.3	4963.18	4200.92	8528.52	6856.81	12662.5	8355.71	5779.55	5787.98
O75460	10	7	67.0685	4.89368e-07	5.46665e-08	2.66647	0.999994	MoG	MoDU	110591	Serine/threonine-protein kinase/endoribonuclease IRE1 OS=Homo sapiens OX=9606 GN=ERN1 PE=1 SV=2	2634.19	21655.3	38849.2	20061.2	46326.3	19000.6	10320.4	18866.5	34369.9	24224.3	28076.1	22584	18086.1	13051	37897.6	25251.3	14823.8	17183.5	10398.4	19447	43705.1	15754.2	6353.94	11780.2	44515.7	7297.14	27745.2	35619.7	12893.6	30366.8	10947.5	2628.99	18923.6	23142.2	17112.2	17943.8	12219.5	14965.7
Q9H330	9	5	55.8101	1.25788e-11	2.9846e-12	3.09915	1	MoG	MoDU	97870.6	Transmembrane protein 245 OS=Homo sapiens OX=9606 GN=TMEM245 PE=1 SV=3	25306.1	38450.5	33468.4	31296.9	45269.8	32099.6	24039.8	27773.4	33925.7	40438.8	44271.7	40062.4	47317.3	38625.7	43354	34401	37421.6	24935.3	34222.3	34162.1	73248.7	43714.9	36670.7	31236.5	37496	27974	40920	45535	39135.2	53822.3	26984.9	27645	38022.7	34343.9	78737.3	49638.5	32297.5	33380.2
Q9NWL6	4	2	22.7559	6.52907e-11	1.37822e-11	5.66414	1	MoG	MoDU	72878.3	Asparagine synthetase domain-containing protein 1 OS=Homo sapiens OX=9606 GN=ASNSD1 PE=2 SV=2	558.324	995.472	1043.74	1190.67	873.951	553.979	1997.3	912.08	980.703	567.539	806.486	1468.79	1074.03	23.125	976.906	532.623	1207.35	29.3633	371.223	498.479	140.232	347.541	67.8222	136.32	149.621	990.741	570.528	86.0486	107.947	618.672	341.51	446.61	107.388	550.193	128.9	757.488	123.132	30.7496
P59535	3	2	23.1037	0.000230125	1.58285e-05	2.57318	0.986999	MoG	MoDU	36983	Taste receptor type 2 member 40 OS=Homo sapiens OX=9606 GN=TAS2R40 PE=2 SV=1	13996.7	23102.6	38677.5	22319.5	22802.3	21402.9	5386.2	16329.9	10732.1	13937.5	19240.1	10491.7	15564.4	14766.2	42741.8	31153.4	15699	7294.44	8900.93	12561.8	13004.2	11763.2	8045.12	4767.47	7456.88	8164.08	13090.4	8439.48	20137.8	16335.1	2104.31	7575.57	9471.98	9516.32	21490.3	8767.03	7988.01	6243.71
Q9UN66;Q9Y5F0	3	2	24.4521	0	0	4.45774	1	MoG	MoDU	88161.1	Protocadherin beta-8 OS=Homo sapiens OX=9606 GN=PCDHB8 PE=2 SV=4	12177.5	20503.7	22180	17256.5	20887.7	12767.4	16946.2	24135.2	31513.3	23445.3	36321	20480.7	27368.6	5062.3	33078.9	20948.4	23790.9	10996.7	3599.46	3792.35	6282.67	1895.05	7477.61	1906.57	3853.49	3304.9	3245.19	8061.84	44132.8	11848	27887.4	2452.28	3030.24	4067.72	12237.8	6858.14	1763.39	2222.75
Q96IY4	7	5	38.7143	0.000158932	1.12868e-05	6.44675	0.999699	NGM	MoDU	48994.6	Carboxypeptidase B2 OS=Homo sapiens OX=9606 GN=CPB2 PE=1 SV=2	857.274	823.511	1266.28	797.417	1204.52	930.763	614.65	779.122	831.423	741.94	1608.22	849.985	1513.46	250.425	1341	751.085	881.124	998.594	222.982	620.924	897.197	399.301	279.965	312.931	841.639	444.045	302.235	536.463	99.7245	1130.81	10698.2	686.674	85.7349	749.161	266.803	149.704	252.22	416.408
Q00987	4	2	14.949	2.42152e-07	2.8617e-08	2.09261	0.999562	NGM	MoDU	56316.5	E3 ubiquitin-protein ligase Mdm2 OS=Homo sapiens OX=9606 GN=MDM2 PE=1 SV=1	38760.3	38539.3	42449	36572.9	39056.7	31604.4	28372.1	27078.9	35357.1	43019.8	31094.4	38288.1	39679.4	64114.4	48861.4	42464.1	35412.5	36548.6	61283.6	49601.7	107525	71513	64097.9	44632.6	46269.6	33538.7	59900.2	92149.1	84182.6	66516.2	56777.7	39719.7	71550.4	48770.5	82959.4	77401.1	53015.6	69136.1
P04278	11	9	83.9099	0.0157443	0.000778516	3.1933	0.995996	PanG	MoDU	44007.4	Sex hormone-binding globulin OS=Homo sapiens OX=9606 GN=SHBG PE=1 SV=2	1080.82	3190.34	2403.76	3239.38	2543.14	1904.55	1339.37	1015.79	1516.1	1225.67	1471.52	1609.98	1353.61	981.238	2974.5	2605.32	2321.73	1175.76	908.555	3008.63	2307.14	1416.4	800.199	791.272	1754.53	3430.43	2779.18	1339.29	2622.94	1431.29	523.165	904.49	1067.41	986.772	4976.51	848.159	623.425	634.674
Q8IV38	5	3	34.6579	2.24085e-05	1.85373e-06	12.739	0.999988	PanG	MoDU	50325.3	Ankyrin repeat and MYND domain-containing protein 2 OS=Homo sapiens OX=9606 GN=ANKMY2 PE=1 SV=1	2662.75	3805.07	6880.04	5019.25	5270.85	3174.74	973.805	1728.7	3839.48	5572.49	3640.86	3061.35	4756.65	2601.98	6010.3	3282.98	3166.84	1054.25	1553.71	3260.8	6617.02	2519.51	246.956	2416.42	2187.74	1010.45	2340.11	4099.9	8812.3	7266	2038.13	913.314	1887.2	1704.3	4054.74	1771.3	1183.8	2290.35
A6NHX0	4	3	32.3044	2.07578e-10	4.01385e-11	3.9454	1	PanG	MoDU	36284.6	Cytosolic arginine sensor for mTORC1 subunit 2 OS=Homo sapiens OX=9606 GN=CASTOR2 PE=1 SV=3	3401.47	3875.8	3174.74	3790.96	3486.35	2411.46	733.345	880.299	1352.64	1304.55	2126.36	851.317	2023.61	835.153	6190.86	5221.89	3402.55	236.737	66.4868	1310.27	2054.07	1123.83	391.529	1382.9	1769.4	385.773	1819.88	1098.45	1748.16	1536.6	17.8635	257.159	830.249	623.203	2942.89	182.022	42.2324	68.4227
Q8WW22	4	2	32.0144	3.78586e-14	1.27338e-14	21.5275	1	PanG	MoDU	45482.1	DnaJ homolog subfamily A member 4 OS=Homo sapiens OX=9606 GN=DNAJA4 PE=1 SV=1	1806.17	5584.01	8767.37	7477	6449.87	2897.49	2927.15	2836.09	9134.04	6289.38	4921.92	6069.93	4238.93	1997.87	3141.27	3991.34	7089.68	3399.88	1163.74	3002.3	17242.5	3791.47	775.897	1668.51	3280.46	1867.89	2231.02	3720.16	4275.91	2911.63	197.021	265.51	1037.86	1852.45	7746.1	527.625	132.793	541.843
P21854	2	2	11.2741	0.0408994	0.00188315	4.93761	0.99676	PanG	MoDU	40961.9	B-cell differentiation antigen CD72 OS=Homo sapiens OX=9606 GN=CD72 PE=1 SV=1	31.6569	451.52	1484.92	924.289	663.719	416.187	362.145	621.578	829.256	1102.76	327.835	546.397	773.647	1379.24	1187.13	685.446	338.646	430.518	577.808	207.657	1716.14	205.45	304.978	82.4753	1092.52	381.523	827.529	395.125	918.161	431.08	335.364	177.743	173.616	547.378	1425.27	730.639	334.496	841.939
Q16816	2	1	12.7778	3.6339e-09	5.67484e-10	13.2271	1	PanG	MoDU	45309	Phosphorylase b kinase gamma catalytic chain_ skeletal muscle/heart isoform OS=Homo sapiens OX=9606 GN=PHKG1 PE=2 SV=3	0	117.708	28.6481	213.656	67.4389	10.5041	92.8198	58.3393	53.0692	58.4853	171.601	0	66.2092	0	30.1406	198.458	233.409	2.16591	0	175.934	92.0582	0	0	10.8033	0	23.1276	54.6872	40.2867	42.8977	0	185.426	81.5738	99.7991	0	171.856	0	9.75808	373.618
P0C2W1	2	2	12.508	0.0458924	0.00209341	26.6186	0.966438	PanG	MoDU	31203	F-box/SPRY domain-containing protein 1 OS=Homo sapiens OX=9606 GN=FBXO45 PE=1 SV=1	8.41135	401.911	108.142	44.9346	3.7213	41.8696	12.3409	168.117	629.894	371.144	21.4101	2.82592	90.978	35.3413	11.1395	130.173	7.00086	88.3006	31.9757	3.83485	25.5217	145.457	129.102	18.4118	1.22553	111.642	44.7303	24.1173	57.1099	38.2523	19.0228	9.50409	6.35219	2.27953	0.482647	28.2254	19.8067	14.0995
Q14135	4	2	26.7824	0.0444283	0.00203268	2.01151	0.987097	PeU	MoDU	31346.8	Transcription cofactor vestigial-like protein 4 OS=Homo sapiens OX=9606 GN=VGLL4 PE=1 SV=4	185482	204276	176352	184229	220562	207339	133640	132868	221531	250983	245481	188241	286117	384674	286026	257443	160550	202340	164248	280283	242097	219590	203732	295958	185995	179500	195710	151840	352061	320396	381860	150874	170144	179274	223074	203831	187911	168617
Q92966	2	1	9.936	0.0151944	0.000756212	4.51825	0.999599	PeU	MoDU	47722.2	snRNA-activating protein complex subunit 3 OS=Homo sapiens OX=9606 GN=SNAPC3 PE=1 SV=1	2349.81	3664.87	3620.95	3021.29	2886.01	2966.78	2435	1773.14	3653.35	2888.38	2712.66	1418.16	2426.87	6237.35	4269.57	5243.88	2617.37	99.6324	2454.75	4293.54	5789.77	4355.46	1604.3	383.954	5783.9	4028.52	4841.7	5753.29	3738.28	580.195	5243.65	270.041	277.73	3249.14	6424.53	1858.07	5297.03	292.009
P02787;Q13098;Q1T7F1	316	217	1608.75	4.27294e-11	9.47728e-12	2.71161	1	V	MoDU	79345.1	Serotransferrin OS=Homo sapiens OX=9606 GN=TF PE=1 SV=3	534695	1.04719e+06	1.1732e+06	795516	1.29901e+06	1.11178e+06	717490	1.10828e+06	1.21279e+06	1.26588e+06	1.43829e+06	917450	1.16241e+06	985026	1.44799e+06	1.14467e+06	741579	591109	476020	517347	928090	449263	336353	504922	791832	540466	472051	578251	284043	644715	394004	252267	348331	392254	732848	399868	348920	549858
P19823	93	69	702.32	5.56628e-05	4.29151e-06	2.03368	0.99999	V	MoDU	106920	Inter-alpha-trypsin inhibitor heavy chain H2 OS=Homo sapiens OX=9606 GN=ITIH2 PE=1 SV=2	63529	83224.8	73216	68740.3	80840.3	60471.5	41185.4	42651.7	70704.3	62819.5	72115.7	62547.2	71707.8	87098.7	96653	65538.1	94903.8	50509.1	47980	50348.4	101091	75241.6	53125.9	42991.4	84964.7	39233.2	55009.5	93820.9	82545.8	72659	44146.9	40363.9	60818.1	53995.7	85585.1	53969.7	48316.8	54553.7
P02790;Q5XKP0;Q86YR6	92	64	688.114	2.74524e-07	3.18283e-08	2.36019	1	V	MoDU	52417.8	Hemopexin OS=Homo sapiens OX=9606 GN=HPX PE=1 SV=2	169650	316220	402727	192718	311000	259491	183046	244168	289814	318333	348814	226521	291442	335904	345477	254486	252797	188791	236202	115471	230859	184282	142970	118436	239927	95828.2	170893	208986	228185	205258	192913	39961.5	153966	170639	229173	162979	190711	196145
P02774	84	62	643.568	2.59422e-08	3.61707e-09	2.49726	0.999994	V	MoDU	54514.4	Vitamin D-binding protein OS=Homo sapiens OX=9606 GN=GC PE=1 SV=2	51078.5	126946	147506	101514	168117	111911	51198.5	118658	109497	156489	155106	76054.5	98202.1	101108	134722	90749.9	102645	66008	41190.5	43967	87773.3	47622.6	24874.1	37564.6	72827.5	32779	49365.7	49584.9	71001.1	59788.5	25728.3	27926.3	42909.4	42142.7	68056	25979.8	18980.6	33437.4
P01011	80	57	624.273	0.000138848	9.99972e-06	2.96125	0.99999	V	MoDU	47822.1	Alpha-1-antichymotrypsin OS=Homo sapiens OX=9606 GN=SERPINA3 PE=1 SV=2	377271	648196	776576	666053	799194	804803	350314	600269	906186	734976	810382	619214	754217	1.31947e+06	1.14859e+06	887336	858988	348083	369434	286437	805627	410831	301493	344700	589834	370304	453662	523766	751150	451891	263393	334572	403677	357278	926274	373952	314874	375285
P01008	75	55	553.234	5.31399e-10	9.4018e-11	2.89189	1	V	MoDU	53058.8	Antithrombin-III OS=Homo sapiens OX=9606 GN=SERPINC1 PE=1 SV=1	62229.5	106501	100035	74758.4	103824	85321.9	70991	88538.7	127813	108900	123606	79446.9	132036	83196.9	105007	77926.8	97192.1	31032.2	41532.1	50782.4	128447	67253.3	39687.8	37750.3	107316	40309.7	37674.2	74309.7	42073	69600.8	31643.4	26243.2	43452.4	40763.2	81121.5	43478.2	32878.3	38138.9
P02765	41	32	358.266	6.94715e-07	7.51374e-08	2.91079	1	V	MoDU	40139.2	Alpha-2-HS-glycoprotein OS=Homo sapiens OX=9606 GN=AHSG PE=1 SV=2	63608.6	94372.6	154659	103211	144981	108532	34655.6	83032.1	107705	170924	138431	73953.5	106522	70585.8	106555	109016	104786	76571.5	25998	67230	103196	55255.3	29422.1	47294.2	143588	45572.6	60936.3	60359.5	55128.2	127191	28079.4	30100.5	38197.7	54141.4	136972	44537.2	42543	35811.7
P60709	27	4	201.629	3.84393e-08	5.22912e-09	7.7219	1	V	MoDU	42079	Actin_ cytoplasmic 1 OS=Homo sapiens OX=9606 GN=ACTB PE=1 SV=1	160.469	2131.82	1654.4	1617.19	2028.68	1640.98	254.762	1085.78	1491.37	1569.25	2171.64	1080.08	1291.4	2273.95	3376.96	2354.92	2213.67	266.573	400.402	43.4038	665.744	328.315	28.9212	158.232	607.941	157.343	690.279	404.7	243.555	253.307	116.706	195.5	116.255	152.845	1119.24	66.0841	61.9286	73.378
Q2M389	23	16	145.628	2.94803e-06	2.77642e-07	2.95873	0.999998	V	MoDU	137430	WASH complex subunit 4 OS=Homo sapiens OX=9606 GN=WASHC4 PE=1 SV=2	38343	70865.2	76100.1	63403.4	65269.2	38358.8	41087.5	51388.8	62699.2	96046.3	58586.8	68039.3	111070	118029	61474.1	86386.9	70258	30528.2	36803.4	23297.4	23867.2	36859.3	26009.5	25807.2	42613.2	27248.6	39367.3	38998.9	33630.8	29240	31003.6	32478	36336.5	33512.5	46121.8	36163.5	33963.9	30493.8
P01782	20	4	157.586	1.75032e-05	1.47994e-06	3.25635	0.999985	V	MoDU	13115.9	Immunoglobulin heavy variable 3-9 OS=Homo sapiens OX=9606 GN=IGHV3-9 PE=1 SV=2	4266.92	1067.73	1381.03	882.792	1287.68	1142.21	447.569	868.778	880.92	1951.34	1123.9	1144.65	1722.97	732.599	1298.54	1330.44	1122.9	538.767	258.898	445.973	1836.67	795.027	176.124	797.725	1348.61	454.544	1173.02	842.869	1450.38	1125.54	58.0241	954.462	594.224	507.959	901.101	642.728	153.841	702.579
Q96S38	16	10	99.1025	6.21574e-05	4.74489e-06	3.08262	0.998639	V	MoDU	119595	Ribosomal protein S6 kinase delta-1 OS=Homo sapiens OX=9606 GN=RPS6KC1 PE=1 SV=2	10480.1	19073.2	17961.9	16288	22245.6	14515.9	2371.08	6597.85	8578.53	12828.4	8050.48	4736.35	3860.62	5246.55	26663.6	35946.9	19969	3272.85	3351.43	2880.19	4300.19	7076.54	255.145	2192.58	4045.14	2053.02	12501.7	5374.16	3911.52	7478.56	2878.48	2874.98	3058.64	3050.04	10885.4	3279.29	3262.54	3516.37
Q8IWS0	15	9	82.3559	0.000974584	6.02629e-05	2.45617	0.99914	V	MoDU	42431.1	PHD finger protein 6 OS=Homo sapiens OX=9606 GN=PHF6 PE=1 SV=1	1849.31	2207.61	2438.65	2101.15	2123.37	2475.56	1145.16	960.463	2802.57	2863.98	1910.51	1447.45	3133.63	3052.37	2760.38	2692.73	1712.48	417.51	601.148	1549.7	4608.45	1035.01	1483.06	875.143	2092.49	1372.72	1558.88	2912.22	1752.71	1211.99	1084.79	973.447	1653.04	879.133	3123.28	1311.66	1037.47	1157.16
P01700	13	6	73.6454	1.93416e-06	1.89141e-07	3.77666	0.999977	V	MoDU	12454.7	Immunoglobulin lambda variable 1-47 OS=Homo sapiens OX=9606 GN=IGLV1-47 PE=1 SV=2	636.882	4099.82	5329.38	3362.77	5099.11	3511.5	1746.13	2887.55	5181.69	4302.47	4273.26	4331.37	2914.5	2004.07	4457.87	3967.72	4096.69	584.435	199.424	1424.32	954.694	177.745	143.926	709.749	1853.41	1444.26	946.692	1234.36	1056.01	2283.9	127.358	830.01	625.543	1368.99	2831.28	1152	296.904	2293.55
P01762	12	3	149.76	0	0	8.82323	1	V	MoDU	13079.8	Immunoglobulin heavy variable 3-11 OS=Homo sapiens OX=9606 GN=IGHV3-11 PE=1 SV=2	53034.7	73478.5	83896.6	79618.6	122040	74994.2	33098.5	32902.1	125076	80868.5	49573.2	70122.6	85690.7	92052.8	106989	127127	88206.4	33019.5	26347.8	16630.3	37812.4	26021.4	13885.2	16052.3	19303.3	12471.5	24174.9	38004.7	39626.2	27382.4	10035.9	12175.5	14900	14917.7	31481.9	20852.6	8902.93	14985.9
Q13367	11	7	71.2266	2.20343e-08	3.0937e-09	2.06774	1	V	MoDU	119687	AP-3 complex subunit beta-2 OS=Homo sapiens OX=9606 GN=AP3B2 PE=1 SV=2	5891.32	12044.2	14338.4	9874.43	14794	15069.7	8834.76	14654.6	19228.5	18914.3	18527.9	13582.7	19059.7	13278.3	15443.9	10464.3	10769.8	11904.2	24380	12235.3	11813.3	16918.1	13466.8	10539.6	7979.94	9736.87	13645.4	17520.6	9331.34	8840.5	17739.9	8315.18	9178.46	10281.3	11099.4	8415.21	13977.4	10145.6
A0A0C4DH31	11	7	53.3234	0.00483111	0.000263116	2.25866	0.996886	V	MoDU	12934.5	Immunoglobulin heavy variable 1-18 OS=Homo sapiens OX=9606 GN=IGHV1-18 PE=3 SV=1	3932.63	5261.89	3936.19	2561.12	3728.71	3661.71	2346.79	4350.97	4302.65	6475.94	6617.29	3993.1	5359.75	6002.25	7668.22	4001.22	3750.83	1483.42	1797.39	6703.16	5360.18	2850.1	3563.19	4366.82	4627.41	5501.09	3698.81	4853.31	2236.44	3992.87	1525.83	2941.08	3712.81	2286.06	9056.97	2841.48	2072.01	3285.08
A0A0C4DH35	11	6	45.2691	1.20771e-09	1.99815e-10	3.32679	1	V	MoDU	12981.5	Probable non-functional immunoglobulin heavy variable 3-35 OS=Homo sapiens OX=9606 GN=IGHV3-35 PE=1 SV=1	6990.1	32478.4	23418.9	27510.6	40181.8	25325.6	32950.8	31922.4	30704.3	44352	37197.9	36711.4	38418.1	20516.9	34198.7	18689.3	41239.7	1051.52	18413.3	14035.6	9194.05	9539.77	2873.45	7452.06	15813.4	18355.4	12187.7	9781.52	6730.79	14060.3	20798	4367.49	5399.55	12929.2	12942.3	15845.5	22507	23080.3
Q9C091	9	5	49.5759	0	0	11.4849	1	V	MoDU	216636	GREB1-like protein OS=Homo sapiens OX=9606 GN=GREB1L PE=1 SV=2	22210.6	34096.6	41826.5	22473.9	44560.7	29644.8	21649	45615.5	51901.2	45164.8	58561	26986.9	11742.5	94827.3	65798	49683.6	44774.3	8090	4511.77	10856.7	13174.3	6786.55	7045.39	5993.19	4541.49	3311.82	5981.1	5867.5	9739.04	18337.5	9566.42	5020.1	3431.47	4405.89	10026.1	7345.13	4866.38	4274.52
A0M8Q6	8	3	111.85	0	0	117.001	1	V	MoDU	11424.7	Immunoglobulin lambda constant 7 OS=Homo sapiens OX=9606 GN=IGLC7 PE=1 SV=3	123.458	295.078	792.157	111.658	1262.08	1479.8	22.7986	176.981	171.23	1309.71	1422.03	136.283	211.084	424.97	1220.42	1107.46	126.356	31.049	1.59457	16.197	285.626	6.27502	3.72367	6.77991	58.0264	4.04145	3.5228	9.49958	0.471102	78.8527	35.2383	4.55434	9.56321	10.4956	5.51721	10.4646	0.259251	2.16943
Q7Z794	7	2	47.8516	0.00881396	0.000455707	2.43811	0.979762	V	MoDU	62186.6	Keratin_ type II cytoskeletal 1b OS=Homo sapiens OX=9606 GN=KRT77 PE=1 SV=3	11221.9	24688.4	10049.2	8562.67	32434.7	9165.63	7243.17	18360.6	7867.84	11807.5	29802.8	12720.5	13869	21833	11266	9210.1	30471.2	11141.3	13781.7	5198.07	8129.56	20096	11540.6	5550.58	13328.5	5098.63	6512.66	19630.1	7280.85	7208.16	10427.7	5313.74	5112.95	11309.3	4705.51	6766.28	16172.4	3540.16
A0A0B4J1V6	7	3	59.1401	0	0	5.94775	1	V	MoDU	13028.8	Immunoglobulin heavy variable 3-73 OS=Homo sapiens OX=9606 GN=IGHV3-73 PE=3 SV=1	36098.6	134461	114657	109132	151428	64758.1	39775	61509.3	135840	141482	155456	73093.5	116974	48983.1	176789	79999.9	96218	17517.9	20074.5	19922.9	31097.7	23621.3	19458.4	19075.3	20638.2	17590.1	21742.4	24749	25683.6	21952.4	21122.1	17937.9	22032.7	27012.2	21848	29001.6	19183.3	23384.6
P11177	7	1	54.5849	7.61613e-14	2.45384e-14	10.9994	1	V	MoDU	39575.7	Pyruvate dehydrogenase E1 component subunit beta_ mitochondrial OS=Homo sapiens OX=9606 GN=PDHB PE=1 SV=3	2563.19	11573	6126.8	10631.1	23193.1	14655.2	9100.03	10957.8	28921.4	21837.8	44476	8456.97	20547.5	33064.4	17517.5	3540.62	14621.4	1903.44	2972.62	1749.86	2487.78	1687.12	850.696	1005.94	3240.55	2364.55	1789.27	7084.39	3299.53	2062.74	472.82	1496.78	2312.14	1538.29	1506.63	2267.64	834.9	920.664
O14990	6	5	48.0415	1.2238e-12	3.50076e-13	5.53411	1	V	MoDU	22773.8	Protein phosphatase inhibitor 2 family member C OS=Homo sapiens OX=9606 GN=PPP1R2C PE=1 SV=1	4880.42	19585.3	20342.9	14732.8	20472.6	12157.8	9270.13	18666.9	28587.4	21005.8	31708.2	11457.4	23503	25132.8	33522.4	19129.8	26763.7	3861.88	2513.71	1613.54	7196.17	4813.25	5477.83	3092.52	3527.19	3728.75	3161.26	7474.25	3721.16	6545.42	5423.13	3671.87	8075.18	2074.39	4953.05	3529.01	3486.22	4344.18
Q96RG2	6	2	34.0729	5.26988e-07	5.85255e-08	18.1637	0.999998	V	MoDU	145439	PAS domain-containing serine/threonine-protein kinase OS=Homo sapiens OX=9606 GN=PASK PE=1 SV=3	496.308	1961.17	3349.73	1739.69	3186.65	1736.36	669.725	1610.88	2253.74	3514.69	1815.48	2545.95	2589.03	659.38	2479.75	1238	1792.31	68.9186	90.3523	178.692	972.382	67.8912	5.85903	28.5181	644.035	11.4018	175.046	232.084	43.7117	986.614	13.7693	8.69526	69.0378	297.431	616.08	37.2255	42.3562	168.387
P04430	5	1	46.0867	0.00617445	0.000327536	4.59409	0.992831	V	MoDU	12846.5	Immunoglobulin kappa variable 1-16 OS=Homo sapiens OX=9606 GN=IGKV1-16 PE=1 SV=2	331.25	1488.68	1137.36	986.072	1080.54	822.647	795.04	776.189	1426.07	1440.33	1366.98	1044.47	933.583	1216.59	2891.63	1556.53	1032.78	377.783	280.677	562.26	1238.59	532.526	52.6967	489.84	794.564	809.224	749.956	676.897	76.6652	406.905	36.7555	696.454	619.312	271.129	513.432	24.5711	0	269.255
Q9BQI0	5	1	45.8306	0	0	1616.54	1	V	MoDU	17124.9	Allograft inflammatory factor 1-like OS=Homo sapiens OX=9606 GN=AIF1L PE=1 SV=1	363	2598.49	2206.66	672.483	3911.38	1136.99	58.188	1683.75	806.089	1698.08	4007.8	294.243	1216.4	3307.36	2570.52	1442.64	2658.79	248.659	70.2071	4.51703	56.3309	24.8798	0.0658809	3.46125	95.3383	1.95176	4.27491	22.1971	0.157355	6.8245	0	1.01431	3.46279	21.097	23.8581	0.121308	0	0
Q92782	4	3	28.2227	0.0264792	0.00125655	2.50981	0.985829	V	MoDU	43928.2	Zinc finger protein neuro-d4 OS=Homo sapiens OX=9606 GN=DPF1 PE=1 SV=2	50076.1	125794	85698.6	136945	96256.3	135419	81355.6	44081.8	63859.7	65178.6	51879.3	50381.9	77230.9	67249.1	165009	117026	98682.1	74234.6	53744.2	58838.3	21532.9	83507.6	66339.8	38549.9	13892.3	39425	74683.5	18316.5	169006	77150.7	77161.9	46336.3	24775.9	32029.5	70835.5	63081.8	74588.8	43454.1
P0C7U1	4	2	29.4349	0.0102767	0.000524249	2.51694	0.979754	V	MoDU	19081.7	Putative inactive neutral ceramidase B OS=Homo sapiens OX=9606 GN=ASAH2B PE=2 SV=1	5088.32	5118.81	3942.8	6517.77	10244.9	6055.45	14049	11489.2	14910.7	7222.02	20461.2	3143.51	4329.52	2944.11	9782.31	2038.64	6727.27	2535.78	3477.75	5799.64	4656.08	2537.73	1389.69	3084.74	2540.38	3621.31	2712.57	2851.77	2264.08	2264.47	1267.01	3116.6	3449.43	5342.7	3074.8	5510.2	1543.17	125079
P07737	4	3	24.2577	6.58881e-05	4.99185e-06	4.28501	0.999669	V	MoDU	15225.3	Profilin-1 OS=Homo sapiens OX=9606 GN=PFN1 PE=1 SV=2	299.931	1885.85	2030.49	1352.9	1646.14	1240.75	804.391	1425.15	2609.79	3363.39	3858.91	2530.42	4281.46	382.265	3305.03	1787.12	1591.88	721.109	773.551	823.338	1046.17	946.184	2141.33	412.637	2276.63	443.815	1335.94	9.6198	1024.51	1235.58	1329.24	912.317	1360.29	188.043	1549.04	450.517	1496.14	649.55
O75556	3	2	16.8007	9.76996e-14	3.115e-14	5.02206	1	V	MoDU	11112	Mammaglobin-B OS=Homo sapiens OX=9606 GN=SCGB2A1 PE=1 SV=1	8859.29	17361	11781.2	17388.6	27832.8	25220.1	20857.4	16401.2	27021.8	22255.3	23830.2	23934.8	22156.8	15203.2	18934.7	18583.1	19836.9	9170.36	4475.48	8971.61	6055.64	4021.73	3095.74	7453.48	3921.38	8769.39	7216.81	2295.28	3861.12	5712.66	2932.15	3204.45	3182.58	8205.09	3829.83	4245.95	2511.18	3694.15
Q8NA77	3	1	11.8472	2.10942e-15	8.84458e-16	10.9605	1	V	MoDU	18697.5	Testis-expressed protein 19 OS=Homo sapiens OX=9606 GN=TEX19 PE=1 SV=1	70868.9	90943.5	109121	79852.2	93958.1	68620.5	28537.1	42513.9	92445.2	80622.2	65057.4	79621.6	108412	190302	126967	155139	104746	53760.3	21562.5	25086.5	71223.3	41915.4	14823.6	22751.6	36334	13338.9	39313.7	38695.1	35767.4	81825.8	10233.6	16828.5	38335.9	36337.7	81470.9	26360.9	12454	17022.4
Q63ZY6;Q3KNT7	2	1	15.3046	0.00267713	0.000154899	6.05544	0.9968	V	MoDU	34974.1	Putative methyltransferase NSUN5C OS=Homo sapiens OX=9606 GN=NSUN5P2 PE=5 SV=2	85.4504	1382.7	400.052	313.934	805.23	455.757	174.612	580.112	532.191	581.102	2279.7	337.718	809.563	1110.84	455.228	334.628	1478.21	185.261	118.138	193.219	121.961	270.231	357.549	26.0706	82.2133	184.563	8.01024	158.592	118.111	476.787	10.7317	75.1897	184.066	460.121	93.5456	77.2621	341.475	228.825
Q9P0P8	2	1	11.65	1.13e-11	2.745e-12	17.9241	1	V	MoDU	28055.4	Mitochondrial transcription rescue factor 1 OS=Homo sapiens OX=9606 GN=MTRES1 PE=1 SV=1	2782.9	4106.92	3412.05	3899.15	398.993	3302.27	2679.86	3005.39	4133.68	5990.44	3617.78	3125.5	3854.98	2834.02	3649.71	2307.76	3502.82	1652.66	28.5243	636.094	109.606	88.4542	0	188.591	921.438	741.626	225.774	23.5138	473.808	146.224	25.9755	218.785	97.414	330.827	214.73	0	0	0
Q8IYD8	7	4	44.6704	3.05461e-10	5.63227e-11	5.58477	1	MoDU	MoG	234986	Fanconi anemia group M protein OS=Homo sapiens OX=9606 GN=FANCM PE=1 SV=2	4840.74	1237.08	1575.66	1027.92	1383.22	2457.6	3629.1	3757.36	2373.34	2381.91	1826.17	2794.86	2621.88	1114.61	418.597	492.365	1165.57	8810.08	4878.83	3631.01	1001.6	1698.8	4841.32	7969.74	2179.52	4074.5	2578.42	3452.46	621.365	2951.09	10365.1	417.973	5355.04	5762.93	1084.82	4825.92	9702.25	14257.4
P23508	3	1	18.3599	1.08997e-05	9.45093e-07	3.09058	0.999992	MoDU	MoG	93882.9	Colorectal mutant cancer protein OS=Homo sapiens OX=9606 GN=MCC PE=1 SV=2	4573.32	1907.17	1679.12	1727.42	2151.08	5247.88	9889.55	9763.59	4911.27	2446.01	3728.84	7930.14	3118.84	833.927	1557.99	1762.76	1879.14	9463.12	3808.39	7755.2	2357.46	3263.27	10745.3	13865.6	2251.44	19398.5	3812.63	181.455	351.154	3567.65	9863.03	13775.5	7488.89	7666.68	850.575	4964.86	9097.59	5589.22
Q9NZI2	2	1	10.0829	1.19218e-06	1.23278e-07	7.85586	0.999996	MoDU	MoG	26988.6	Kv channel-interacting protein 1 OS=Homo sapiens OX=9606 GN=KCNIP1 PE=1 SV=2	337.745	992.607	1463.42	949.042	849.507	5994.75	1771.46	1804.6	2259.86	9650.96	1738.51	2752.35	1367.18	415.029	525.29	1018.52	2071.4	2313.66	1506.29	3436.24	1985	2975.78	8453.68	2922.45	4114.14	4677.91	3346.79	1232.15	141.03	1420.52	6178.67	1394.71	2903.82	1252.37	1832.15	1602.22	18343.1	3405.88
A1A4S6	4	2	21.1748	6.03073e-13	1.7749e-13	54.4838	1	NGM	MoG	90002.1	Rho GTPase-activating protein 10 OS=Homo sapiens OX=9606 GN=ARHGAP10 PE=1 SV=1	231.897	582.45	6.39697	97.1101	3.44738	51.0994	56.5437	24.7339	0	0	3.82701	5.05534	13.2559	493.325	28.4364	97.9537	3.54027	16.0874	30.0865	740.017	670.136	413.724	0	11.2532	192.187	535.857	484.433	6.15462	0	148.807	0	733.912	758.845	361.197	0	10.4975	0	0
Q13231	2	1	11.6078	1.67456e-09	2.74091e-10	1369.67	0.999995	NGM	MoG	52251.7	Chitotriosidase-1 OS=Homo sapiens OX=9606 GN=CHIT1 PE=1 SV=1	0	11.9727	1.20544	4.9273	33.5016	0.538376	10.2932	8.58652	3.417	12.7144	3.04373	4.57101	1.25323	13.8138	0	24.6116	8.59919	45.5813	2760.83	53.4366	345.211	83.5329	0	96.9563	60.2853	0	1488.11	6319.06	136.192	290.906	66514	26607.1	17404.5	8.38924	356.878	0	51790.2	21135
P51858	5	2	33.9902	0	0	7.15939	1	V	MoG	26902.4	Hepatoma-derived growth factor OS=Homo sapiens OX=9606 GN=HDGF PE=1 SV=1	72933.8	101372	83947.2	85688.6	112520	173374	80148	78137.2	155864	204609	140976	109516	220197	203227	78219.7	89026.8	79009.2	68179.9	64608	56220.8	64715	47981.4	62717.5	93307.1	41315.6	59504.9	57627	63317.6	35552.7	49677.6	71597.4	48048	66323.1	70742.9	44438.3	64292.9	89953.9	77106.5
Q16667	3	1	17.0411	0.00315939	0.000179079	2.3074	0.902346	V	MoG	24489.4	Cyclin-dependent kinase inhibitor 3 OS=Homo sapiens OX=9606 GN=CDKN3 PE=1 SV=1	9688.82	12930.7	5841.92	15195.8	42110.7	16829.6	12643.9	14701.9	24311	22576.3	21943.1	36246.7	20882.3	11725.2	6604.76	11788	14840.2	8199.54	1856.47	23276.6	9126.96	2596.74	1383.7	21835	38137.3	78526.9	45143	10863.3	3385.35	8070.07	1582.91	9234.2	17155.2	16725.6	28736.5	7937.99	4647.08	6583.96
Q86WV6	4	1	22.4711	0.00034074	2.28715e-05	4.90797	0.9717	1GC	NGM	42762.9	Stimulator of interferon genes protein OS=Homo sapiens OX=9606 GN=STING1 PE=1 SV=1	262.149	507.218	878.183	387.873	464.754	103.833	874.033	365.8	627.486	751.842	397.892	499.144	558.796	58.1121	1599.72	841.86	603.059	149.093	55.1841	79.4835	422.636	102.398	67.5402	63.4507	149.412	392.046	13.7	118.218	52.3871	113.901	0	117.818	217.765	49.5267	20.3564	73.2259	0	73.4492
Q16650	2	2	9.7368	0.000426309	2.79865e-05	3.29779	0.994421	1GC	NGM	74566.6	T-box brain protein 1 OS=Homo sapiens OX=9606 GN=TBR1 PE=1 SV=1	835.127	1221.95	491.898	2094.52	3150.64	1568.16	1327.12	1078.14	4897.58	2278.58	5741.77	571.426	1823.7	3863.23	1963.08	493.487	1732.21	1936.64	1150.64	691.956	429.143	762.647	657.801	1336.02	490.616	787.859	572.863	1695.82	1411	422.74	1346.59	1255.5	1792.4	822.96	277.829	1754.29	1672.5	1907.84
Q8NHM4	2	1	11.2241	0.0358193	0.00166115	4.63214	0.897386	1GC	NGM	27107.5	Putative trypsin-6 OS=Homo sapiens OX=9606 GN=PRSS3P2 PE=5 SV=2	1532.99	56.7837	187.412	134.8	73.1201	383.42	386.998	439.176	525.784	120.053	297.184	175.421	246.534	228.169	234.763	114.153	109.275	364.785	978.405	780.843	2.89091	32.3744	1494.32	62.7194	95.5649	489.904	39.0596	183.99	378.417	67.8767	301.361	20.5837	772.623	240.387	24.8167	89.7637	304.205	245.493
Q5TZA2	9	4	49.3865	2.6611e-10	4.997e-11	3.7209	1	AdvGC	NGM	228923	Rootletin OS=Homo sapiens OX=9606 GN=CROCC PE=1 SV=1	9595.98	8820.04	13121.1	14829	14023.6	13252.2	12849.5	12997.1	16521.4	17738.9	14630.3	12584.7	17312.9	6074.7	25827.4	11160.2	17646.7	1914.69	1749.19	7632.54	8318.27	2386.29	4375.22	2202.18	6299.84	5404.3	4609.76	2832.62	5476.09	4488.27	2671.51	3951.02	4508.66	6247.56	9675.31	3861.22	1973.24	4140.06
P68106	4	1	22.9529	0	0	448.289	1	AdvGC	NGM	11896.6	Peptidyl-prolyl cis-trans isomerase FKBP1B OS=Homo sapiens OX=9606 GN=FKBP1B PE=1 SV=2	6.91708	54.3751	82.79	80.3257	208.102	10.6639	0	59.9587	68.2277	125.203	64.6256	137.463	183.81	31.8897	298.903	199.362	30.2823	0	0	0	21.9574	0	0	0	21.3342	11.6643	14.1085	0	21.7848	15.9908	0	7.69108	0	0	30.722	0	0	0
P52292	3	3	18.202	3.30799e-08	4.54041e-09	2.98538	0.999998	AdvGC	NGM	58204.2	Importin subunit alpha-1 OS=Homo sapiens OX=9606 GN=KPNA2 PE=1 SV=1	17866.3	21710.7	37425.4	23609	27988.8	21420	13508.5	15591	26777.3	29459	24549.1	21079	28651.9	8849.28	31467.3	15510.3	18049	21627.3	10454	7148.71	11222.4	9501.08	7844.12	8968.25	14965.4	2627.96	8604.3	14483.7	6712.43	10255.5	7753.99	6089.87	10682.8	9726.01	7173.51	8167.02	4863.31	15442.9
P08865	3	1	15.383	1.51278e-10	2.9873e-11	13.4537	1	AdvGC	NGM	32968.2	40S ribosomal protein SA OS=Homo sapiens OX=9606 GN=RPSA PE=1 SV=4	3483.69	1764.04	1238.77	1110.15	1951.53	1271.41	978.577	1599.82	1290.79	493.955	2049.09	544.091	513.454	2996.63	992.136	1570.44	1815.69	453.13	43.0478	586.947	411.45	238.088	27.6823	152.601	1035.17	184.05	422.638	589.468	127.356	160.217	51.4928	218.084	88.7461	182.85	530.683	38.3413	0	79.9895
Q6NYC1	3	2	16.4051	3.33067e-16	1.5929e-16	85965.4	1	AdvGC	NGM	46747.2	Bifunctional arginine demethylase and lysyl-hydroxylase JMJD6 OS=Homo sapiens OX=9606 GN=JMJD6 PE=1 SV=1	31.0005	119.769	138.11	115.43	188.656	261.344	54.4813	66.7821	103.686	47.9251	115.826	216.734	926.118	38.2213	377.512	579.695	7.85153	0	0	0	0	0	0	0	0	0	0	0	0	0	0	0	0	0	0	0	0	0
Q15102	2	2	11.7213	0.00996701	0.000510152	2.12492	0.89928	AdvGC	NGM	25848.3	Platelet-activating factor acetylhydrolase IB subunit alpha1 OS=Homo sapiens OX=9606 GN=PAFAH1B3 PE=1 SV=1	498.341	1795.02	518.802	666.988	1697.08	1052.43	1681.6	2205.13	481.28	1939.66	1848.41	1640.6	1478.47	83.0398	1510.05	1178.08	1441.13	383.563	250.871	1903.96	76.1225	1020.37	72.4601	244.198	743.449	330.943	407.226	71.5647	96.7118	2016.84	193.682	1370.68	236.611	2440.63	143.674	1444.24	103.868	69.0722
O43692	2	1	23.6146	0.00238158	0.000138585	5.59915	0.98291	AdvGC	NGM	29806.8	Peptidase inhibitor 15 OS=Homo sapiens OX=9606 GN=PI15 PE=1 SV=1	623.096	12695.2	3728.64	13643.6	1378.82	25939.7	46963	6731.13	60967.6	37697.8	9139.7	64005.1	36715.9	4007.68	3072.3	7390.24	8929.82	7432.08	310.839	22433.4	4458.77	717.728	100.635	25134.8	4602.8	51532.9	13034.1	320.568	246.976	3373.61	220.936	926.519	2292.78	27715.6	5794.13	1077.05	842.365	2452.54
P12814	2	1	16.4734	3.31216e-06	3.04441e-07	6.09257	0.999488	AdvGC	NGM	103628	Alpha-actinin-1 OS=Homo sapiens OX=9606 GN=ACTN1 PE=1 SV=2	30.7475	762.124	333.196	886.968	501.65	335.532	65.7204	350.125	189.97	208.303	325.88	268.875	268.413	642.197	989.91	323.813	533.802	83.9783	51.1921	64.4404	111.843	27.5834	6.42456	23.6373	76.4154	141.153	20.2053	23.9187	0.0610789	72.9037	31.8661	67.3294	24.8272	258.547	326.687	2.33209	18.9015	5.63526
Q9BQY4	2	2	10.6434	0.000581875	3.70515e-05	7.11431	0.980468	AdvGC	NGM	31805.7	Rhox homeobox family member 2 OS=Homo sapiens OX=9606 GN=RHOXF2 PE=1 SV=1	1074.82	373.01	269.358	388.389	274.193	397.592	340.267	238.05	106.823	35.4165	91.368	61.5939	64.5568	173.933	833.89	1166.32	366.043	124.096	29.5737	167.664	57.4707	527.985	22.1675	26.6813	199.392	75.0592	111.551	52.1364	26.9581	206.569	17.7225	115.948	12.8396	110.899	171.977	320.743	19.2799	0
Q5UE93	5	1	25.2818	0.000448021	2.92389e-05	5.16172	0.979819	MaG	NGM	85113.6	Phosphoinositide 3-kinase regulatory subunit 6 OS=Homo sapiens OX=9606 GN=PIK3R6 PE=1 SV=1	4625.4	580.89	189.6	776.445	513.665	481.223	579.325	522.378	1056.52	663.351	364.462	1415.11	518.551	637.956	71.8811	252.83	762.746	469.307	0	298.774	157.659	14.9721	0	165.519	415.942	735.905	279.757	427.034	0	273.707	0	58.8658	81.7875	211.004	250.65	0	17.2636	51.4041
Q8NBT2	5	2	33.705	5.59639e-06	4.96506e-07	9.82582	0.999344	MaG	NGM	22535.3	Kinetochore protein Spc24 OS=Homo sapiens OX=9606 GN=SPC24 PE=1 SV=2	42.0298	66.9539	150.492	65.7929	106.36	169.831	101.048	208.967	92.4203	83.5869	136.731	181.616	104.055	27.564	82.0143	59.0727	131.852	292.318	0	21.7841	105.52	3.39926	0	6.27938	30.2445	12.4446	19.1357	0.564382	2.36565	4.551	0	58.0768	12.0137	11.393	34.1607	10.6765	0.226269	4.78182
Q9UNP4;Q7Z7B1	4	2	29.7686	0.00551935	0.000297141	2.65735	0.867113	MaG	NGM	48503.1	Lactosylceramide alpha-2_3-sialyltransferase OS=Homo sapiens OX=9606 GN=ST3GAL5 PE=1 SV=4	5522.85	3993.04	4631.63	3347.26	6876.39	5194.15	1425.78	1915.12	4303.03	3728.3	3783.32	2124.24	3921.29	3381.79	5067.33	3503.69	7437.71	335.285	2708.97	1342.07	5189.32	2778.31	707.825	1681.51	2525.79	1712.57	3016.69	5504.27	3068.4	1841.4	865.389	1961.9	2554.94	1552.26	3252.83	2165.94	1619.49	1976.06
Q9NW61	3	1	16.3112	0.0476167	0.00214964	Infinity	0.914066	MaG	NGM	17722.3	Pleckstrin homology domain-containing family J member 1 OS=Homo sapiens OX=9606 GN=PLEKHJ1 PE=1 SV=1	0	0	11.1242	0	55.2474	0	0	0	0	25.7273	0	0	0	0	32.0795	0	72.4297	0	0	0	0	0	0	0	0	0	0	0	0	0	0	0	0	0	0	0	0	0
Q9NRF2	5	1	33.7398	0.000141986	1.02017e-05	Infinity	0.995694	MiG	NGM	79822.8	SH2B adapter protein 1 OS=Homo sapiens OX=9606 GN=SH2B1 PE=1 SV=3	0	0	0	29.5385	0	0	0	0	0	0	0	0	0	0	0	0	0	0	0	0	0	0	0	0	0	0	0	0	0	0	0	0	0	0	0	0	0	0
P23458	5	2	36.0729	0.00287357	0.000164786	8.46368	0.989983	MoDU	NGM	135102	Tyrosine-protein kinase JAK1 OS=Homo sapiens OX=9606 GN=JAK1 PE=1 SV=2	1990.82	427.549	191.754	370.539	197.083	290.455	364.839	318.46	406.93	876.793	649.665	951.528	511.075	327.391	313.572	365.06	438.401	639.334	112.744	385.72	22.0352	25.6023	9.7504	208.207	26.5295	44.7279	206.637	17.7779	170.236	153.48	0	150.704	35.7887	113.789	16.97	33.9174	7.2548	19.0055
P02775;Q16533;Q5VT98;Q96C24	14	8	71.5479	0	0	4.87383	1	MoG	NGM	14179.4	Platelet basic protein OS=Homo sapiens OX=9606 GN=PPBP PE=1 SV=3	288.84	1296.32	2321.39	1528.64	1890.34	1202.36	1025.26	1439.35	1692.91	2401.71	1994.72	1864.29	2084.32	238.275	2020.44	419.048	1516.21	663.645	69.5746	209.596	496.347	296.749	315.409	171.433	371.625	148.467	132.05	487.875	1194.51	190.783	109.059	163.113	131.476	705.432	554.166	187.294	57.3955	90.8461
Q7Z4T9	7	1	35.6748	0	0	44.2874	1	MoG	NGM	90182.9	Cilia- and flagella-associated protein 91 OS=Homo sapiens OX=9606 GN=CFAP91 PE=1 SV=3	13.688	3095.1	1660.94	1663.63	5147.54	1691.11	411.953	6003.52	2024.45	2840.37	4210.57	749.441	844.996	815.205	1085.84	395.3	3562.74	415.135	11.6758	32.73	263.986	53.1402	0	1.19515	407.857	88.2845	32.6577	20.2101	28.4669	21.1177	0	5.74241	6.06644	61.4767	27.1601	0	0	0
P0DP01	6	2	45.8786	1.55847e-05	1.33618e-06	5.25304	0.999636	PanG	NGM	13105.7	Immunoglobulin heavy variable 1-8 OS=Homo sapiens OX=9606 GN=IGHV1-8 PE=3 SV=1	96.4613	157.888	168.413	188.176	215.311	114.349	173.675	151.43	109.441	154.268	130.342	176.109	222.244	24.1792	134.416	40.8777	225.202	56.5707	0.228345	39.1917	304.775	14.1588	133.628	48.6768	63.9989	192.195	60.1396	55.203	8.48742	36.2675	0	16.9921	67.0246	33.9161	76.3248	53.6396	0	4.16059
P68032;P63267;P68133	6	1	42.3839	2.34437e-09	3.7569e-10	16.3193	1	PanG	NGM	42361.2	Actin_ alpha cardiac muscle 1 OS=Homo sapiens OX=9606 GN=ACTC1 PE=1 SV=1	29.9461	8.59464	4.1355	13.5882	3.36758	7.64697	10.4869	23.3857	4.02577	6.66095	2.91226	2.22613	5.69074	9.82617	11.1631	9.23791	6.6889	0	1.17593	6.31399	0	1.41966	0	8.13642	4.2978	5.22243	0.521338	4.01761	0	0.310107	0	0.26963	4.152	4.49202	6.0885	0	0	0
Q8IVU3	5	2	25.4574	0	0	35.0689	1	PanG	NGM	116609	Probable E3 ubiquitin-protein ligase HERC6 OS=Homo sapiens OX=9606 GN=HERC6 PE=1 SV=2	529.295	958.477	898.411	1017.54	1182.8	805.194	1439.31	1650.4	2229.81	1916.78	1650.21	944.687	1090.94	94.6753	683.558	380.039	1057.94	355.979	33.2416	234.652	186.548	6.4721	0	84.7673	35.2832	326.407	75.9863	4.08359	261.371	100.789	11.489	28.1624	15.616	69.8325	37.7233	7.78439	0	17.8985
Q8N4E4	4	1	29.2332	7.99983e-05	5.95765e-06	Infinity	0.99967	PanG	NGM	28299	Phosducin-like protein 2 OS=Homo sapiens OX=9606 GN=PDCL2 PE=1 SV=2	0	0	0	0	0	0	6.77429	11.8787	0	72.1581	0	20.8991	49.7994	0	0	0	0	0	0	0	0	0	0	0	0	0	0	0	0	0	0	0	0	0	0	0	0	0
P42765	3	1	15.8464	1.11407e-08	1.6161e-09	3.51662	0.999977	PanG	NGM	42380.4	3-ketoacyl-CoA thiolase_ mitochondrial OS=Homo sapiens OX=9606 GN=ACAA2 PE=1 SV=2	436.013	920.805	2114.42	1527	2133.93	1714.66	940.54	2476.51	3202.39	3413.96	2231.89	3599.1	289.041	386.176	1349.59	668.852	1193.45	760.414	0	761.043	292.923	410.469	99.8205	281.145	1738.67	670.171	463.665	145.106	930.835	554.476	22.7707	92.9731	623.171	1272.83	425.306	78.6384	66.0496	106.297
O43283	3	3	15.4466	0	0	338.402	1	PanG	NGM	109494	Mitogen-activated protein kinase kinase kinase 13 OS=Homo sapiens OX=9606 GN=MAP3K13 PE=1 SV=1	4.27751	295.622	971.908	319.25	592.775	174.233	202.312	250.647	209.505	322.737	279.927	501.031	200.545	0	273.505	130.392	780.45	0	0	0	3.93675	3.37682	0	0	0	0	0	0	0	0	0	0	0	0	0	0.223204	7.97739	0.138763
P23763	2	1	18.2761	4.69424e-11	1.0263e-11	Infinity	1	PanG	NGM	13016	Vesicle-associated membrane protein 1 OS=Homo sapiens OX=9606 GN=VAMP1 PE=1 SV=1	0	0	0	0	0	0	0	0	0.0118702	13.8672	0	5.05512	8.68885	0	0	0	0	0	0	0	0	0	0	0	0	0	0	0	0	0	0	0	0	0	0	0	0	0
Q02952	15	6	98.2157	0.000240728	1.64837e-05	4.85056	0.999974	PeU	NGM	192052	A-kinase anchor protein 12 OS=Homo sapiens OX=9606 GN=AKAP12 PE=1 SV=4	14217.6	33122.1	19004.6	23378.8	15709.9	2860.24	10851.2	49332.2	40828	41973.4	37222.2	35514.7	23171.9	15464.3	27165.7	34128.5	21046.7	23895.1	3895.41	18787.9	14986.2	7294.5	1714.28	16040.3	13330	11020.7	21550	4681.33	6419.81	7747.17	1633.24	11918.9	3265.64	14078.4	17986	2999.37	424.622	551.832
P40855	3	2	15.5365	0.00381176	0.000212515	3.0596	0.962756	PeU	NGM	33091.7	Peroxisomal biogenesis factor 19 OS=Homo sapiens OX=9606 GN=PEX19 PE=1 SV=1	504.975	509.666	399.014	540.819	638.869	618.377	602.343	626.583	862.061	700.996	898.256	604.474	942.038	587.828	376.087	451.577	532.097	138.231	1.36741	850.053	890.05	45.4438	32.5659	593.9	246.01	470.134	491.264	81.8342	59.1159	533.367	290.105	171.455	317.545	426.497	269.133	165.694	101.787	112.3
P30711	9	5	53.5229	0.000220742	1.52862e-05	3.01149	0.996818	V	NGM	27506.2	Glutathione S-transferase theta-1 OS=Homo sapiens OX=9606 GN=GSTT1 PE=1 SV=4	424.859	1088.03	893.71	1015.86	693.166	600.72	491.1	488.186	697.193	556.098	576.666	436.929	413.486	367.756	822.684	460.824	1088.14	664.577	29.5774	92.8658	333.707	60.7091	9.87562	199.875	335.157	206.738	168.075	353.547	333.653	191.446	311.078	308.543	273.1	48.9589	153.707	250.141	28.2727	59.7023
Q9H0U6	4	2	20.0296	6.61027e-10	1.13032e-10	5.05184	1	V	NGM	20804.7	39S ribosomal protein L18_ mitochondrial OS=Homo sapiens OX=9606 GN=MRPL18 PE=1 SV=1	362.014	1574.66	668.142	521.041	2119.71	971.006	630.556	2089.73	603.141	613.561	2496.76	664.177	325.615	1174.05	1006.64	1107.15	1506.8	529.532	498.847	190.602	64.8632	671.766	40.7414	73.2857	228.183	14.8691	114.052	268.398	139.087	81.2483	492.818	160.928	73.1438	510.303	79.6091	24.4289	163.509	131.913
Q9ULX5	3	1	26.7401	0.0134501	0.000674887	Infinity	0.880909	V	NGM	69552.7	RING finger protein 112 OS=Homo sapiens OX=9606 GN=RNF112 PE=1 SV=2	0	8.28636	0	0	43.7569	0	1.75647	0	0	77.9894	199.396	0	3.74253	0	11.5924	0	0	0	0	0	0	0	0	0	0	0	0	0	0	0	0	0	0	0	0	0	0	0
Q96JF0	2	2	16.7174	3.2842e-07	3.75086e-08	3.96316	0.999743	V	NGM	60500.1	Beta-galactoside alpha-2_6-sialyltransferase 2 OS=Homo sapiens OX=9606 GN=ST6GAL2 PE=1 SV=2	1610.08	7595.5	6234.39	10845.2	12825.5	10615.6	19734.4	7845.96	33903.3	23124.6	6561.34	26036.3	18143.3	4637.2	4697.65	7162.39	12655.7	10283.8	1024.14	4868.89	4110	663.084	217.795	2739.1	3800.08	17892.3	7679.38	532.963	1708.43	1608.23	286.201	1944.08	1153.9	6900.41	4651.9	1415.86	618.247	1092.22
Q96ET8;Q9NYZ1	2	1	18.3733	0	0	54.8846	1	V	NGM	31504	Golgi apparatus membrane protein TVP23 homolog C OS=Homo sapiens OX=9606 GN=TVP23C PE=1 SV=3	19197.6	48086.7	44540.2	36977.6	85129.6	34293.3	46967.2	60447.6	47290	66388.1	84298.8	73615.5	66081.7	40859.7	67794.3	32628.6	51121.5	1548.85	70.3886	851.546	860.266	291.336	965.095	479.353	584.693	277.19	589.95	83.2753	78.6796	649.626	1557.75	652.118	156.411	288.578	1008.84	377.327	220.383	226.196
O43790	13	1	84.5251	3.20179e-11	7.20594e-12	2.06438	1	1GC	PanG	55154.5	Keratin_ type II cuticular Hb6 OS=Homo sapiens OX=9606 GN=KRT86 PE=1 SV=1	184.015	94.5009	147.875	161.226	164.634	149.225	86.3247	103.755	133.2	127.455	110.451	120.736	133.873	248.79	131.911	184.597	102.272	155.093	230.717	172.807	228.677	315.288	192.06	242.349	349.33	277.572	265.602	321.389	381.322	275.397	277.906	342.911	367.659	238.498	365.892	298.231	292.078	354.615
P78385	10	1	67.9973	3.20136e-11	7.20594e-12	2.06438	1	1GC	PanG	55963.3	Keratin_ type II cuticular Hb3 OS=Homo sapiens OX=9606 GN=KRT83 PE=1 SV=2	9407.66	4831.31	7560.01	8242.6	8416.83	7629.03	4413.31	5304.44	6809.76	6516.06	5646.77	6172.55	6844.21	12719.2	6743.9	9437.43	5228.61	7929.05	11795.3	8834.64	11691	16119	9818.98	12390	17859.3	14190.7	13578.7	16430.9	19494.9	14079.5	14207.8	17531.1	18796.4	12193.1	18706	15246.9	14932.3	18129.5
Q9BVJ6	4	1	22.5072	0.0111544	0.000565258	3.00712	0.985018	1GC	PanG	88149	U3 small nucleolar RNA-associated protein 14 homolog A OS=Homo sapiens OX=9606 GN=UTP14A PE=1 SV=1	2383.3	1452.54	2576.67	2075.21	1861.27	1290.35	1578.13	2538.04	3413.77	2448.43	2604.52	2036.54	4109.94	3899.77	3297.26	2119.09	2071.72	613.649	1535.88	2043.11	2218.9	3971.45	1307.26	3502.19	3460.14	4190.77	2700.97	3666.86	1974.45	2441.25	2173.91	7724.35	3524.41	4454.22	4793.75	5116.09	7606.25	4406.86
Q6ZMZ0	3	2	17.1489	0.00073178	4.58983e-05	3.3219	0.982108	1GC	PanG	79921	E3 ubiquitin-protein ligase RNF19B OS=Homo sapiens OX=9606 GN=RNF19B PE=1 SV=2	9843.4	1056.53	3488.11	1651.33	1744.02	10737.3	2736.19	1467.18	2217.34	2303.25	966.981	3371.91	2992.38	7161.83	2330.26	12791.2	1409.48	186.177	1914.74	2998.2	2289.48	2269.26	3006.28	2264.94	2071.02	2083.93	2279.03	2093.56	2208.23	2646.94	2305.47	2533.74	2401.72	3285.57	2010.45	2369.07	4032.85	3376.57
P05154	3	1	17.9602	0.00126501	7.68244e-05	1142.21	1	1GC	PanG	45788.8	Plasma serine protease inhibitor OS=Homo sapiens OX=9606 GN=SERPINA5 PE=1 SV=3	773.462	0	0	0	0	0	0.0737401	0	0	0	0	0	0	0	0	1448.34	0	0	0	81.5338	9.42751	245.961	0	0	0	10.8873	737.836	0	634.591	252.279	0	0	0	0	331.053	0	0	39.9618
Q99653	2	2	11.3819	1.19956e-10	2.41553e-11	3.05576	0.999999	1GC	PanG	22456.2	Calcineurin B homologous protein 1 OS=Homo sapiens OX=9606 GN=CHP1 PE=1 SV=3	210241	118416	242861	204731	176645	217650	104278	108317	223221	253945	161065	91655.1	235938	427346	275347	301166	141314	167525	275857	192876	280395	309728	291853	270028	226270	215891	233867	346107	346341	238915	272768	263749	320938	253968	332918	367165	274289	322106
P27169	32	21	286.804	4.90601e-05	3.8307e-06	2.9198	0.999713	AdvGC	PanG	39902.4	Serum paraoxonase/arylesterase 1 OS=Homo sapiens OX=9606 GN=PON1 PE=1 SV=3	62743	72632	108483	97085.7	77589.8	88341.3	69121.3	72581.1	107918	120013	88370.4	112518	102741	182717	127049	90481.5	80449.5	104634	107313	88460.4	145435	97334	110146	161123	132943	152724	131825	168789	166231	116893	160118	178597	200440	129508	228633	196269	167305	234687
Q9P1Z9	19	9	100.694	5.00767e-05	3.90013e-06	2.14658	0.997925	AdvGC	PanG	198941	Coiled-coil domain-containing protein 180 OS=Homo sapiens OX=9606 GN=CCDC180 PE=2 SV=3	11026.5	7554.12	11350.3	11189.7	8784.52	10876.5	4573.3	8545.14	10617.3	14029.6	5646.22	6064.84	10639.2	22999.9	12717.8	18001.1	8824.25	12432	12686.2	9580.59	16911.4	19875.2	15233.9	11914.6	22491	14021.2	13449.5	18581.4	23672.8	15499.3	11188.5	10223	12233.9	9242.15	22256.3	17458.9	12337.6	13485.4
P02788	18	12	122.111	2.88658e-14	9.81697e-15	2.82354	1	AdvGC	PanG	80063.9	Lactotransferrin OS=Homo sapiens OX=9606 GN=LTF PE=1 SV=6	1315.14	8785.71	5672.24	10782.9	10562.1	10397.1	9319.43	17773.9	5956.18	6460.44	7155.45	8492.92	4892.95	4829.52	13076.7	8142.07	6202.83	10753.6	12935.3	11053.9	6943.4	8648.3	10956.3	13848.4	9816.83	12933.1	12256.8	4573.51	6683.49	7764.93	15787.8	18054.9	7154.37	11839.6	11811.2	6476.37	17678.8	13915
A0A075B6I9;P04211	6	3	28.4535	1.51141e-08	2.15169e-09	2.06806	0.999971	AdvGC	PanG	12696.2	Immunoglobulin lambda variable 7-46 OS=Homo sapiens OX=9606 GN=IGLV7-46 PE=3 SV=4	4248.2	3663.45	3349.15	4604.5	2968.39	2063.24	3306.85	2962.46	2738.29	5521.6	3296.66	2389.19	2715.75	4677.92	4975.84	2850.08	2653.09	5682.67	5937.54	3345.91	1795.06	4099.84	8699.41	3955	3136.96	6474.94	3383.76	4785.62	7765.21	3994.31	5706.18	5477.93	4605.27	3936.41	6211.47	5613.9	7437.66	8198.07
Q92831;Q6PIV2	6	4	34.572	0	0	2.46287	1	AdvGC	PanG	94096.7	Histone acetyltransferase KAT2B OS=Homo sapiens OX=9606 GN=KAT2B PE=1 SV=3	25942	30805.2	27678.1	25931.8	33426	37050.5	48985.1	40532	34266.8	36026.8	30208.6	42592.1	45193.4	44882.9	35928.9	32153.5	37147.6	41578.8	41811.2	54254.5	41146.6	47379.7	29096.5	48484	47724.5	45212.6	47996.9	37531.1	26876.2	41479.8	40146.8	51937.8	56632.8	52537.8	40098.3	36301.1	50975.4	36932.5
P01824	5	1	45.8956	1.18994e-12	3.43601e-13	19.1605	1	AdvGC	PanG	14088.2	Immunoglobulin heavy variable 4-39 OS=Homo sapiens OX=9606 GN=IGHV4-39 PE=1 SV=2	8.35211	3.04063	133.907	0	0	128.194	8.54643	751.61	54.1869	5.89142	0	0	21.0641	382.406	0	180.274	0	856.29	13.8618	324.119	159.247	449.796	0	526.142	817.276	979.984	362.546	245.774	859.701	463.688	250.1	375.706	236.886	624.591	305.703	341.848	704.688	399.511
Q9H521	3	3	16.2347	4.13669e-13	1.22928e-13	3.78718	1	AdvGC	PanG	9435.74	Putative uncharacterized protein LOC645739 OS=Homo sapiens OX=9606 PE=5 SV=1	6612.97	6543.15	7437.81	7444.59	7650.64	7690.53	15915.4	26010	11766.9	10674.2	8504.52	21550.2	9309.75	8112.13	7389.23	8043.28	8557.51	7414.57	13430.7	17846	3829.88	14489.1	9295.18	18543.8	15713.6	17283.4	11329	10286.1	1735.83	16004.6	10320.8	24259.9	44966.8	33259.1	36108	39836.7	21345	29153.5
Q8TCF1	2	2	12.8229	0.00295335	0.000168965	2.00765	0.986957	AdvGC	PanG	31699.8	AN1-type zinc finger protein 1 OS=Homo sapiens OX=9606 GN=ZFAND1 PE=1 SV=1	9868.28	9183.41	9852.63	10798.3	14360.8	10623	7271.15	9754.84	13179.3	13875.8	14041.5	9858.78	13430.7	14331.4	15025.5	11540.8	13714.7	6540.96	11164.6	11397.3	15125.7	12678.9	8645.68	12138.3	20950.3	13587.4	22361.4	17542.4	13293.2	10768.8	12026	12011	13251.8	11978.4	15117.1	16038.1	11918.1	13548.6
P0DJI9	13	5	101.338	2.10969e-06	2.03833e-07	3.41087	0.999914	MaDU	PanG	13584.1	Serum amyloid A-2 protein OS=Homo sapiens OX=9606 GN=SAA2 PE=1 SV=1	205.393	235.226	194.34	151.743	243.318	302.444	629.068	1125.68	259.838	170.415	197.785	926.635	354.917	1320.9	134.347	197.593	106.801	346.74	169.665	270.491	445.911	1227.77	1078.25	651.247	1032.68	404.943	521.39	387.351	217.099	344.905	645.775	509.441	844.125	507.021	275.625	494.571	260.077	799.887
A0A075B6S2;A2NJV5;A0A0A0MRZ7	13	8	62.6975	0.0463853	0.00210648	3.73922	0.919362	MaDU	PanG	13257.2	Immunoglobulin kappa variable 2D-29 OS=Homo sapiens OX=9606 GN=IGKV2D-29 PE=3 SV=1	13.1652	356.795	622.817	380.623	351.347	421.534	262.799	313.65	920.172	623.798	708.32	890.044	360.028	811.766	735.835	292.096	311.381	156.817	838.802	437.62	287.427	693.098	368.383	646.984	607.049	1916.88	267.277	610.325	551.596	278.387	718.835	2824.91	2283.14	731.752	398.114	1656.44	950.771	1372.36
P01619	12	6	90.2134	1.03621e-06	1.08618e-07	2.07814	0.999993	MaDU	PanG	12671.2	Immunoglobulin kappa variable 3-20 OS=Homo sapiens OX=9606 GN=IGKV3-20 PE=1 SV=2	11832.9	21906.9	24386.5	22922.8	20259.2	18780.4	17754.8	21285.5	24461.1	23400.8	19026.5	23731.8	22924	29758	30586.9	22859.6	21617.9	23819	22316.6	27682.8	31476.5	21322.2	38364.8	31278.1	26964.6	42011	26325.2	22098.1	30892.1	21652.1	22998.7	37796.7	36908.7	26046.7	46793.4	32925.5	32184.5	29487
A0A075B6H7	11	5	51.3225	0.000106739	7.79735e-06	2.39283	0.999518	MaDU	PanG	12897.6	Probable non-functional immunoglobulin kappa variable 3-7 OS=Homo sapiens OX=9606 GN=IGKV3-7 PE=1 SV=1	4573.43	7287.96	9171.99	9414.67	9519.21	9721.46	6694.36	7993.44	11453.6	13542	11303.5	12857.4	13302	10084.9	8415.01	6699.77	7332.1	8593.09	10551.6	15811.2	11529.1	10094.5	15627.9	15072.6	12534.6	17883.6	10923.7	8029.49	8399.79	9471.5	19114.2	19530	16692.7	14779	15201.9	14954.4	11359.6	12671.2
Q6ZMR5	7	3	38.0872	0	0	2.7801	1	MaDU	PanG	48024.9	Transmembrane protease serine 11A OS=Homo sapiens OX=9606 GN=TMPRSS11A PE=1 SV=1	35426.2	9543.65	24908.8	16086.6	15360.3	20721.9	13262.6	17660.7	23917.5	24467.6	15762.6	15366.5	17060.7	55521.3	17998.7	31093.2	15883.7	41540.7	47683.7	27176.8	43834.1	49585.1	67823.4	41271.5	39417.5	60053.9	51810.9	73153.2	72559.2	37080.2	57251	37363.6	44847.9	39458.6	66117.2	47303	54130	71087.4
P13056	5	3	34.3329	0	0	7.75073	1	MaDU	PanG	68341.4	Nuclear receptor subfamily 2 group C member 1 OS=Homo sapiens OX=9606 GN=NR2C1 PE=1 SV=2	111080	8600.14	28893.2	14998.9	7937.31	80866.3	5919.67	7952.91	36170.1	13312.6	8184.18	5048.13	13997.2	260001	19754.7	148486	11079.6	144003	219324	137330	176179	231573	221881	222464	222753	256419	217415	336321	370421	166497	184710	228758	295498	158860	334355	289326	196883	287563
P17516	4	1	29.7068	5.48343e-05	4.23832e-06	3.47207	0.994739	MaDU	PanG	37466.1	Aldo-keto reductase family 1 member C4 OS=Homo sapiens OX=9606 GN=AKR1C4 PE=1 SV=3	79893.5	51754.9	84579.7	48656.3	57817.9	69572.5	28882.8	70727.4	83558.2	104063	64910.7	54078.7	143537	109683	60651.9	101496	61194.2	100554	72188.2	40172.5	19777.4	72552	82968.7	86230.8	74305.8	115747	105340	87794	110032	39655	89647	113800	98755	54909.5	99168.5	145081	139660	101555
Q9NP58	4	3	24.2006	0	0	8.6082	1	MaDU	PanG	94456	ATP-binding cassette sub-family B member 6_ mitochondrial OS=Homo sapiens OX=9606 GN=ABCB6 PE=1 SV=1	2367.54	398.655	642.977	707.521	1611.21	917.782	244.03	776.669	393.62	1594.42	1137.53	592.069	174.764	6842.24	680.605	3468	737.248	2447.75	2811.09	3785.29	7225.4	4014.95	5848.38	3507.72	4475.42	4100.65	4921.77	4013.08	5128.59	5468.9	4043.32	7782.28	4106.31	4851.18	8651.92	4296.25	5307.73	4878.89
P48729	2	1	10.8455	2.01708e-05	1.68226e-06	2.49814	0.999804	MaDU	PanG	39143.1	Casein kinase I isoform alpha OS=Homo sapiens OX=9606 GN=CSNK1A1 PE=1 SV=2	3558.78	4389.07	6157.68	5739.22	4695.53	6631.49	4231.79	11600.1	6838.43	6743.66	4500.56	6246.9	7128.39	9131.36	6075.89	6332.48	5176.4	9394.07	10052	9502.19	12147.8	9226.22	9519.85	9785.69	11405.5	17561.9	16555.3	1791.83	7796.28	13523.4	11998	17986.5	12235.6	10477.6	10695.8	13988.2	11018.5	18923.4
Q02742	2	1	15.1482	0.0482032	0.00217291	5.96131	0.973296	MaDU	PanG	50312.2	Beta-1_3-galactosyl-O-glycosyl-glycoprotein beta-1_6-N-acetylglucosaminyltransferase OS=Homo sapiens OX=9606 GN=GCNT1 PE=1 SV=2	412.465	98.6226	245.076	69.0047	40.2727	71.216	1.87303	155.895	146.962	234.214	124.827	55.829	386.42	0	28.9911	223.226	74.5648	0	0	0	0	0	0	13.5997	60.0405	162.453	102.514	0	42.0912	0	0	165.598	38.9064	18.884	21.8137	151.964	153.9	37.355
P10909	53	41	391.852	4.98636e-06	4.46266e-07	3.20874	1	MoDU	PanG	53065	Clusterin OS=Homo sapiens OX=9606 GN=CLU PE=1 SV=1	36330.2	37576.2	49530.6	33965.1	47640.4	74250.5	50514.1	67346.6	80345.1	90082.8	81395.8	66964.9	102395	54903.4	41552.5	23583.5	47886	13693.2	68037.3	89972.7	55709.6	59546	28896.5	179317	72400.2	146131	92505.1	56981.4	31186.5	42061.8	199214	120175	126628	111225	42903.5	117930	174293	154113
P69891	19	5	120.779	5.18268e-06	4.62484e-07	2.68875	0.999988	MoDU	PanG	16197.5	Hemoglobin subunit gamma-1 OS=Homo sapiens OX=9606 GN=HBG1 PE=1 SV=2	151964	25335.4	21844.6	27673.5	30155.1	51373.5	50986.7	35135.5	39383.6	36790.3	34149.7	40719	51924	47298.8	24600.9	35323.3	24446.1	56920.3	73474.6	61078.1	40170.6	58557.4	84629.2	82979.2	42782.1	69862.1	62726.4	141077	48821.6	47561.6	108029	71850.2	84279.2	68766.3	39542.8	78436.2	100613	90479.1
Q969I3	15	10	121.838	0.0035086	0.000196328	2.22632	0.998331	MoDU	PanG	35443.4	Glycine N-acyltransferase-like protein 1 OS=Homo sapiens OX=9606 GN=GLYATL1 PE=1 SV=1	3575.41	9803.51	8085.27	10286.8	10104.1	18918.5	27549.7	31665.5	17073.2	19179.1	13449.5	30515.3	20724.8	13033.3	13877.9	8043.46	7134.79	15666.3	10672.7	23873.4	9075.29	9224.92	14606.9	26168.5	12888.1	25991.3	15756.4	2983.28	5193.97	16899.2	22066.8	30298.6	25564.4	27868.1	16216.5	26143.5	27293.8	25591.5
P18428	15	12	109.148	0.000372966	2.4763e-05	2.31752	0.999903	MoDU	PanG	53554.8	Lipopolysaccharide-binding protein OS=Homo sapiens OX=9606 GN=LBP PE=1 SV=3	12087.2	26963.2	11948.6	20849.5	21745.2	46080.4	66872	52844.4	50805	41343.7	39281.8	48843.2	60112.3	27019.1	13100.2	14498.9	18346.6	28149	18387.5	41408.6	15837.1	16178.6	19421.7	72221.9	22557	91832	28378.1	9341.94	6561.27	28263.7	27732.1	31137	27432.8	53971.9	16865.6	17814.7	37369.1	34408.6
P01699	6	2	43.3698	0.00676596	0.000356442	6.57238	0.991167	MoDU	PanG	12372.5	Immunoglobulin lambda variable 1-44 OS=Homo sapiens OX=9606 GN=IGLV1-44 PE=1 SV=2	491.002	40.8434	391.914	116.1	120.881	230.152	162.814	213.013	319.272	260.643	214.041	13.4676	147.094	487.182	5803.98	190.38	387.148	622.05	92.1822	1048.74	330.339	397.315	34.9872	1900.96	318.082	1490.12	554.885	285.443	648.04	94.4958	25.0627	1217.81	705.469	1093	175.682	71.4331	57.714	509.355
P23142	5	3	34.9882	1.30258e-11	3.06688e-12	17.8505	1	MoDU	PanG	81320.1	Fibulin-1 OS=Homo sapiens OX=9606 GN=FBLN1 PE=1 SV=4	1502.08	513.492	385.627	489.957	927.661	524.276	234.564	171.179	412.455	397.502	787.771	139.973	469.43	2889.31	498.34	168.705	536.988	2324.67	3172.19	3836.88	7960.26	7961.79	10114.7	748.535	6798.18	3.23219	4474.62	10834.9	3287.57	43.499	7333.2	2013.17	4773.1	1021.96	9238.46	501.795	12357.3	4340.5
Q9NVL1	2	1	16.8998	3.20524e-10	5.87463e-11	4.37911	1	MoDU	PanG	18853.2	Putative protein FAM86C1P OS=Homo sapiens OX=9606 GN=FAM86C1P PE=5 SV=3	14969.8	13805.3	13995.3	15038.3	14971.7	50467.8	36927.9	29478.6	37651	26662.9	20539.9	24498.9	31508.7	42707.6	14546.3	17820.7	16959.9	4955.22	57459.6	64641.5	17727	40550	9299.17	101090	29281.9	91307.1	47019	22463.2	29608.6	34910.2	123738	76005.3	76310.9	89497.4	21228	83533.3	144480	119895
O00165	2	2	16.2812	1.57652e-14	5.48343e-15	5.18269	1	MoDU	PanG	31620.6	HCLS1-associated protein X-1 OS=Homo sapiens OX=9606 GN=HAX1 PE=1 SV=2	11749.4	28709.3	12683.1	28251.5	28672.8	130252	65016.3	58997.4	69191.5	95220.3	69944.1	63006.9	106074	52863.6	15520.2	17102.4	21387.3	227369	72852.8	110787	30169.3	67822.3	117632	248781	35682.5	165698	85991.6	17274.1	19148.8	57840.8	241234	130860	145373	183425	29431	138144	227584	185583
P01042	64	46	514.838	1.43967e-06	1.44953e-07	2.13476	0.999988	NGM	PanG	73041	Kininogen-1 OS=Homo sapiens OX=9606 GN=KNG1 PE=1 SV=2	59430.9	68141.4	74767.7	70381.3	71421.3	103200	197147	168720	109111	94108	111124	192922	237516	131086	62630.4	74837.2	68021.7	127714	245858	220821	122832	303876	178822	159109	219405	117808	228961	170441	116584	237290	200114	195156	236182	230096	165274	267016	218154	218796
P00736	46	35	355.648	2.31521e-10	4.4015e-11	2.78678	1	NGM	PanG	81658.4	Complement C1r subcomponent OS=Homo sapiens OX=9606 GN=C1R PE=1 SV=2	23798.7	33985.6	30651.8	28230.6	47480.5	57404.6	65346.1	67127.5	58139.4	54340.8	51531.4	49632.2	81066.7	67150.7	29042.4	34657.4	44272.1	53451	82225.6	92121.8	50125.2	74178.3	36064.9	111489	56153.8	98135.4	61025.3	35498	34311.2	64980.6	98428.4	77556.4	99099.2	108593	44173.1	106244	126919	125971
P04196	44	33	286.509	4.46406e-07	5.02339e-08	2.55906	0.999999	NGM	PanG	60547.8	Histidine-rich glycoprotein OS=Homo sapiens OX=9606 GN=HRG PE=1 SV=1	42102.9	27569	34100.4	20309.9	22773.9	42905.7	23515.4	23280.2	42889.2	40202.4	30607.4	22702.5	34171.4	67306.5	45278.4	53328.6	25205.8	19345.7	38810.5	45823.5	103804	61895	21925.7	40363.3	71118	38180.4	78158.8	107100	106120	77569.8	37598.1	37930.2	61328.6	57022.6	120772	55481.6	41897.6	64604.3
Q06033	36	20	242.733	8.88178e-16	3.88363e-16	2.63538	1	NGM	PanG	100135	Inter-alpha-trypsin inhibitor heavy chain H3 OS=Homo sapiens OX=9606 GN=ITIH3 PE=1 SV=2	78740.3	72069.3	76101.7	77199.1	80490.1	131787	64848.5	111878	127927	119345	95791	107143	115101	122841	86057.2	69802.7	76755.3	161502	146540	167543	152691	123168	106592	255804	129199	318668	133905	93434.5	87232.2	251441	137255	201016	188767	193602	154177	312431	186614	211495
Q66GS9;Q5EBN2	34	17	214.419	0	0	3.3018	1	NGM	PanG	133947	Centrosomal protein of 135 kDa OS=Homo sapiens OX=9606 GN=CEP135 PE=1 SV=2	34495.2	78222.2	49969.3	96009.4	69458.8	117467	73526.4	93385	114152	124758	95802.1	121105	133801	134926	56872.4	33012.1	74144.4	127201	86606	88324.4	75978.5	45511.4	114727	155628	83006.3	180062	112950	45883.7	82248.6	70868.1	155589	137395	150569	118036	102555	120272	169276	163789
Q6UB98	21	11	137.509	2.71753e-07	3.16268e-08	2.12975	0.999993	NGM	PanG	237192	Ankyrin repeat domain-containing protein 12 OS=Homo sapiens OX=9606 GN=ANKRD12 PE=1 SV=3	250062	322704	289133	290490	395829	504907	445592	449784	540123	641273	545600	542317	756342	511743	308360	301799	309307	516137	506876	590631	529307	559864	620350	725450	441953	628427	547574	428866	415125	565195	785545	514924	637250	692830	493992	648580	840224	704394
P0DJI8	21	12	155.523	0	0	2.66344	1	NGM	PanG	13589.1	Serum amyloid A-1 protein OS=Homo sapiens OX=9606 GN=SAA1 PE=1 SV=1	22218.7	8367.24	8888.97	8858.51	7836.19	12376.8	9979.48	12386.2	8996.51	7710.42	8777.16	9351.84	21355.9	22677.2	8945.42	15844.1	10686.2	28670.7	40150.7	24537.1	42171.3	21592.1	35696.9	31552.4	36525.6	30730.4	26828.5	26873.6	26948.1	38074.6	56054.7	27714.4	25454.2	28504.9	31976.3	29415	44194.9	46800.5
P0DP03;P01768	20	3	156.906	6.1713e-10	1.07938e-10	7.46352	1	NGM	PanG	13117.9	Immunoglobulin heavy variable 3-30-5 OS=Homo sapiens OX=9606 GN=IGHV3-30-5 PE=3 SV=1	3013.49	3097.61	2164.7	2477.04	3620.73	3555.56	3111.24	5338.22	5250.61	5193.64	5444.97	3451.54	7629.93	6701.76	3949.24	2531.5	3420.71	1539.39	26264.8	14793.9	4755.35	15275	3122.14	38450.3	7652	22456	12932.3	15616.9	15642.6	9578.04	59159.3	28515.5	22504.2	17828.2	7040.83	24503.8	62425.6	35301.8
Q149N8	13	6	70.0216	8.37879e-08	1.04677e-08	2.22921	0.999996	NGM	PanG	195703	E3 ubiquitin-protein ligase SHPRH OS=Homo sapiens OX=9606 GN=SHPRH PE=1 SV=2	10782	8127.59	18245.1	11349.7	10072.1	13194.4	7946	8648.19	15604.9	12984.1	10450.2	6285.45	11216	18371	13477.6	14373.1	10358.7	8910.12	16638.6	14072.3	21033.7	20621.8	9271.61	16947.2	20408.5	17044.7	13787.7	17715.8	13801.1	21303	16239.3	25989.4	24222.4	25175.6	26186.6	24567.2	23859.5	27623.6
P69892	12	1	102.585	2.39461e-09	3.81741e-10	2.55033	1	NGM	PanG	16183.5	Hemoglobin subunit gamma-2 OS=Homo sapiens OX=9606 GN=HBG2 PE=1 SV=2	96993.1	35236.6	30644.5	37927.3	41054.3	68254	68199.4	50742.1	54675.7	50946.2	48193.1	57040.6	73120.1	67801.4	34647	45317	31523.5	82584.8	104740	88298.2	57324.4	85236.8	117383	109466	60029.3	100793	89599	122334	70853.6	68292.1	167922	110252	109580	100272	57247.7	113929	161379	122390
P02100	9	6	76.8699	2.96624e-11	6.77544e-12	2.67092	1	NGM	PanG	16259.9	Hemoglobin subunit epsilon OS=Homo sapiens OX=9606 GN=HBE1 PE=1 SV=2	67678.9	27834	23157.4	29969.3	32316.7	54523.2	49941.3	37911.5	43485.3	41131.6	36764.2	44190.3	54672.7	50736.9	26390.2	32048.9	24897.2	66571.2	78318.1	63722.5	38458.1	59411.6	97207.2	95603.4	41587.5	96452.2	63896.1	81090.3	46997.5	48028	113800	73475.5	85029.7	76441.8	40665.5	77800.1	125628	100931
A0A0B4J1V0	9	4	58.6622	1.31006e-14	4.71747e-15	2.98165	1	NGM	PanG	13096.9	Immunoglobulin heavy variable 3-15 OS=Homo sapiens OX=9606 GN=IGHV3-15 PE=3 SV=1	13548.1	4791.64	5637.37	5835	6482.65	7460.6	6311.3	3958.27	7171.8	6717.36	4983.42	3763.65	6640.37	14073.9	5869.91	10371.6	3890.99	10262.3	15236.6	13444	9390.91	14232.7	18462.6	16422.9	7158.84	13681.8	13668.6	17836.3	12418.5	9947.86	24415.7	16958.7	17104.1	12201.2	9307.34	17527.6	19731.8	18325.7
Q7Z6G3	8	4	49.1151	6.33336e-10	1.09385e-10	2.55738	0.999999	NGM	PanG	43650	N-terminal EF-hand calcium-binding protein 2 OS=Homo sapiens OX=9606 GN=NECAB2 PE=1 SV=1	43795.9	74458.1	61285.1	81890.7	110618	123432	88741.5	98389.9	115776	155546	118519	120912	175400	116087	79950.3	67851.6	64728.8	91996.1	118366	114922	100237	88377.5	105752	116370	68643.6	100656	106651	76812.6	90020.4	94047.3	143639	92918.6	105820	126579	79148.2	108663	186913	179291
O75459	8	5	60.8406	4.98879e-12	1.3278e-12	2.58056	1	NGM	PanG	16321.4	P antigen family member 1 OS=Homo sapiens OX=9606 GN=PAGE1 PE=1 SV=2	5390.34	3988.66	7876.79	4438.77	3826.22	3712.77	5579.35	6415.84	6940.69	7075.02	6619.22	5401.4	7218.15	12606.6	13375.6	11360	4345.35	9577.13	13012.5	12027.4	9784.96	11193.7	18098.3	14950.2	8394.82	17309.5	12146.1	4341.71	9733.12	7532.8	15651.7	16160.5	13212.2	11933.3	9543.48	16536.8	15747.1	36916.9
P06312	8	7	55.449	2.35841e-06	2.25583e-07	3.24304	0.998274	NGM	PanG	13494.1	Immunoglobulin kappa variable 4-1 OS=Homo sapiens OX=9606 GN=IGKV4-1 PE=1 SV=1	7886.08	3600.3	3786.47	4199.35	3080.51	3763.61	2284.64	2792.6	5794.8	3991.88	5245.08	3654.87	5478.28	6804.08	4656.28	7216.65	3104.55	3806.35	3675.64	9261.07	7042.11	4522.45	7065.55	3583.75	5350.84	5758.26	4136.51	4275.27	4143.64	6504.64	8796.23	5068.76	10400.6	2120.56	6163.16	10463.8	6842.83	2978.5
Q9ULH1	8	3	42.9971	3.33067e-16	1.5929e-16	4.08232	1	NGM	PanG	126468	Arf-GAP with SH3 domain_ ANK repeat and PH domain-containing protein 1 OS=Homo sapiens OX=9606 GN=ASAP1 PE=1 SV=4	2525.07	510.316	598.136	855.458	469.789	757.732	565.765	873.158	692.207	438.332	329.582	384.201	448.669	1954.7	1061.13	885.694	564.645	819.42	1756.53	2328.75	2452.61	3198.04	442.494	2062.15	4501.75	2553.12	3147.99	6595.24	3990.96	2444.79	1417.36	2935.83	3146.26	1721.8	5516.05	3317.19	2610.05	3272.96
P0CG38	8	1	49.5691	6.43485e-09	9.60773e-10	6.38563	1	NGM	PanG	122936	POTE ankyrin domain family member I OS=Homo sapiens OX=9606 GN=POTEI PE=3 SV=1	3.60451	512.865	482.782	185.122	395.477	808.72	203.742	523.798	860.685	1337.21	1103.99	611.84	551.104	1081.29	189.08	201.06	436.586	847.182	834.038	839.163	1189.69	1075.46	19.4803	1074.73	305.718	995.825	1293.39	410.803	545.936	470.314	2073.88	524.822	1112.35	2029.78	435.768	1168.72	322.396	659.108
Q9UII4	5	1	29.3438	0.00238038	0.000138585	2.66072	0.98822	NGM	PanG	118278	E3 ISG15--protein ligase HERC5 OS=Homo sapiens OX=9606 GN=HERC5 PE=1 SV=2	1050.93	1408.39	2323.63	909.435	1777.23	1872.9	741.714	1376.26	1993.24	2175.07	2610.94	1192.07	1941.47	2760.1	2849.16	2397.68	1722.21	1615.66	7073.92	1751.22	3785.51	2288.59	3635.05	1732.55	1442.93	794.532	729.901	2431.5	4970.41	1391.54	2575.81	1511.86	734.484	1544.44	2247.48	1574.84	3467.1	2514.97
P07320	4	3	34.9702	4.66827e-10	8.30737e-11	2.09909	0.999992	NGM	PanG	21080.3	Gamma-crystallin D OS=Homo sapiens OX=9606 GN=CRYGD PE=1 SV=3	29250.6	22581.6	32809.3	26300.1	24480	25890.4	21012.4	14878.4	29139.5	35854	24419.8	21536.1	34121.3	32901.1	35784.9	35520	22424.9	34065.3	57725.8	25666.4	32873.7	59413.6	43652.4	24223.3	22068.2	23898.3	31249.1	60583.9	41185.4	38302.6	51537.2	19571	38498.2	23169.5	45430.2	41340.8	53481.9	63467.6
P27930	3	1	29.4951	8.44974e-11	1.7242e-11	2.71803	1	NGM	PanG	45934.4	Interleukin-1 receptor type 2 OS=Homo sapiens OX=9606 GN=IL1R2 PE=1 SV=1	17246.7	5208.39	5480.29	5799.84	4464.37	8967.94	7886.78	6500.47	8910.71	5074.49	5679.32	6133.58	6980.78	6148.31	4168.37	5008.98	4724.61	15765	14488.1	12880.2	7152.47	8224.91	13831.6	21018.7	16182.1	19887.9	11707	7774.22	6891.43	15165.8	29845.5	9073.7	8016.64	12169	7840.34	16675.7	23557.3	24338
A6NFK2	3	2	11.4031	0.000326066	2.20315e-05	2.75408	0.987894	NGM	PanG	28797.1	Glutaredoxin domain-containing cysteine-rich protein 2 OS=Homo sapiens OX=9606 GN=GRXCR2 PE=3 SV=1	433.7	225.006	923.488	403.014	271.232	916.02	66.4254	13.6914	1002.74	107.654	446.373	29.4863	70.2914	346.022	217.204	575.096	503.18	15.5503	39.1626	210.475	939.358	495.445	18.8167	476.645	1223.43	176.322	921.776	287.484	486.962	660.978	193.182	465.339	421.458	742.085	405.514	471.63	240.365	1013.75
Q13790	3	1	24.0196	7.63337e-08	9.65467e-09	3.46034	1	NGM	PanG	35741.7	Apolipoprotein F OS=Homo sapiens OX=9606 GN=APOF PE=1 SV=2	29200.1	28853.3	29022.7	23255.5	29638.1	41151.2	53331.4	89662.6	44210.1	34928.4	37728	104465	53867.4	49126.2	18610.5	21899.8	19126.1	29729.2	153440	113923	39863.5	153547	92292.7	136466	108100	104531	93450.2	40699	29185.6	98559.9	68455.6	53054.3	131345	139210	56000.5	148763	56983.2	146069
Q9UM13	3	2	16.4097	0.000301877	2.04875e-05	7.28014	0.9686	NGM	PanG	21423.2	Anaphase-promoting complex subunit 10 OS=Homo sapiens OX=9606 GN=ANAPC10 PE=1 SV=1	2000.69	39.5604	77.1065	135.281	76.7587	1142.6	192.264	178.544	89.0118	40.1092	141.382	98.8615	25.5365	8994.89	293.549	4546.77	32.5714	1174.97	1145.46	252.683	2251.79	92.8019	1952.15	39.8693	911.634	659.327	352.627	235.627	10768.9	2054.96	2886.57	821.557	69.9004	443.007	344.812	569.433	152.162	88.7099
Q70SY1	2	1	25.1538	0	0	2.47442	1	NGM	PanG	57757.1	Cyclic AMP-responsive element-binding protein 3-like protein 2 OS=Homo sapiens OX=9606 GN=CREB3L2 PE=1 SV=3	35221.6	38195.5	33479.9	29853	37637.1	45937	42877.5	43750.4	49749.9	44083.6	44020.2	39183	55206.3	55973.7	29476.8	30295.1	27089.4	142499	76374	67064.3	58763.7	62014.7	95203.5	94473	95758.4	69775.9	85610.6	45761.4	97942.3	62014.7	121190	122932	82305.1	76923.3	47339.8	51106.5	97124.5	100916
P25398	2	1	17.0693	3.8803e-05	3.0769e-06	5.01504	0.998979	NGM	PanG	14914.2	40S ribosomal protein S12 OS=Homo sapiens OX=9606 GN=RPS12 PE=1 SV=3	3254.91	453.426	1792.19	349.614	517.989	2166.1	667.526	1162.91	2421.22	1739.07	794.485	2762.36	3373.6	4544.81	434.252	4401.54	1076.75	3005.12	85.1156	5069.78	9381.21	6483.94	58.088	4224.05	6984.48	4024.98	5506.39	6332.01	5574.58	8442.33	2441.7	5698.89	6044.88	2906.95	9348.08	645.367	43.027	5690.65
Q9NYG5	2	2	10.861	2.38147e-06	2.27079e-07	5.83009	0.999913	NGM	PanG	10525	Anaphase-promoting complex subunit 11 OS=Homo sapiens OX=9606 GN=ANAPC11 PE=1 SV=1	3371.89	670.077	644.679	750.723	798.461	406.611	949.322	1176.45	488.771	862.192	750.853	1093.21	302.329	2308.6	824.641	965.455	846.412	994.431	5038.22	3787.6	105.62	6154.94	547.379	4808.04	958.433	4573.21	6389.62	2739.63	8085.09	1292.11	8915.06	3785.68	3055.24	2370.59	1543.83	4248.7	5998.28	6505.68
Q8NBU5	2	1	16.8041	1.10481e-09	1.83783e-10	7.40403	0.999988	NGM	PanG	41086.3	Outer mitochondrial transmembrane helix translocase OS=Homo sapiens OX=9606 GN=ATAD1 PE=1 SV=1	21710.1	9372.02	21369.8	11481.7	2889.93	18221.8	5205.89	2610.05	17023.8	12017.2	6947.9	2446.56	10907.1	57513.2	13312.3	28867.2	6344.59	192582	115320	49836.9	130896	61615.9	1050.96	112572	77877.9	54675.4	55109.7	100726	56136.1	61344.1	99536.8	55843.4	56189.2	51983.8	86682.1	123655	44065.6	111785
A3KMH1	21	11	128.012	0.0055238	0.000297141	2.17265	0.99876	PeU	PanG	215851	von Willebrand factor A domain-containing protein 8 OS=Homo sapiens OX=9606 GN=VWA8 PE=1 SV=2	15085.6	19775	17654	17205.4	27057.6	28344.9	48525.8	60877.5	27489.3	28928.2	33029.4	69488.6	44166	26029.2	18447.7	14809	19914.6	13442.6	31350.1	35771.8	19114.6	38175.3	24851.2	24485.2	34837.5	24487.5	30212.8	10617.8	9981.7	40732	20645.8	23854.1	36105.9	38268.5	22548.9	33724.9	34034	23635.9
A0A075B6R9;A0A0C4DH68	8	4	41.6588	3.11631e-05	2.50352e-06	6.97311	0.999986	PeU	PanG	13136	Probable non-functional immunoglobulin kappa variable 2D-24 OS=Homo sapiens OX=9606 GN=IGKV2D-24 PE=1 SV=1	444.078	454.859	215.687	646.93	760.418	1225.74	1925.71	1266.94	1338.72	1857.46	1342.03	1875.74	2912.64	465.378	742.196	384.783	243.964	18.235	1792.68	3490.66	707.544	1431.84	1741.98	3449.79	911.835	3972.72	2054.15	570.471	1093.57	2235.49	2455.65	7672.88	4146.93	4035.75	1043.68	4194.64	4384.1	4287.64
Q86UU0	6	4	36.8448	0.00433427	0.000239465	2.54825	0.990392	PeU	PanG	157529	B-cell CLL/lymphoma 9-like protein OS=Homo sapiens OX=9606 GN=BCL9L PE=1 SV=1	273.267	426.689	449.285	461.76	424.606	717.553	4041.87	3013.31	783.667	695.341	515.275	1633.91	1625.65	403.013	347.179	112.012	336.049	1107.6	1384.56	5380.81	1459.85	2749.82	3859.02	4558.69	1293.46	2389.04	2152.42	138.819	982.209	1332.56	2675.13	2448.51	2586.06	2552.91	566.405	3177.46	2483.72	1396.33
O14544	4	3	29.9494	1.11022e-16	5.75963e-17	7.00373	1	PeU	PanG	59984.3	Suppressor of cytokine signaling 6 OS=Homo sapiens OX=9606 GN=SOCS6 PE=1 SV=2	18391.2	2403.68	4028.25	2969.54	2546.68	7252.93	3966.55	1691.26	4064.02	2914.23	2475.69	1684.62	3817.54	22821.6	2941.44	13527.6	2439.81	10286.5	19405.2	15078.5	20005.6	20726.2	16667	14164.7	14274.4	11309	15450.7	12567.5	13190.1	17038.8	13950.3	18041.6	18214.3	10425.3	12742.9	16111.5	12658.1	12652.7
Q96NG3	3	1	18.0835	3.99519e-08	5.39805e-09	3.63587	1	PeU	PanG	77054.6	Outer dynein arm-docking complex subunit 4 OS=Homo sapiens OX=9606 GN=ODAD4 PE=1 SV=2	151586	277929	195816	278317	302190	495743	609630	476947	462032	426074	362541	543618	691490	425737	222366	235429	224010	472088	347676	666031	273306	314368	306654	842914	321902	834439	531102	153269	129359	367331	427585	497443	553012	806988	318379	515155	604533	489753
Q8WXE0	2	1	12.9156	0.000593305	3.76746e-05	4.18302	0.999712	PeU	PanG	127354	Caskin-2 OS=Homo sapiens OX=9606 GN=CASKIN2 PE=1 SV=2	0	100.944	122.549	95.7735	46.8107	95.3213	2682.06	2481.09	214.038	125.841	54.9173	1853.11	462.249	25.5421	173.316	62.6214	96.3553	12.4143	3678.94	3473.41	82.3061	2162.4	2442.44	1056.06	561.767	1781.61	1493.06	54.6183	43.8156	1656.5	1640.42	1947.12	1735.4	2223.8	164.358	3544.13	3338.58	2695.87
O75051	22	13	136.361	2.99275e-05	2.42335e-06	2.316	0.999945	V	PanG	214355	Plexin-A2 OS=Homo sapiens OX=9606 GN=PLXNA2 PE=1 SV=4	54030.2	48693.1	59036.5	41853.3	52399.8	48506.4	34917.5	52182.9	57847.7	76288.9	51538.2	42346.7	84972	65012.3	54304.4	66935.1	55876.9	19340.8	35958.1	23106.3	21230.9	39364.3	19244	39035	33879.4	51896.6	37766.9	44792.3	35690.2	27428	45653.5	29521	42956.1	29941.2	36318.7	40394.1	55483.7	51666.8
P53004;A6NEY8;O75838;Q6IPR1;Q9BPV8	13	5	88.439	4.00338e-08	5.39805e-09	2.19177	0.999999	V	PanG	33713.7	Biliverdin reductase A OS=Homo sapiens OX=9606 GN=BLVRA PE=1 SV=2	12259	3058.26	3747.26	3548.3	4056.55	4108.93	2803.79	4576.81	4882.83	6485.99	5166.03	5163.59	3327.43	4656.36	5569.98	4831.81	3994.27	2351.27	3075.33	4622.49	2862.11	2464.29	2474.55	4645.45	2323.96	4230.76	3296.95	1298.61	1634.41	2491.9	3176.37	1369.13	3443.24	3711.66	4272.29	1960.08	967.876	3648.64
A0A0J9YXX1	12	4	108.916	4.36324e-07	4.92806e-08	2.30611	0.999795	V	PanG	12943.7	Immunoglobulin heavy variable 5-10-1 OS=Homo sapiens OX=9606 GN=IGHV5-10-1 PE=3 SV=1	4852.38	6362.3	8627.33	4544.57	6612.26	3790.38	2192.39	4054.02	5968.58	3654.66	7808.68	5708.1	6162.06	9252.26	11502.4	7013.86	4691.85	8602.37	4992.26	4080.05	7188.26	4609.41	4092.92	2558.37	3318.85	5916.45	5239.58	4694.89	5367.87	3668.68	6330.53	5194.55	4282.93	4659.78	7143.99	4868.26	3972.46	3365.65
Q8IV77	7	5	42.0536	1.38652e-06	1.40526e-07	4.69798	0.999899	V	PanG	66341.1	Cyclic nucleotide-gated cation channel alpha-4 OS=Homo sapiens OX=9606 GN=CNGA4 PE=1 SV=3	40441.6	8458.19	14529.9	8134.68	62921	59266.2	5831.84	9083.71	19196.3	15871.3	12878.6	6386.02	70971.9	95715.7	15861.5	77504.7	7850.97	15903.6	20449	11881.3	18357	24664.4	146.178	19754.6	26774.7	18956.5	13841.7	26715.1	39637	22477.1	36179.5	18027.7	27887.7	19788.7	19108.3	23057.2	24358.8	35113.3
A0A0B4J1Y9	6	2	56.3616	2.81747e-10	5.25838e-11	9.63805	0.999998	V	PanG	13374	Immunoglobulin heavy variable 3-72 OS=Homo sapiens OX=9606 GN=IGHV3-72 PE=3 SV=1	12.6061	5.63165	14.3423	10.2561	9.68902	63.2484	3.40341	3.78834	13.6395	11.0547	6.70152	4.39436	8.48523	205.198	9.35935	239.805	5.60506	9.66219	11.8071	8.84642	11.7277	13.3863	12.2873	10.0849	7.69101	10.0585	11.1116	14.5363	15.4632	7.13485	11.6231	10.2993	12.3162	9.6421	9.26656	13.428	11.5243	12.5052
Q96T23	10	7	57.4129	0.00890566	0.000459272	2.42784	0.999705	1GC	PeU	165360	Remodeling and spacing factor 1 OS=Homo sapiens OX=9606 GN=RSF1 PE=1 SV=2	9437.6	12429.6	13583.5	9987.09	14489.1	6865.79	19024.1	33318.4	13428.8	11207.6	19441.9	17874.3	8291.58	13604.1	18279.5	13562.3	13066.1	5904.92	7961.2	21864.8	22231.2	12986.5	18667.5	9894.84	14660.7	14932.4	19754	10235.1	6859.43	19823.7	9785.36	22597.6	8257.78	20190.6	23331.9	6929.73	18162.4	14337
P19827	80	60	596.356	2.10587e-08	2.97036e-09	5.03948	0.999999	AdvGC	PeU	101846	Inter-alpha-trypsin inhibitor heavy chain H1 OS=Homo sapiens OX=9606 GN=ITIH1 PE=1 SV=3	76657.9	85988.2	86161.9	104973	77530.6	62191.3	87085.6	133528	72349.8	103671	106861	225421	156541	113795	72378	86903.2	117883	49648.8	30892.3	45198.4	67228.2	24897.2	30150.6	88103.9	238945	125932	126556	107944	50933.9	67874.6	53074.5	64441	91892.8	97150.3	111902	28335.9	39842.4	28759.9
P01876	60	28	406.796	0.00462347	0.000253159	3.23675	0.999997	AdvGC	PeU	38510.1	Immunoglobulin heavy constant alpha 1 OS=Homo sapiens OX=9606 GN=IGHA1 PE=1 SV=2	143240	182301	170970	280294	316913	140252	112325	118524	217287	231528	191256	184444	211358	284524	183719	277933	269768	166511	117292	84897.1	212998	194710	100528	136510	437002	251324	309244	326055	228126	149555	311063	150338	181023	175500	331776	206014	164273	176968
P01877	25	1	274.485	0.0034594	0.00019393	6.71048	0.999999	AdvGC	PeU	37389.8	Immunoglobulin heavy constant alpha 2 OS=Homo sapiens OX=9606 GN=IGHA2 PE=1 SV=4	1262.51	3920.07	4017.59	5487.2	2887.72	1887.02	1269.71	1998.5	2771.33	5335.06	4961.54	4168.96	4038.43	8861.74	4833.44	3982.86	5509.55	1478.35	1331.71	1750.11	5306.31	4647.37	1262.34	1987.71	17999.5	2583.5	5114.66	13607.7	5887.54	3615.11	5257.86	1237.2	2388.27	1813.63	11539.2	6824.67	3756.64	3569.46
Q8N608	14	10	103.363	2.26215e-05	1.86432e-06	5.36428	0.999936	AdvGC	PeU	91458.6	Inactive dipeptidyl peptidase 10 OS=Homo sapiens OX=9606 GN=DPP10 PE=1 SV=2	13405.9	39519.3	26901.5	26105.2	48652.6	28669.4	10524.3	30088.7	28392.6	48722.1	38197.6	23962.1	24752	27114.7	20720.7	32603.2	24208.3	18370.8	14088.6	12462.5	23574.7	15341.4	18902.6	23127.2	73795.3	45687.5	101171	17388.8	50099.8	18260.7	16446.1	63172	18624.4	12520.1	46954.8	32676.7	19606.2	11829
Q02641	12	5	81.6361	5.86821e-09	8.83559e-10	3.03133	1	AdvGC	PeU	65998.8	Voltage-dependent L-type calcium channel subunit beta-1 OS=Homo sapiens OX=9606 GN=CACNB1 PE=1 SV=3	1652.36	1584.63	1450.5	1692.36	2099.3	1495.53	1697.39	2825.11	2846.35	2696.46	2509.12	2490.66	2668.07	2648.15	2273.12	1504.38	1529.57	3887.94	404.29	2365.89	1832.73	2538.93	3819.7	1640.94	3298.8	2014.14	2123.85	637.821	1518.72	1281.48	627.384	1196.25	1468.23	4144.17	1668.15	3869.28	714.869	1387.6
A0A0B4J2H0	10	2	52.3475	0.00475257	0.000259763	2.41553	0.994832	AdvGC	PeU	12774.4	Immunoglobulin heavy variable 1-69D OS=Homo sapiens OX=9606 GN=IGHV1-69D PE=1 SV=1	49.1102	122.711	89.6149	64.6193	58.6663	88.0533	233.615	144.998	90.2758	81.7522	116.063	156.414	97.9468	21.3436	122.431	39.1051	65.369	45.7993	180.392	107.125	24.2456	125.627	252.96	111.095	82.135	81.4136	100.489	29.6229	23.3188	46.2272	31.7567	182.168	224.339	218.003	49.6709	170.299	101.293	12.9221
P06702	7	6	56.9365	3.03591e-06	2.8417e-07	3.8696	0.999979	AdvGC	PeU	13299.1	Protein S100-A9 OS=Homo sapiens OX=9606 GN=S100A9 PE=1 SV=1	2244.65	3353.96	2962.48	3944.56	4141.31	1898.69	7321.78	12671.3	4345.9	4070.57	4940.06	10434.8	5289.07	3272.06	2708.43	2099.92	5674.87	2840.93	1226.83	2393.65	11139	1698.55	5259.52	5351.45	4353.79	1854.92	7144.96	5042.46	9352.05	3030.15	1899.34	5962.32	8102.79	5867.07	4558.71	7442.9	835.094	2808.65
O43150	7	1	45.6506	0.0176749	0.000864209	7.33807	0.999951	AdvGC	PeU	112905	Arf-GAP with SH3 domain_ ANK repeat and PH domain-containing protein 2 OS=Homo sapiens OX=9606 GN=ASAP2 PE=1 SV=3	2998.01	7166.08	4272.08	5202.91	37634.8	25106.2	14526.3	14407.4	15064.1	10127.4	7858.05	4253.09	10614.5	27028.7	5787.38	4074.34	21147.4	10269.7	24548.1	14888.8	6555.41	11084.5	6125.09	2207.84	20878.8	20849.6	3427.54	39093.3	2642.91	26046	37153.8	11574.4	18197.5	31563	3022.45	4046.17	55134.7	55311.8
P20618	5	3	32.7223	7.64554e-10	1.2929e-10	4.37859	1	AdvGC	PeU	26717.5	Proteasome subunit beta type-1 OS=Homo sapiens OX=9606 GN=PSMB1 PE=1 SV=2	4323.94	4637.53	4303.92	5331.21	5997.85	4937.97	2518.71	2980.12	4904.81	4605.14	3947.57	3968	3835.17	6943.89	4227.05	4826.41	6220.36	4123.47	3674.21	6317.11	15009.8	10399.4	7788.13	5224.02	10718.6	7790.3	8570.89	8003.36	13887.3	5898.04	5014.78	6388.43	11761	6929.53	18923.6	3154.14	5867.88	9145.79
Q9UEF7	5	3	27.3927	2.62387e-07	3.07707e-08	18.4263	0.999965	AdvGC	PeU	116865	Klotho OS=Homo sapiens OX=9606 GN=KL PE=1 SV=2	498.67	2284.85	2050.24	6206.14	3446.66	1264.16	5531.85	5178.61	1618.75	3147.51	2291.92	24972.6	11402.2	1134.4	1125.52	2519.17	4845.94	284.638	0	216.622	280.745	0	12.9321	378.23	5640.06	3188.34	2447.59	713.883	98.4057	2366.47	446.67	914.543	1064.2	1741.41	1101.39	256.996	1320.1	416.024
P04433	5	2	46.1192	5.49575e-10	9.6675e-11	34.5623	1	AdvGC	PeU	12689.2	Immunoglobulin kappa variable 3-11 OS=Homo sapiens OX=9606 GN=IGKV3-11 PE=1 SV=1	241.485	10107.7	12926.7	17105.4	14799	5071.68	9808.2	2608.03	9725.96	5377.48	1256.77	689.413	3587.39	1475.11	1873.86	249.709	10098.6	8105.33	201.53	225.047	234.259	741.163	270.159	121.526	39.7601	716.962	5695.53	4.76986	324.644	78.9127	14.2167	415.447	250.964	586.725	262.91	348.077	117.498	288.701
Q8WZ59	4	4	30.5509	0	0	3.63457	1	AdvGC	PeU	20084.4	Transmembrane protein 190 OS=Homo sapiens OX=9606 GN=TMEM190 PE=1 SV=1	12581.6	16571.2	20666.1	17119.8	14764.5	12492.7	14924.8	13139	14408.2	15808.4	13251.2	16133.9	23711.4	30879.5	20652.7	22054.7	13791.4	8433.89	7935.99	6308.04	10119.1	16265.2	14066.6	13924.4	25563.8	14124.8	17132.3	23228.3	15281.7	13378.8	16502.4	18315.8	18333.8	14761.5	23138.5	21548.9	14592.2	14609.4
P23786	4	1	22.7432	2.0723e-08	2.93653e-09	5.56499	0.999999	AdvGC	PeU	74290.4	Carnitine O-palmitoyltransferase 2_ mitochondrial OS=Homo sapiens OX=9606 GN=CPT2 PE=1 SV=2	15625.2	85956	88840.8	37439	93586	95618.8	29658.7	43247.5	68606.8	95319.1	124831	71052.3	111924	39984.5	109955	32229.1	32732.2	14873.3	11709.2	8166.26	58209.1	30953.2	35433.6	14446.4	83020.5	52620.8	42273.5	47968	47085.5	37929.8	22133.2	23139.2	35946.7	11338.7	72882.2	15406.9	18805.9	45518.9
Q8WU03	3	2	24.1552	3.52535e-07	3.99645e-08	10.0071	0.999978	AdvGC	PeU	34676.5	Glycine N-acyltransferase-like protein 2 OS=Homo sapiens OX=9606 GN=GLYATL2 PE=1 SV=1	79.9139	414.509	219.173	483.993	248.548	232.294	162.036	776.457	584.421	676.89	551.788	893.317	324.684	180.449	630.753	242.411	421.77	5.05823	21.1329	364.622	33.2423	12.4653	31.3092	842.06	732.858	61.4323	364.721	0	10.685	419.036	0	3613.25	1084.99	2004.5	474.829	1155.08	0	17.1313
Q86SJ2	3	1	22.8014	3.02066e-05	2.43307e-06	10.3405	0.999173	AdvGC	PeU	58903.5	Amphoterin-induced protein 2 OS=Homo sapiens OX=9606 GN=AMIGO2 PE=1 SV=1	393.642	6901.74	351.338	7110.77	2351.59	711.44	449.334	4084.68	8649.67	6947	9280.67	7036.12	11518	239.481	4832.24	287.074	6147.19	100.052	3.13069	2854.56	1873.84	2546.2	805.945	2004.88	9778.04	8618.05	12286.9	21480.9	5363.71	7142.66	149.765	957.466	9212.39	4464.83	15556.9	674.92	2369.43	7498.9
Q96NA2	3	2	18.7291	0.0018852	0.000110966	11.7441	0.983407	AdvGC	PeU	44371.5	Rab-interacting lysosomal protein OS=Homo sapiens OX=9606 GN=RILP PE=1 SV=1	364.933	21.636	107.864	62.0153	72.1566	22.0773	103.145	49.9199	62.4273	30.9197	29.8282	40.2651	32.7939	29.7757	34.0095	70.2513	141.077	8.36418	21.6074	30.2155	65.9556	7.08794	0	17.8953	10.8724	10.655	2.52422	0	9.50934	32.0635	13.8995	24.2832	0	6.19192	6.50588	13.6652	0.829433	4.24677
O95711	2	1	10.4804	8.16321e-07	8.70593e-08	27.1701	0.999745	AdvGC	PeU	18361.9	Lymphocyte antigen 86 OS=Homo sapiens OX=9606 GN=LY86 PE=1 SV=1	55.6182	195.973	38.6517	424.217	34.2893	13.9299	254.435	23.1442	73.6425	19.6677	0	102.068	42.8186	0	4.1317	11.2103	340.309	355.55	0	193.954	0	0	0	17.0791	0	331.453	25.4275	0	0	0	0	0	0	39.3824	25.5435	0	0	0
P01763	11	2	130.141	0.0304346	0.00143095	24.3866	0.992333	MaDU	PeU	13040.7	Immunoglobulin heavy variable 3-48 OS=Homo sapiens OX=9606 GN=IGHV3-48 PE=1 SV=2	217.013	37.8242	32.5848	24.7962	41.0574	74.3742	53.5431	22.9635	26.8404	20.8387	32.9212	25.1851	84.8673	9.49288	15.6471	65.9404	44.4989	39.1657	30.2903	30.0905	49.2284	48.4838	26.4048	35.8668	26.8419	26.8299	49.6841	95.461	46.0957	27.2585	22.1384	26.2632	43.6059	21.2147	37.3686	38.8935	15.9266	29.6398
Q9HCD6	8	3	49.346	3.7343e-05	2.96882e-06	6.7331	0.999913	MaDU	PeU	221133	Protein TANC2 OS=Homo sapiens OX=9606 GN=TANC2 PE=1 SV=3	11.9905	13.6675	30.0114	110.887	0.753849	22.8406	1.95569	38.6112	57.3878	79.7002	33.9766	94.4771	29.1819	0	10.98	6.21595	12.8419	73.0596	60.1993	39.5114	0	64.6241	5.26654	83.1492	19.6438	45.2264	6.58252	1.12332	25.1882	49.8466	101.481	383.84	58.9522	45.5547	5.46935	50.4946	37.241	102.469
A0A0C4DH69	7	3	49.9058	0.00459028	0.000252697	2.22375	0.999999	MaDU	PeU	12885.6	Immunoglobulin kappa variable 1-9 OS=Homo sapiens OX=9606 GN=IGKV1-9 PE=3 SV=1	4279.05	8501.15	10201.3	9151.99	8456.22	7472.06	8365.37	14818.6	12214.8	14350.5	11673.5	9746.9	7532.36	10817.2	12366.9	4860.65	10274.7	13265.3	5627.71	9097.78	12461.5	6942.53	3542.19	9389.82	9596.89	8197.82	6720.37	10477.2	7756.55	9308.36	8382.24	10857.7	10636.7	10884.7	10325.2	6869.57	9325.61	9245.75
P37802	5	4	33.1679	0.0409139	0.00188315	12.6825	0.975953	MaDU	PeU	22562.6	Transgelin-2 OS=Homo sapiens OX=9606 GN=TAGLN2 PE=1 SV=3	147.365	234.621	208.404	321.608	587.654	208.586	424.653	369.152	392.817	454.985	820.043	590.929	94.3884	5.41121	379.292	80.5358	738.481	127.535	42.534	131.926	60.7946	19.1684	0	38.3533	376.3	97.9707	297.78	575.113	7.9163	35.4208	610.35	39.982	150.213	65.0474	44.2514	22.2908	47.8249	84.5268
Q9UHC6	5	1	29.9252	8.75101e-08	1.08442e-08	76.7641	1	MaDU	PeU	150277	Contactin-associated protein-like 2 OS=Homo sapiens OX=9606 GN=CNTNAP2 PE=1 SV=1	890.265	0	3.24202	10.2636	0	0	121.819	19.3525	0	0	11.4677	106.585	0	204.823	0	0	1.18391	71.6166	629.385	241.162	191.528	160.811	0	10.9093	36.4775	78.3574	268.218	18.6921	174.056	341.706	0	781.984	415.529	51.8792	370.715	2052.57	794.06	1135.1
P01599	4	2	34.1944	0.029892	0.0014076	2.91748	0.999544	MaDU	PeU	12949.6	Immunoglobulin kappa variable 1-17 OS=Homo sapiens OX=9606 GN=IGKV1-17 PE=1 SV=2	669.981	2026.16	2007.4	1481.73	1681.05	985.985	1308.31	1768.14	2159.51	2205.7	1572.77	659.609	1278.65	2697.93	3393.96	1232.86	2035.71	1069	1721.75	1463.1	1349.92	1100.45	2969.87	2027.68	1348.75	3251.96	820.267	1851.38	1629.98	1482.12	4084.65	1862.42	2272.47	918.011	1579.26	2625.62	1797.1	1242.17
Q9BYX2	4	3	22.7878	0.0191519	0.000929006	14.0982	0.869527	MaDU	PeU	106326	TBC1 domain family member 2A OS=Homo sapiens OX=9606 GN=TBC1D2 PE=1 SV=3	80.0819	1435.9	2813.69	2190.89	2817.17	475.763	455.237	98.5321	1022.62	83.048	1474.43	1186.46	158.355	369.883	1440.32	577.227	8585.44	461.549	28.3835	894.741	3124.16	553.702	120.342	207.45	1879.2	440.094	1218.13	114.803	252.408	285.374	44.0193	915.802	578.262	2809.31	1659.07	1457.9	2291.67	1567.8
P41227	3	1	15.9191	0.000345364	2.31312e-05	6.73987	0.999999	MaDU	PeU	26629.6	N-alpha-acetyltransferase 10 OS=Homo sapiens OX=9606 GN=NAA10 PE=1 SV=1	2295.18	1106.72	847.274	846.645	497.016	437.886	330.946	274.568	381.82	289.046	400.23	455.679	345.269	1512.24	942.582	455.961	650.376	2127.24	31.0768	151.852	104.596	395.847	2209.4	1354.34	872.46	500.403	1348.47	2250.82	1021.32	773.916	2947.69	1853.29	2007	901.223	1548.7	2501.6	1598.06	690.477
P01861	39	22	415.253	9.54984e-06	8.3277e-07	14.416	0.999991	MaG	PeU	36453.8	Immunoglobulin heavy constant gamma 4 OS=Homo sapiens OX=9606 GN=IGHG4 PE=1 SV=1	3886.11	18379.2	30456.7	63377.6	55907.2	15381.2	15244.8	1530.23	33227.9	5240.28	35355.8	26492.4	6336.53	7080.7	9368.88	4423.28	119737	67716.3	1965.75	9647.83	49470.1	7142.99	1554.18	2007.25	18507.3	5767.22	12723.2	2345.74	4084.29	3734.89	3656.07	1794.22	6710.27	22055.1	23542.2	6039.43	6289.71	4514.09
[truncated: 165 more rows]
[truncated: 180 more columns]

## Sheet: Disease_short
Accession	Peptide count	Unique peptides	Confidence score	Anova (p)	q Value	Max fold change	Power	Highest mean condition	Lowest mean condition	Mass	Description	shahid_serum2	shahid_serum3	shahid_serum4	shahid_serum5	shahid_serum6	shahid_serum7	shahid_serum8	shahid_serum9	shahid_serum10	shahid_serum11	shahid_serum12	shahid_serum13	shahid_serum14	shahid_serum15	shahid_serum16	shahid_serum17	shahid_serum2145	shahid_serum2069	shahid_serum19	shahid_serum20	shahid_serum21	shahid_serum22	shahid_serum23	shahid_serum24	shahid_serum25	shahid_serum26	shahid_serum27	shahid_serum28	shahid_serum29	shahid_serum30	shahid_serum31	shahid_serum32	shahid_serum33	shahid_serum34	shahid_serum35	shahid_serum36	shahid_serum37	shahid_serum38
[truncated: 454 more rows]
[truncated: 180 more columns]

[truncated: 33 more sheets: V_FM, V_HPpm, NGM_FM, NGM_HPpm, NGM_V, NGM_V_HPp, V_GC, V_GC_HPp, NGM_GC, NGM_GC_HPp, GC_HPpm, GC_FM, GC_FM_HPp, GC_adv_1st, V_U, V_U_HPp, V_MiG, V_MiG_HPp, V_Gastritis, V_Gastritis_HPp …]
