# Supplementary material for: Gastric Cancer Pre-Stage Detection and Early Diagnosis of Gastritis Using Serum Protein Signatures
Source: Molecules. 2022 Apr 30;27(9):2857. doi: 10.3390/molecules27092857 (PMC9099457; doi:10.3390/molecules27092857)
Supplement: Supplementary file 1 [file molecules-27-02857-s001.zip › supplementary materials-1691505/suppl_rev/Supplement_serum_analysis.xlsx]

## Sheet: Venn NGM V
NGM<V	NGM>V HPp	NGM<V HPp	NGM>V	NGM<V	NGM>V
				NGM<V HPp	NGM>V HPp
P01861	P0DOX2	Q2M389	P06681	P02787	P00734
O15360	P02042	Q9HBG6	P0DP02	P02774	P04004
A0A075B6N3	P69891	P59665	P02766	P36955	P05156
P0DP01	Q13129	P63241	Q8NEP3	P02652	P10643
P23786	P69892	O00170	A0A0B4J1X8	P60709	P35858
Q6UWQ7	P04259	P0C7U1	O75459	Q9HCM2	Q5VXU9
A6NHX0	P08582	P16298	P06312	Q8IXQ9	P08697
P25963	O15123	P61019	A0A075B6R9	Q96S38	Q96PD5
Q9NR63	P63165	Q15102	Q8IYD8	Q02952	P02656
P01701	P15814	A0A0C4DH24	Q99459	P02775	P0DJI8
O95711	A1A4S6		P0DP09	P01700	P0DP03
O43692	Q9BZD7		Q86UU0	P01762	P01780
Q9BQY4			P07900	A0A0C4DH35	Q96QE3
O75679			P47736	A0A0U1RQE8	A6NCI4
Q8WWF8			P23142	Q5TZA2	O43790
P23763			P01225	P30711	P36268
			O60285	Q9C091	P02741
			Q96CX2	Q5VZM2	P01764
			Q13790	O95445	P78385
			Q8TCZ7	A0M8Q6	A0A0B4J1V0
			P49789	Q562R1	Q8TD43
			Q6P1K2	O95872	Q96D15
			Q70SY1	A0A0B4J1V6	Q96HU1
			P48729	P11177	Q9ULH1
			O00165	Q7Z4T9	P80723
			Q5TAB7	Q9NY27	Q96N67
			Q9NVL1	A0A0C4DH72	Q6ZMR5
			Q8WXE0	Q3V6T2	Q9H3Q1
			Q9UJW2	P68032	P53675
			Q9NYG5	P04179	A2RUB1
			Q9HBH0	O14990	P01824
			Q9H1M3	Q96RG2	P80748
			P40425	P51858	P13056
			P04141	A0A075B6V5	Q9UHC6
				P04430	P18564
				P37802	O43543
				Q8NBT2	Q8IWL3
				Q9UEF7	P02671
				P22352	P01160
				P23458	O14544
				P86452	O14910
				P0DP08	Q9H6Q4
				Q5UE93	Q14202
				P04433	Q9NP58
				Q8IVU3	P52823
				Q9BQI0	O15055
				P07737	Q5SWW7
				Q9BZX4	A0A0J9YX35
				Q9H4B6	Q9BXW4
				Q64ET8	P27930
				Q9NWL6	Q6ZSA8
				P41247	A6NK58
				Q9H0U6	P38159
				Q9Y4F1	O76009
				A0A087WW87	Q16543
				P68106	Q9HB07
				Q9H9H5	Q7L0Y3
				Q8N4E4	P01817
				Q693B1	P21291
				P52292	P33763
				Q8NA77	Q96KC9
				Q9H078	P62166
				O96007	Q96AP4
				Q9UN66	Q8N5F7
				Q8NEX9	O60902
				Q86XE0	Q9UBS0
				P42765	Q9NS00
				Q08623	Q5JQC4
				Q9UGM5	Q1A5X6
				O75556	P78348
				Q92841	Q86XD5
				Q96NA2	P55058
				Q8N108	Q8NBU5
				P08865	Q96M15
				A0A0C4DH33	Q92982
				Q6WQI6	P01213
				Q6PCT2	P0CG21
				P61011	P54725
				Q5SVJ3	O15066
				O43283	A1Z1Q3
				Q6NYC1	Q13231
				Q9ULX5	A2A3L6
				Q9NW61
				Q30KQ8
				Q9H7C9
				O00221
				Q8NI22
				Q3B726
				Q63ZY6
				Q02750
				Q86YP4
				Q96JF0
				P12814
				Q86U17
				P49798
				P61925
				P27482
				P60903
				P62979
				Q3MII6
				Q9P0P8
				P58557
				Q7L5N1
				Q96ET8
				P58550

## Sheet: NGM<V
Accession	Peptide count	Unique peptides	Confidence score	Max fold change	Highest mean condition	Lowest mean condition	Mass	Description	Spalte74	Spalte75	Spalte76	Spalte77	Spalte78	Spalte79	Spalte80	Spalte81	Spalte82	Spalte83	Spalte84	Spalte85	Spalte86	Spalte87	Spalte88	Spalte89	Spalte90	Spalte91	Spalte92	Spalte93	Spalte94	Spalte95	Spalte96	Spalte97	Spalte98	Spalte99	Spalte100	Spalte101	Spalte102	Spalte103	Spalte104	Spalte105	Spalte106	Spalte107	Spalte108	Spalte109	Spalte110	Spalte111	Spalte112	Spalte113	Spalte114
P01861	39	22	415.253	2.41198	V	NGM	36453.8	Immunoglobulin heavy constant gamma 4 OS=Homo sapiens OX=9606 GN=IGHG4 PE=1 SV=1
O15360	12	6	69.392	2.32174	V	NGM	164943	Fanconi anemia group A protein OS=Homo sapiens OX=9606 GN=FANCA PE=1 SV=2
A0A075B6N3	7	3	54.064	2.10201	V	NGM	13099.8	T cell receptor beta variable 24-1 OS=Homo sapiens OX=9606 GN=TRBV24-1 PE=3 SV=1
P0DP01	6	2	45.8786	2.55273	V	NGM	13105.7	Immunoglobulin heavy variable 1-8 OS=Homo sapiens OX=9606 GN=IGHV1-8 PE=3 SV=1
A6NHX0	4	3	32.3044	2.76182	V	NGM	36284.6	Cytosolic arginine sensor for mTORC1 subunit 2 OS=Homo sapiens OX=9606 GN=CASTOR2 PE=1 SV=3
P23786	4	1	22.7432	2.12051	V	NGM	74290.4	Carnitine O-palmitoyltransferase 2_ mitochondrial OS=Homo sapiens OX=9606 GN=CPT2 PE=1 SV=2
Q6UWQ7	4	2	24.7075	2.24171	V	NGM	13989.8	Insulin growth factor-like family member 2 OS=Homo sapiens OX=9606 GN=IGFL2 PE=1 SV=1
P01701	3	3	26.7311	3.00963	V	NGM	12476.8	Immunoglobulin lambda variable 1-51 OS=Homo sapiens OX=9606 GN=IGLV1-51 PE=1 SV=2
P25963	3	1	22.0923	2.12933	V	NGM	36065.2	NF-kappa-B inhibitor alpha OS=Homo sapiens OX=9606 GN=NFKBIA PE=1 SV=1
Q9NR63	3	1	18.643	2.75655	V	NGM	57911.9	Cytochrome P450 26B1 OS=Homo sapiens OX=9606 GN=CYP26B1 PE=1 SV=1
O43692	2	1	23.6146	2.87482	V	NGM	29806.8	Peptidase inhibitor 15 OS=Homo sapiens OX=9606 GN=PI15 PE=1 SV=1
O75679	2	2	10.8952	3.26138	V	NGM	36298.4	Ret finger protein-like 3 OS=Homo sapiens OX=9606 GN=RFPL3 PE=1 SV=2
O95711	2	1	10.4804	2.52858	V	NGM	18361.9	Lymphocyte antigen 86 OS=Homo sapiens OX=9606 GN=LY86 PE=1 SV=1
P23763	2	1	18.2761	Infinity	V	NGM	13016	Vesicle-associated membrane protein 1 OS=Homo sapiens OX=9606 GN=VAMP1 PE=1 SV=1
Q8WWF8	2	1	11.6547	3.58411	V	NGM	24285.7	Calcyphosin-like protein OS=Homo sapiens OX=9606 GN=CAPSL PE=2 SV=4
Q9BQY4	2	2	10.6434	3.09545	V	NGM	31805.7	Rhox homeobox family member 2 OS=Homo sapiens OX=9606 GN=RHOXF2 PE=1 SV=1
A0A075B6N3
A6NHX0
O15360
O43692
O75679
O95711
P01701
P01861
P0DP01
P23763
P23786
P25963
Q6UWQ7
Q8WWF8
Q9BQY4
Q9NR63
[truncated: 75 more columns]

## Sheet: NGM>V
Accession	Peptide count	Unique peptides	Confidence score	Max fold change	Highest mean condition	Lowest mean condition	Mass	Description	Spalte8	Spalte9	Spalte10	Spalte11	Spalte12	Spalte13	Spalte14	Spalte15	Spalte16	Spalte17	Spalte18	Spalte19	Spalte20	Spalte21	Spalte22	Spalte23	Spalte24	Spalte25	Spalte26	Spalte27	Spalte28	Spalte29	Spalte30	Spalte31	Spalte32	Spalte33	Spalte34	Spalte35	Spalte36	Spalte37	Spalte38	Spalte39	Spalte40	Spalte41	Spalte42	Spalte43	Spalte44	Spalte45	Spalte46	Spalte47	Spalte48
P06681	32	18	241.15	2.00455	NGM	V	84636.6	Complement C2 OS=Homo sapiens OX=9606 GN=C2 PE=1 SV=2
P0DP02	30	9	183.666	2.37	NGM	V	13159.9	Immunoglobulin heavy variable 3-30-3 OS=Homo sapiens OX=9606 GN=IGHV3-30-3 PE=3 SV=1
P02766	29	23	242.886	2.113	NGM	V	16001.1	Transthyretin OS=Homo sapiens OX=9606 GN=TTR PE=1 SV=1
Q8NEP3	11	8	61.5818	2.00153	NGM	V	80881.6	Dynein assembly factor 1_ axonemal OS=Homo sapiens OX=9606 GN=DNAAF1 PE=2 SV=5
A0A0B4J1X8	10	3	77.3891	3.14034	NGM	V	13247.9	Immunoglobulin heavy variable 3-43 OS=Homo sapiens OX=9606 GN=IGHV3-43 PE=3 SV=1
A0A075B6R9	8	4	41.6588	2.54471	NGM	V	13136	Probable non-functional immunoglobulin kappa variable 2D-24 OS=Homo sapiens OX=9606 GN=IGKV2D-24 PE=1 SV=1
O75459	8	5	60.8406	2.08399	NGM	V	16321.4	P antigen family member 1 OS=Homo sapiens OX=9606 GN=PAGE1 PE=1 SV=2
P06312	8	7	55.449	2.31113	NGM	V	13494.1	Immunoglobulin kappa variable 4-1 OS=Homo sapiens OX=9606 GN=IGKV4-1 PE=1 SV=1
P0DP09	7	4	73.8154	4.93606	NGM	V	12740.4	Immunoglobulin kappa variable 1-13 OS=Homo sapiens OX=9606 GN=IGKV1-13 PE=3 SV=1
Q8IYD8	7	4	44.6704	2.25643	NGM	V	234986	Fanconi anemia group M protein OS=Homo sapiens OX=9606 GN=FANCM PE=1 SV=2
Q99459	7	2	37.8991	2.76987	NGM	V	92478.9	Cell division cycle 5-like protein OS=Homo sapiens OX=9606 GN=CDC5L PE=1 SV=2
Q86UU0	6	4	36.8448	2.04971	NGM	V	157529	B-cell CLL/lymphoma 9-like protein OS=Homo sapiens OX=9606 GN=BCL9L PE=1 SV=1
P07900	5	3	30.4969	2.00687	NGM	V	85059.1	Heat shock protein HSP 90-alpha OS=Homo sapiens OX=9606 GN=HSP90AA1 PE=1 SV=5
P23142	5	3	34.9882	6.6835	NGM	V	81320.1	Fibulin-1 OS=Homo sapiens OX=9606 GN=FBLN1 PE=1 SV=4
P47736	5	3	32.602	4.94013	NGM	V	73874.7	Rap1 GTPase-activating protein 1 OS=Homo sapiens OX=9606 GN=RAP1GAP PE=1 SV=2
O60285	4	1	26.0304	3.0501	NGM	V	74818.6	NUAK family SNF1-like kinase 1 OS=Homo sapiens OX=9606 GN=NUAK1 PE=1 SV=1
P01225	4	4	22.3771	2.18007	NGM	V	15612.4	Follitropin subunit beta OS=Homo sapiens OX=9606 GN=FSHB PE=1 SV=2
Q96CX2	4	2	35.329	3.38301	NGM	V	35986	BTB/POZ domain-containing protein KCTD12 OS=Homo sapiens OX=9606 GN=KCTD12 PE=1 SV=1
P49789	3	2	15.7184	2.50198	NGM	V	16915.2	Bis(5'-adenosyl)-triphosphatase OS=Homo sapiens OX=9606 GN=FHIT PE=1 SV=3
Q13790	3	1	24.0196	2.21773	NGM	V	35741.7	Apolipoprotein F OS=Homo sapiens OX=9606 GN=APOF PE=1 SV=2
Q6P1K2	3	3	16.6562	3.81172	NGM	V	23510.4	Polyamine-modulated factor 1 OS=Homo sapiens OX=9606 GN=PMF1 PE=1 SV=2
Q8TCZ7	3	2	16.9487	2.43598	NGM	V	6104.89	Putative uncharacterized protein encoded by LINC00308 OS=Homo sapiens OX=9606 GN=LINC00308 PE=5 SV=2
O00165	2	2	16.2812	2.26373	NGM	V	31620.6	HCLS1-associated protein X-1 OS=Homo sapiens OX=9606 GN=HAX1 PE=1 SV=2
P04141	2	1	11.0222	10.7927	NGM	V	16579.9	Granulocyte-macrophage colony-stimulating factor OS=Homo sapiens OX=9606 GN=CSF2 PE=1 SV=1
P40425	2	2	11.0686	4.24594	NGM	V	46166.5	Pre-B-cell leukemia transcription factor 2 OS=Homo sapiens OX=9606 GN=PBX2 PE=1 SV=2
P48729	2	1	10.8455	2.10209	NGM	V	39143.1	Casein kinase I isoform alpha OS=Homo sapiens OX=9606 GN=CSNK1A1 PE=1 SV=2
Q5TAB7	2	2	11.0594	2.39446	NGM	V	14077.3	Protein ripply2 OS=Homo sapiens OX=9606 GN=RIPPLY2 PE=1 SV=1
Q70SY1	2	1	25.1538	2.03896	NGM	V	57757.1	Cyclic AMP-responsive element-binding protein 3-like protein 2 OS=Homo sapiens OX=9606 GN=CREB3L2 PE=1 SV=3
Q8WXE0	2	1	12.9156	3.23001	NGM	V	127354	Caskin-2 OS=Homo sapiens OX=9606 GN=CASKIN2 PE=1 SV=2
Q9H1M3	2	2	18.5727	4.08625	NGM	V	20640.9	Beta-defensin 129 OS=Homo sapiens OX=9606 GN=DEFB129 PE=1 SV=1
Q9HBH0	2	1	17.3809	3.81441	NGM	V	24024.7	Rho-related GTP-binding protein RhoF OS=Homo sapiens OX=9606 GN=RHOF PE=1 SV=1
Q9NVL1	2	1	16.8998	2.43097	NGM	V	18853.2	Putative protein FAM86C1P OS=Homo sapiens OX=9606 GN=FAM86C1P PE=5 SV=3
Q9NYG5	2	2	10.861	3.78631	NGM	V	10525	Anaphase-promoting complex subunit 11 OS=Homo sapiens OX=9606 GN=ANAPC11 PE=1 SV=1
Q9UJW2	2	1	9.966	3.58969	NGM	V	55973.2	Tubulointerstitial nephritis antigen OS=Homo sapiens OX=9606 GN=TINAG PE=2 SV=3
A0A075B6R9
A0A0B4J1X8
O00165
O60285
O75459
P01225
P02766
P04141
P06312
P06681
P07900
P0DP02
P0DP09
P23142
P40425
P47736
P48729
P49789
Q13790
Q5TAB7
Q6P1K2
Q70SY1
Q86UU0
Q8IYD8
Q8NEP3
Q8TCZ7
Q8WXE0
Q96CX2
Q99459
Q9H1M3
Q9HBH0
Q9NVL1
Q9NYG5
Q9UJW2
[truncated: 25 more columns]

## Sheet: NGM<V HPp
Accession	Peptide count	Unique peptides	Confidence score	Max fold change	Highest mean condition	Lowest mean condition	Mass	Description	Spalte1	Spalte2	Spalte3	Spalte4	Spalte5	Spalte6	Spalte7	Spalte8	Spalte9	Spalte10	Spalte11	Spalte12	Spalte13	Spalte14	Spalte15	Spalte16	Spalte17	Spalte18	Spalte19	Spalte20	Spalte21	Spalte22	Spalte23	Spalte24	Spalte25	Spalte26	Spalte27	Spalte28	Spalte29	Spalte30	Spalte31	Spalte32	Spalte33	Spalte34	Spalte35	Spalte36	Spalte37	Spalte38	Spalte39	Spalte40	Spalte41
Q2M389	23	16	145.628	2.05589	V	NGM	137430	WASH complex subunit 4 OS=Homo sapiens OX=9606 GN=WASHC4 PE=1 SV=2	Q2M389
Q9HBG6	8	4	58.1879	2.0528	V	NGM	143878	Intraflagellar transport protein 122 homolog OS=Homo sapiens OX=9606 GN=IFT122 PE=1 SV=2	Q9HBG6
P59665;P59666	5	3	41.7906	2.12644	V	NGM	10543.1	Neutrophil defensin 1 OS=Homo sapiens OX=9606 GN=DEFA1 PE=1 SV=1	P59665	P59666
O00170	4	1	28.2399	2.27708	V	NGM	38092.3	AH receptor-interacting protein OS=Homo sapiens OX=9606 GN=AIP PE=1 SV=2	O00170
P0C7U1	4	2	29.4349	3.12818	V	NGM	19081.7	Putative inactive neutral ceramidase B OS=Homo sapiens OX=9606 GN=ASAH2B PE=2 SV=1	P0C7U1
P63241;Q6IS14	4	2	43.1657	2.00103	V	NGM	17060.4	Eukaryotic translation initiation factor 5A-1 OS=Homo sapiens OX=9606 GN=EIF5A PE=1 SV=2	P63241	Q6IS14
A0A0C4DH24;A0A0A0MT36	2	2	11.8006	2.98645	V	NGM	12544.1	Immunoglobulin kappa variable 6-21 OS=Homo sapiens OX=9606 GN=IGKV6-21 PE=3 SV=1	A0A0C4DH24	A0A0A0MT36
P16298	2	1	13.3892	2.0357	V	NGM	59708.7	Serine/threonine-protein phosphatase 2B catalytic subunit beta isoform OS=Homo sapiens OX=9606 GN=PPP3CB PE=1 SV=2	P16298
P61019;Q8WUD1	2	2	11.7629	2.17808	V	NGM	23716.7	Ras-related protein Rab-2A OS=Homo sapiens OX=9606 GN=RAB2A PE=1 SV=1	P61019	Q8WUD1
Q15102	2	2	11.7213	2.37969	V	NGM	25848.3	Platelet-activating factor acetylhydrolase IB subunit alpha1 OS=Homo sapiens OX=9606 GN=PAFAH1B3 PE=1 SV=1	Q15102
A0A0C4DH24
O00170
P0C7U1
P16298
P59665
P61019
P63241
Q15102
Q2M389
Q9HBG6
[truncated: 50 more columns]

## Sheet: NGM>V HPp
Accession	Peptide count	Unique peptides	Confidence score	Max fold change	Highest mean condition	Lowest mean condition	Mass	Description	Spalte1	Spalte2	Spalte3	Spalte4	Spalte5	Spalte6	Spalte7	Spalte8	Spalte9	Spalte10	Spalte11	Spalte12	Spalte13	Spalte14	Spalte15	Spalte16	Spalte17	Spalte18	Spalte19	Spalte20	Spalte21	Spalte22	Spalte23	Spalte24	Spalte25	Spalte26	Spalte27	Spalte28	Spalte29	Spalte30	Spalte31	Spalte32	Spalte33	Spalte34	Spalte35	Spalte36	Spalte37	Spalte38	Spalte39	Spalte40	Spalte41
P0DOX2	69	25	450.168	2.12724	NGM	V	49846.7	Immunoglobulin alpha-2 heavy chain OS=Homo sapiens OX=9606 PE=1 SV=2	P0DOX2
P02042	50	28	351.788	2.09962	NGM	V	16169.6	Hemoglobin subunit delta OS=Homo sapiens OX=9606 GN=HBD PE=1 SV=2	P02042
P69891	19	5	120.779	2.09261	NGM	V	16197.5	Hemoglobin subunit gamma-1 OS=Homo sapiens OX=9606 GN=HBG1 PE=1 SV=2	P69891
Q13129	13	7	75.1931	2.06689	NGM	V	223029	Zinc finger protein Rlf OS=Homo sapiens OX=9606 GN=RLF PE=1 SV=2	Q13129
P69892	12	1	102.585	2.01285	NGM	V	16183.5	Hemoglobin subunit gamma-2 OS=Homo sapiens OX=9606 GN=HBG2 PE=1 SV=2	P69892
P04259;P02538;P48668	8	5	50.7159	2.02007	NGM	V	60352.2	Keratin_ type II cytoskeletal 6B OS=Homo sapiens OX=9606 GN=KRT6B PE=1 SV=5	P04259	P02538	P48668
P08582	7	3	36.0021	2.78944	NGM	V	81811.4	Melanotransferrin OS=Homo sapiens OX=9606 GN=MELTF PE=1 SV=2	P08582
O15123	6	5	33.6015	3.38315	NGM	V	57432.5	Angiopoietin-2 OS=Homo sapiens OX=9606 GN=ANGPT2 PE=1 SV=1	O15123
A1A4S6	4	2	21.1748	12.5119	NGM	V	90002.1	Rho GTPase-activating protein 10 OS=Homo sapiens OX=9606 GN=ARHGAP10 PE=1 SV=1	A1A4S6
P15814	4	2	30.3715	5.61731	NGM	V	23191.2	Immunoglobulin lambda-like polypeptide 1 OS=Homo sapiens OX=9606 GN=IGLL1 PE=1 SV=1	P15814
P63165;G2XKQ0	4	3	36.0615	2.29858	NGM	V	11614	Small ubiquitin-related modifier 1 OS=Homo sapiens OX=9606 GN=SUMO1 PE=1 SV=1	P63165	G2XKQ0
Q9BZD7	2	1	11.6016	3.78318	NGM	V	26046.3	Transmembrane gamma-carboxyglutamic acid protein 3 OS=Homo sapiens OX=9606 GN=PRRG3 PE=2 SV=2	Q9BZD7
A1A4S6
O15123
P02042
P04259
P08582
P0DOX2
P15814
P63165
P69891
P69892
Q13129
Q9BZD7
[truncated: 50 more columns]

## Sheet: Venn all NGM V
GC>V HPp	GC>NGM	GC>NGM HPp	GC>V	GC>V	GC>V	GC>V	GC>V HPp	GC>V	GC>V	GC>V	GC>NGM
				GC>V HPp	GC>V HPp	GC>V HPp	GC>NGM HPp	GC>V HPp	GC>NGM	GC>NGM	GC>NGM HPp
					GC>NGM	GC>NGM		GC>NGM HPp	GC>NGM HPp
						GC>NGM HPp
P0DOX2	P11177	Q86T90	P04217	Q14624	Q02641	P19827	P01594	P31275	Q9UEF7	P33763	Q02952
P0DJI8	Q5UE93	Q8ND90	P02788	P00734	P10276	A5A3E0		O43150	P23786		P02775
O43790	P23458	Q02742	Q99459	P05156	Q9BUN5	O60353		Q9H521	P61106		P30711
P78385	Q9NRF2		Q9Y2L1	P10643		P29622			Q8WU03		Q5TZA2
P30043	A0A087WW87		P49789	P35858		Q8N608			O95711		P06702
O15123	Q8N4E4		Q12765	P08697		P02741					O95872
O43543	Q08623		Q6NXR4	P0DP02		P10070					Q9NY27
P41227	Q9NR63		Q6ZR54	P01877		P04433					Q7Z4T9
O76009	P40855			Q9NSI8		Q68E01					Q96RG2
P19793	Q86XE0			Q96QE3		Q53QV2					P62736
Q9ULR5	P61011			A6NCI4		O14910					Q8IV38
	Q9H3T3			P01764		P68106					Q8NBT2
	Q96JF0			Q5VU65		P22301					P86452
	P62380			A0A0B4J1X8		Q86SJ2					Q8IVU3
	P12814			Q15293		O95096					A6NHX0
	Q9BQY4			Q8TD43		P62166					Q9NWL6
	Q86U17			Q9ULH1		P0DTU4					Q6UW02
				P04259		Q5TAB7					Q9H0U6
				Q96N67		A2A3L6					Q86WV6
				P82970		P60606					Q9Y4F1
				Q96D15							Q9UN66
				Q6ZMR5							P55345
				Q969Q5							P42765
				P20618							P52292
				A2RUB1							Q8N108
				P13056							Q9UGM5
				P47736							Q5SVJ3
				P18564							Q96NA2
				P01824							P08865
				Q9BVJ6							Q6NYC1
				P52823							Q9ULX5
				Q8IWL3							P21854
				Q9H6Q4							P62979
				Q14202							P49588
				O60285							Q8NHM4
				O15055							Q16650
				Q9BXW4							P61925
				Q5SWW7							P42025
				Q96PQ7							O43692
				Q7L0Y3							Q9P0P8
				P06241							P58550
				Q8IYF3
				B2RD01
				Q9HB07
				P21291
				P01817
				Q16543
				Q96KC9
				Q96AX2
				Q8NBU5
				Q9NS00
				O60902
				Q8N5F7
				P43632
				P40425
				Q96AP4
				Q92982
				Q5JQC4
				Q9UBS0
				Q9UJW2
				P78348
				Q9HBH0
				P55058
				P01213
				Q96M15
				O60499
				P54725
				O15066

## Sheet: Venn all V
U>V	MoGMaGPanG>V	MoGMaGPanG>NGM	GC>V	GC>V	GC>V	GC>V	U>V	U>V	GC>V	GC>V	GC>V	MoGMaGPanG>V
				U>V	U>V	U>V	MoGMaGPanG>V	MoGMaGPanG>V	MoGMaGPanG>NGM	MoGMaGPanG>V	MoGMaGPanG>V	MoGMaGPanG>NGM
					MoGMaGPanG>V	MoGMaGPanG>V		MoGMaGPanG>NGM		MoGMaGPanG>NGM
						MoGMaGPanG>NGM
Q5VXU9	P78386	P36955	Q14624	P0DP02	P00734	P08697	P80748	P0DP09	Q9UEF7	Q8N608	O60353	Q9H330
Q96PD5	O15123	P01861	P19827	P01764	P05156	P31275	P01160		P04433	P10276	Q9NSI8	P30043
P02656		P60709	P04217	Q15293	P10643	P10070	Q8TCZ7		P23786	Q96AX2	Q96QE3	Q8IVU3
P0DJI8		Q96S38	A5A3E0	Q8TD43	P35858	Q68E01	P0CG21		O95711	Q6NXR4	A0A0B4J1X8	Q9NRF2
P0DP03		P02775	P01877	Q9ULH1	P29622	O14910					Q9Y2L1	Q8N108
A0A075B6S2		O15360	P02788	Q96N67	A6NCI4	P68106					Q8IWL3	A0A075B6J9
P36268		P30711	Q02641	Q6ZMR5	P02741	B2RD01					Q86SJ2	Q16816
A0A0B4J2H0		Q5TZA2	Q5VU65	Q969Q5	P04259	P62166					Q96AP4	Q9ULR5
A0A075B6R9		Q5VZM2	P82970	A2RUB1	Q96D15	Q5JQC4					P60606	P23763
Q96HU1		A0M8Q6	Q99459	P13056	P47736	P01213
P80723		O95445	O43150	P01824	P18564	Q5TAB7
Q9H3Q1		P06702	P20618	Q9H6Q4	P52823	O60499
Q8IYD8		A0A075B6N3	Q9BVJ6	Q53QV2	Q14202	O15066
P01742		O95872	P61106	Q9BXW4	O60285
O43543		P11177	Q96PQ7	Q7L0Y3	O15055
P23142		Q7Z4T9	Q8IYF3	Q9H521	Q5SWW7
Q9UHC6		Q9NY27	Q16543	P06241	P49789
Q96CX2		P0DP01	Q12765	O95096	P22301
Q96D09		Q96RG2	Q9BUN5	Q8WU03	Q9HB07
Q96G42		P68032	Q8N5F7	P33763	P21291
P01225		Q6PGQ7		Q8NBU5	P01817
O14544		P22352		Q9NS00	Q96KC9
A0A0J9YX35		P86452		O60902	P40425
Q9NP58		Q8IV38		P43632	Q92982
P13646		P0DP08		Q9HBH0	Q9UBS0
Q99571		Q5UE93		Q96M15	Q9UJW2
Q6ZSA8		Q8NBT2		Q6ZR54	P78348
P28476		Q9BZX4			P55058
Q6P1K2		Q9UNP4			P0DTU4
P19793		P63241			P54725
Q9NVL1		Q9H0U6			A2A3L6
Q8WXE0		A6NHX0
Q9NYG5		Q64ET8
Q86XD5		Q8WW22
Q9Y5K1		Q86WV6
Q9H1M3		Q9NWL6
Q96BD8		Q9Y4F1
P04141		A0A087WW87
A1Z1Q3		Q8N4E4
		Q08623
		P59535
		Q9NR63
		P52292
		P01602
		Q6WQI6
		P40855
		P01701
		Q92841
		Q86XE0
		P42765
		Q9UN66
		A0A0C4DH33
		Q9UGM5
		P08865
		Q96NA2
		Q5SVJ3
		O43283
		Q6NYC1
		Q9ULX5
		Q9NW61
		Q9H3T3
		Q63ZY6
		O43692
		P21854
		P60903
		Q8NHM4
		P49588
		Q96JF0
		Q8NI22
		Q9P0P8
		P61925
		Q3MII6
		P42025
		P62380
		Q02750
		Q7L5N1
		P62979
		Q30KQ8
		P12814
		P0C2W1
		O75679
		Q86U17
		Q96ET8
		Q86YP4
		P58550
		P08571

## Sheet: only GC>V
Accession	Peptide count	Unique peptides	Confidence score	Max fold change	Highest mean condition	Lowest mean condition	Mass	Description	Spalte1	Spalte4	Spalte5	Spalte6	Spalte7	Spalte8	Spalte9	Spalte10	Spalte11	Spalte12	Spalte13	Spalte14	Spalte15	Spalte16	Spalte17	Spalte18	Spalte19	Spalte20	Spalte21	Spalte22	Spalte23	Spalte24	Spalte25	Spalte26	Spalte27	Spalte28	Spalte29	Spalte30	Spalte31	Spalte32	Spalte33	Spalte34	Spalte35	Spalte36	Spalte37	Spalte38	Spalte39	Spalte40	Spalte41	Spalte42	Spalte43
Q14624	101	69	834.276	2.20001	GC	V	103586	Inter-alpha-trypsin inhibitor heavy chain H4 OS=Homo sapiens OX=9606 GN=ITIH4 PE=1 SV=4	Inter-alpha-trypsin inhibitor heavy chain H4	ITIH4	Subbannayya Y, Mir SA, Renuse S, et al. Identification of differentially expressed serum proteins in gastric adenocarcinoma. J Proteomics. 2015;127(Pt A):80-88. doi:10.1016/j.jprot.2015.04.021
P19827	80	60	596.356	2.3317	GC	V	101846	Inter-alpha-trypsin inhibitor heavy chain H1 OS=Homo sapiens OX=9606 GN=ITIH1 PE=1 SV=3	Inter-alpha-trypsin inhibitor heavy chain H1	ITIH1	Hamm, A., Veeck, J., Bektas, N. et al. Frequent expression loss of Inter-alpha-trypsin inhibitor heavy chain (ITIH) genes in multiple human solid tumors: A systematic expression analysis. BMC Cancer 8, 25 (2008). https://doi.org/10.1186/1471-2407-8-25
P04217	45	34	369.333	2.01071	GC	V	54823.8	Alpha-1B-glycoprotein OS=Homo sapiens OX=9606 GN=A1BG PE=1 SV=4	Alpha-1B-glycoprotein	A1BG	Rapp W, Heim M, von Mikulicz-Radecki JG, Ludwig R. Alpha 1-acid glycoprotein in gastric cancer juice. Klin Wochenschr. 1975 Feb 1;53(3):139-41. doi: 10.1007/BF01466718. PMID: 806743.
A5A3E0	43	4	295.233	3.37447	GC	V	123099	POTE ankyrin domain family member F OS=Homo sapiens OX=9606 GN=POTEF PE=1 SV=2	POTE ankyrin domain family member F	POTEF	Evolutionary Dynamics of the POTE Gene Family in				Human and Nonhuman Primates			Genes 2020, 11, 213; doi:10.3390/genes11020213
P01877	25	1	274.485	2.31181	GC	V	37389.8	Immunoglobulin heavy constant alpha 2 OS=Homo sapiens OX=9606 GN=IGHA2 PE=1 SV=4	Immunoglobulin heavy constant alpha 2	IGHA2	Chen Z, Qiu X, Gu J. Immunoglobulin expression in non-lymphoid lineage and neoplastic cells. Am J Pathol. 2009;174(4):1139-1148. doi:10.2353/ajpath.2009.080879
P02788	18	12	122.111	2.16125	GC	V	80063.9	Lactotransferrin OS=Homo sapiens OX=9606 GN=LTF PE=1 SV=6	Lactotransferrin	LTF	Xu XX, Jiang HR, Li HB, Zhang TN, Zhou Q, Liu N. Apoptosis of stomach cancer cell SGC-7901 and regulation of Akt signaling way induced by bovine lactoferrin. J Dairy Sci. 2010 Jun;93(6):2344-50. doi: 10.3168/jds.2009-2926. PMID: 20494139.
Q02641	12	5	81.6361	2.59235	GC	V	65998.8	Voltage-dependent L-type calcium channel subunit beta-1 OS=Homo sapiens OX=9606 GN=CACNB1 PE=1 SV=3	Voltage-dependent L-type calcium channel subunit beta-1	CACNB1	Xiang Z, Huang X, Wang J, et al. Cross-Database Analysis Reveals Sensitive Biomarkers for Combined Therapy for ERBB2+ Gastric Cancer. Front Pharmacol. 2018;9:861. Published 2018 Aug 3. doi:10.3389/fphar.2018.00861																Haworth AS, Brackenbury WJ. Emerging roles for multifunctional ion channel auxiliary subunits in cancer. Cell Calcium. 2019;80:125-140. doi:10.1016/j.ceca.2019.04.005
Q5VU65	10	6	64.5423	2.03546	GC	V	211803	Nuclear pore membrane glycoprotein 210-like OS=Homo sapiens OX=9606 GN=NUP210L PE=2 SV=1	Nuclear pore membrane glycoprotein 210-like	NUP210L	Nofrini, V., Di Giacomo, D. & Mecucci, C. Nucleoporin genes in human diseases. Eur J Hum Genet 24, 1388–1395 (2016). https://doi.org/10.1038/ejhg.2016.25
P82970	8	5	47.761	3.41349	GC	V	31524.6	High mobility group nucleosome-binding domain-containing protein 5 OS=Homo sapiens OX=9606 GN=HMGN5 PE=1 SV=1	High mobility group nucleosome-binding domain-containing protein 5	HMGN5	Weng M, Song F, Chen J, et al. The high-mobility group nucleosome-binding domain 5 is highly expressed in breast cancer and promotes the proliferation and invasion of breast cancer cells. Tumour Biology : the Journal of the International Society for Oncodevelopmental Biology and Medicine. 2015 Feb;36(2):959-966. DOI: 10.1007/s13277-014-2715-1. PMID: 25315189.
O43150	7	1	45.6506	2.42931	GC	V	112905	Arf-GAP with SH3 domain_ ANK repeat and PH domain-containing protein 2 OS=Homo sapiens OX=9606 GN=ASAP2 PE=1 SV=3	Arf-GAP with SH3 domain_ ANK repeat and PH domain-containing protein 2	ASAP2	Patel CA, Ghiselli G. Hinderin, a five-domains protein including coiled-coil motifs that binds to SMC3. BMC Cell Biol. 2005;6(1):3. Published 2005 Jan 18. doi:10.1186/1471-2121-6-3
Q99459	7	2	37.8991	2.15037	GC	V	92478.9	Cell division cycle 5-like protein OS=Homo sapiens OX=9606 GN=CDC5L PE=1 SV=2	Cell division cycle 5-like protein	CDC5L	Zhu H, Tang JH, Zhang SM, Qian JP, Ling X, Wu XY, Yang LX. Long Noncoding RNA LINC00963 Promotes CDC5L-Mediated Malignant Progression in Gastric Cancer. Onco Targets Ther. 2020;13:12999-13013
P20618	5	3	32.7223	2.33435	GC	V	26717.5	Proteasome subunit beta type-1 OS=Homo sapiens OX=9606 GN=PSMB1 PE=1 SV=2	Proteasome subunit beta type-1	PSMB1	Morozov AV, Karpov VL. Proteasomes and Several Aspects of Their Heterogeneity Relevant to Cancer. Front Oncol. 2019;9:761. Published 2019 Aug 13. doi:10.3389/fonc.2019.00761
P04433	5	2	46.1192	2.53873	GC	V	12689.2	Immunoglobulin kappa variable 3-11 OS	Immunoglobulin kappa variable 3-11	IGKV3-11
Q9UEF7	5	3	27.3927	2.09976	GC	V	116865	Klotho OS	Klotho	KL	Sachdeva, A.; Gouge, J.; Kontovounisios, C.; Nikolaou, S.; Ashworth, A.; Lim, K.; Chong, I. Klotho and the Treatment of Human Malignancies. Cancers 2020, 12, 1665. https://doi.org/10.3390/cancers12061665
Q9BVJ6	4	1	22.5072	2.13812	GC	V	88149	U3 small nucleolar RNA-associated protein 14 homolog A OS=Homo sapiens OX=9606 GN=UTP14A PE=1 SV=1	U3 small nucleolar RNA-associated protein 14 homolog A	UTP14A	Li KK, Mao CY, Ma Q, Bao T, Wang YJ, Guo W, Zhao XL. U three protein 14a (UTP14A) promotes tumour proliferation and metastasis via the PERK/eIF2a/GRP78 signalling pathway in oesophageal squamous cell carcinoma. J Cancer. 2021 Jan 1;12(1):134-140. doi: 10.7150/jca.44649. PMID: 33391409; PMCID: PMC7738832.
P23786	4	1	22.7432	2.25625	GC	V	74290.4	Carnitine O-palmitoyltransferase 2_ mitochondrial OS	Carnitine O-palmitoyltransferase 2_ mitochondrial	CPT2	Wang J, Xiang H, Lu Y, Wu T, Ji G. The role and therapeutic implication of CPTs in fatty acid oxidation and cancers progression. Am J Cancer Res. 2021;11(6):2477-2494. Published 2021 Jun 15.
Q16543	3	1	24.5261	14.4543	GC	V	44981.6	Hsp90 co-chaperone Cdc37 OS=Homo sapiens OX=9606 GN=CDC37 PE=1 SV=1	Hsp90 co-chaperone Cdc37	CDC37	Smith, J., de Billy, E., Hobbs, S. et al. Restricting direct interaction of CDC37 with HSP90 does not compromise chaperoning of client proteins. Oncogene 34, 15–26 (2015). https://doi.org/10.1038/onc.2013.519
Q96PQ7	3	2	19.3166	2.15769	GC	V	85826.1	Kelch-like protein 5 OS=Homo sapiens OX=9606 GN=KLHL5 PE=1 SV=3	Kelch-like protein 5	KLHL5	KLHL5 Is a Prognostic-Related Biomarker and Correlated With Immune Infiltrates in Gastric Cancer
P61106	3	1	17.3897	2.10862	GC	V	24125.1	Ras-related protein Rab-14 OS=Homo sapiens OX=9606 GN=RAB14 PE=1 SV=4	Ras-related protein Rab-14	RAB14	Guo B, Wang W, Zhao Z, et al. Rab14 Act as Oncogene and Induce Proliferation of Gastric Cancer Cells via AKT Signaling Pathway. PLoS One. 2017;12(1):e0170620. Published 2017 Jan 20. doi:10.1371/journal.pone.0170620
Q8IYF3	3	2	24.2203	3.07794	GC	V	109087	Testis-expressed protein 11 OS=Homo sapiens OX=9606 GN=TEX11 PE=1 SV=3	Testis-expressed protein 11	TEX11	Shi W, Hu D, Lin S, Zhuo R. Five-mRNA Signature for the Prognosis of Breast Cancer Based on the ceRNA Network. Biomed Res Int. 2020;2020:9081852. Published 2020 Sep 3. doi:10.1155/2020/9081852
Q9BUN5	2	1	18.508	2.30129	GC	V	22264.9	Coiled-coil domain-containing protein 28B OS=Homo sapiens OX=9606 GN=CCDC28B PE=1 SV=2	Coiled-coil domain-containing protein 28B	CCDC28B	Akiyama Y, Koda Y, Byeon SJ, Shimada S, Nishikawaji T, Sakamoto A, Chen Y, Kojima K, Kawano T, Eishi Y, Deng D, Kim WH, Zhu WG, Yuasa Y, Tanaka S. Reduced expression of SET7/9, a histone mono-methyltransferase, is associated with gastric cancer progression. Oncotarget. 2016 Jan 26;7(4):3966-83. doi: 10.18632/oncotarget.6681. PMID: 26701885; PMCID: PMC4826183.
Q8N5F7	2	2	12.2257	2.47345	GC	V	47252.4	NF-kappa-B-activating protein OS=Homo sapiens OX=9606 GN=NKAP PE=1 SV=1	NF-kappa-B-activating protein	NKAP	Sokolova O, Naumann M. NF-κB Signaling in Gastric Cancer. Toxins (Basel). 2017;9(4):119. Published 2017 Mar 28. doi:10.3390/toxins9040119
Q12765	2	1	11.2996	2.22424	GC	V	47009.4	Secernin-1 OS=Homo sapiens OX=9606 GN=SCRN1 PE=1 SV=2	Secernin-1	SCRN1	Miyoshi N, Ishii H, Mimori K, Sekimoto M, Doki Y, Mori M. SCRN1 is a novel marker for prognosis in colorectal cancer. J Surg Oncol. 2010 Feb 1;101(2):156-9. doi: 10.1002/jso.21459. PMID: 20039278.
O95711	2	1	10.4804	7.03296	GC	V	18361.9	Lymphocyte antigen 86 OS	Lymphocyte antigen 86	LY86	Molecular Subtypes and CD4+ Memory T Cell-Based	Signature Associated With Clinical Outcomes in Gastric	Cancer
												assay available
												as marker suggested
[truncated: 27 more columns]

## Sheet: Venn all NGM
GC>NGM	U>NGM	Gastritis>NGM	GC>NGM	U>NGM	GC>NGM	GC>NGM
			Gastritis>NGM	Gastritis>NGM	U>NGM	U>NGM
					Gastritis>NGM
P19827	Q969Q5	P36955	Q8N608	Q64ET8	Q7Z4T9	Q02952
A5A3E0	Q15032	P01861	P02775	O43283	P10070	P02741
O60353	Q08AF3	P08697	P30711		Q68E01	P23458
P29622	Q02742	P60709	Q5TZA2		Q8IVU3	Q8WU03
Q02641		Q96S38	P10276		Q86WV6	O95096
P62736		O15360	P11177		P68106	Q9BQY4
Q6UW02		Q9H330	P06702		Q8N108
Q53QV2		Q5VZM2	O95872		Q96NA2
P22301		P31275	Q9NY27		P08865
P55345		A0M8Q6	Q96RG2		Q6NYC1
P61011		O95445	Q5UE93		Q9ULX5
Q86SJ2		A0A075B6N3	Q8IV38		O95711
P61106		P0DP09	Q8NBT2		P58550
P33763		P0DP01	Q9UEF7
Q9BUN5		P30043	P86452
Q16650		P68032	P04433
P0DTU4		Q6PGQ7	Q9NRF2
A2A3L6		P22352	O14910
P60606		P0DP08	A0A087WW87
		Q9BZX4	A6NHX0
		Q9UNP4	Q9NWL6
		P63241	Q9H0U6
		Q8WW22	P23786
		P59535	Q9Y4F1
		P01602	Q8N4E4
		Q6WQI6	Q08623
		B2RD01	Q9UN66
		P01701	Q9NR63
		Q92841	P40855
		A0A0C4DH33	Q86XE0
		Q9NW61	P42765
		Q63ZY6	P52292
		P01213	Q9UGM5
		P60903	P62166
		Q9ULR5	Q5SVJ3
		Q5JQC4	Q9H3T3
		Q8NI22	P21854
		O15066	P62979
		Q6NXR4	P49588
		Q96AX2	Q96JF0
		Q3MII6	Q8NHM4
		Q02750	P62380
		O60499	P61925
		Q7L5N1	P42025
		Q16816	Q5TAB7
		Q30KQ8	P12814
		A0A075B6J9	O43692
		P0C2W1	Q86U17
		O75679	Q9P0P8
		Q96ET8
		Q86YP4
		P23763
		P08571

## Sheet: only GC>NGM
Accession	Peptide count	Unique peptides	Confidence score	Max fold change	Highest mean condition	Lowest mean condition	Mass	Description	Spalte3	Spalte4	Spalte5	Spalte6	Spalte7	Spalte8	Spalte9	Spalte10	Spalte11	Spalte12	Spalte13	Spalte14	Spalte15	Spalte16	Spalte17	Spalte18	Spalte19	Spalte20	Spalte21	Spalte22	Spalte23	Spalte24	Spalte25	Spalte26	Spalte27	Spalte28	Spalte29	Spalte30	Spalte31	Spalte32	Spalte33	Spalte34	Spalte35	Spalte36	Spalte37	Spalte38	Spalte39	Spalte40	Spalte41	Spalte42	Spalte43
P19827	80	60	596.356	3.24314	GC	NGM	101846	Inter-alpha-trypsin inhibitor heavy chain H1	ITIH1
A5A3E0	43	4	295.233	2.46892	GC	NGM	123099	POTE ankyrin domain family member F	POTEF
O60353	27	19	197.705	2.31903	GC	NGM	81003	Frizzled-6	FZD6
P29622	22	17	147.327	2.62774	GC	NGM	48713.1	Kallistatin	SERPINA4
Q02641	12	5	81.6361	2.04319	GC	NGM	65998.8	Voltage-dependent L-type calcium channel subunit beta-1	CACNB1	Xiang Z, Huang X, Wang J, et al. Cross-Database Analysis Reveals Sensitive Biomarkers for Combined Therapy for ERBB2+ Gastric Cancer. Front Pharmacol. 2018;9:861. Published 2018 Aug 3. doi:10.3389/fphar.2018.00861
P62736	5	1	42.1971	2.09739	GC	NGM	42408.3	Actin_ aortic smooth muscle	ACTA2
Q6UW02	4	1	23.5459	2.79965	GC	NGM	52774.6	Cytochrome P450 20A1	CYP20A1
Q53QV2	4	4	49.4672	3.06556	GC	NGM	12444.8	Protein LBH	LBH
Q86SJ2	3	1	22.8014	3.25819	GC	NGM	58903.5	Amphoterin-induced protein 2	AMIGO2
P22301	3	2	22.3098	2.32894	GC	NGM	20859	Interleukin-10	IL10
P55345	3	2	17.7527	2.37274	GC	NGM	49612.1	Protein arginine N-methyltransferase 2	PRMT2
P61106	3	1	17.3897	3.37292	GC	NGM	24125.1	Ras-related protein Rab-14	RAB14
P33763	3	1	16.8302	17.9871	GC	NGM	10858.5	Protein S100-A5	S100A5	El-Rifai W, Moskaluk CA, Abdrabbo MK, Harper J, Yoshida C, Riggins GJ, Frierson HF Jr, Powell SM. Gastric cancers overexpress S100A calcium-binding proteins. Cancer Res. 2002 Dec 1;62(23):6823-6. PMID: 12460893.			Expression of S100 Protein Family Members in the Pathogenesis of Bladder Tumors
P61011	3	2	18.5846	2.80933	GC	NGM	55990.1	Signal recognition particle 54 kDa protein	SRP54	Faoro C, Ataide SF. Noncanonical Functions and Cellular Dynamics of the Mammalian Signal Recognition Particle Components. Front Mol Biosci. 2021;8:679584. Published 2021 May 25. doi:10.3389/fmolb.2021.679584
Q9BUN5	2	1	18.508	2.03391	GC	NGM	22264.9	Coiled-coil domain-containing protein 28B	CCDC28B	Akiyama Y, Koda Y, Byeon SJ, Shimada S, Nishikawaji T, Sakamoto A, Chen Y, Kojima K, Kawano T, Eishi Y, Deng D, Kim WH, Zhu WG, Yuasa Y, Tanaka S. Reduced expression of SET7/9, a histone mono-methyltransferase, is associated with gastric cancer progression. Oncotarget. 2016 Jan 26;7(4):3966-83. doi: 10.18632/oncotarget.6681. PMID: 26701885; PMCID: PMC4826183.
P60606	2	1	12.1857	49.0839	GC	NGM	9158.7	Cortexin-1	CTXN1
Q16650	2	2	9.7368	3.00572	GC	NGM	74566.6	T-box brain protein 1	TBR1	Abrahams A, Parker MI, Prince S. The T-box transcription factor Tbx2: its role in development and possible implication in cancer. IUBMB Life. 2010 Feb;62(2):92-102. doi: 10.1002/iub.275. PMID: 19960541.
P0DTU4;A0A5B9;P0DSE2	2	2	11.3176	3.47537	GC	NGM	35889.4	T cell receptor beta chain MC.7.G5	TRB	Crowther, M.D., Dolton, G., Legut, M. et al. Genome-wide CRISPR–Cas9 screening reveals ubiquitous T cell cancer targeting via the monomorphic MHC class I-related protein MR1. Nat Immunol 21, 178–185 (2020). https://doi.org/10.1038/s41590-019-0578-8
A2A3L6	2	1	12.4243	6.51949	GC	NGM	64080.8	Tetratricopeptide repeat protein 24	TTC24
[truncated: 18 more columns]

[truncated: 11 more sheets: Venn all NGM HPp, only GC>NGM HPp, Venn GC_V_NGM, column G, column L, MiGdivided, MiGa column B, 10GCmarker, 25prestage, MiGa_polyp, FAR]
