# Supplementary material for: Gastric Cancer Pre-Stage Detection and Early Diagnosis of Gastritis Using Serum Protein Signatures
Source: Molecules. 2022 Apr 30;27(9):2857. doi: 10.3390/molecules27092857 (PMC9099457; doi:10.3390/molecules27092857)
Supplement: Supplementary file 1 [file molecules-27-02857-s001.zip › supplementary materials-1691505/suppl_rev/Supplement_tissue.xlsx]

## Sheet: information
	Shortlisted output of tissue expression experiments
	GC	gastric cancer
	MiG	mild gastritis
	MoG	moderate gastritis
	MaG	marked gastritis
	PanG	PAN gastritis
	U	ulcers
	NGM	normal gastric mucosa
	HPp	H. pylori positive
	HPm	H. pylori negative

## Sheet: all antrum
Accession	Peptide count	Unique peptides	Confidence score	Anova (p)	q Value	Max fold change	Power	Highest mean condition	Lowest mean condition	Mass	Description	shahid2	shahid3	shahid4	shahid5	shahid6	shahid7	shahid8	shahid10	shahid13	shahid14	shahid15	shahid16	shahid17	shahid18	shahid19	shahid20	shahid21	shahid22	shahid23	shahid26	shahid27	shahid28	shahid29	shahid30	shahid31	shahid32	shahid33	shahid34	shahid35	shahid24	shahid25	shahid36	shahid37	shahid38	shahid39	shahid40	shahid41	shahid42
Q96SQ9	23	7	150.387	0.0386528	0.00734843	2.00833	0.779503	MaG	GC	56044.9	Cytochrome P450 2S1 OS=Homo sapiens OX=9606 GN=CYP2S1 PE=1 SV=2	1352.56	1241.9	971.665	935.254	670.861	1006.27	1204.1	960.905	563.246	187.679	727.087	865.967	495.866	537.407	628.827	277.269	490.269	235.008	726.1	1849.99	871.65	457.097	1263.06	1409.03	1715.68	1045.52	81.0827	1403.15	2776.52	92.9469	15.2114	157.827	458.922	23.0016	348.34	831.82	992.634	159.481
Q13630	39	12	275.67	7.92771e-05	3.20552e-05	2.27732	0.996842	MaG	GC	36120.8	GDP-L-fucose synthase OS=Homo sapiens OX=9606 GN=GFUS PE=1 SV=1	8225.68	2485.28	4870.78	3081.79	11212.6	4577.35	5821.04	2716.06	2521.02	4022.1	2931.84	4767.98	2190.76	1972.6	5353.32	4227.87	3615.44	3182.03	2033.92	4422.93	3607.22	3765.65	5043.26	3904.1	7781.46	2727.37	2498.2	5741.2	4365.77	12319.9	8357.17	5781.22	3206.99	2451.23	6971.75	3499.38	4831.57	7504.85
P50570	57	13	343.48	0.0246245	0.00496786	2.33145	0.825756	MaG	GC	98406.6	Dynamin-2 OS=Homo sapiens OX=9606 GN=DNM2 PE=1 SV=2	694.618	1877.18	1891.3	4031.08	937.914	3654.7	1955.52	869.214	1568.76	1060.56	2840.06	2092.05	1135.76	14469.7	2552.98	2490.85	821.667	1694.79	736.368	1912.79	1789.47	4383.28	1645.52	4877.16	2044.7	840.622	2133.51	1476.81	3838.01	1983.25	3785.14	558.081	553.894	1055.51	13779.9	2246.05	3807.83	4960.47
P07737	44	26	265.536	0.000204501	7.32882e-05	2.57281	0.989272	MaG	GC	15225.3	Profilin-1 OS=Homo sapiens OX=9606 GN=PFN1 PE=1 SV=2	7260.85	7434.89	6275.29	6251.36	8329.7	5648.06	11121.8	3919.54	2957.71	2506.31	638.475	4664.86	2244.87	1416.67	5544.05	8864.73	2935.68	1404.6	11263.4	9223	8510.03	14158.1	7468.95	3488.02	11936.5	291.476	433.261	4400.26	3263.96	12557	9611.12	2692.97	11429.5	2537.6	2497.82	5128.01	5102.87	20834.6
Q8N335	4	2	27.7949	0.0369	0.00707798	2.64472	0.770982	MaG	GC	39046.1	Glycerol-3-phosphate dehydrogenase 1-like protein OS=Homo sapiens OX=9606 GN=GPD1L PE=1 SV=1	584.439	249.625	295.571	368.334	679.807	294.189	638.829	354.389	756.302	318.446	73.9041	397.469	232.549	216.639	693.269	438.411	255.348	0	358.33	147.275	286.563	176.86	405.79	169.273	373.746	6.20465	33.4813	643.66	822.224	328.495	980.321	1620.05	755.003	1245.18	243.458	319.237	44.3604	625.477
P10599	14	8	151.45	0.00540814	0.00135585	2.68589	0.957389	MaG	GC	12022.7	Thioredoxin OS=Homo sapiens OX=9606 GN=TXN PE=1 SV=3	4097.93	6593.56	3875.85	8626.71	3419.58	6440.8	4230.68	8010.11	12772.6	1745.43	8314.46	3648.8	14089.7	7000.42	9716.05	4802.27	2363.72	4765.79	24061.3	6710.83	6368.94	6833.73	4460.67	9022.06	3103.43	4033.96	2465.27	5397.59	3277.68	9468.51	17010.2	5196.26	16221	9352.5	21199.7	12874.2	7671.92	10736.4
P20142;Q14184;Q9Y546	36	23	139.868	0.00340759	0.000905959	2.72835	0.949072	MaG	GC	42825.1	Gastricsin OS=Homo sapiens OX=9606 GN=PGC PE=1 SV=1	57276.8	24086.1	28901	27746.2	74616.7	62148.2	43046.5	67320.8	33338.1	17282.3	20031.7	65197.6	46244.1	20572.1	43625.3	15968.8	19520.3	36898.6	121870	68302.1	64864.6	77308.8	72177.3	47912.1	72629.7	4396.04	4957.32	55076.5	29559.8	82310.9	152708	78423	108324	57383.2	64910.1	83817	82970.3	157566
P60842	48	8	407.774	0.000306506	0.000104598	2.78412	0.993635	MaG	GC	46382.2	Eukaryotic initiation factor 4A-I OS=Homo sapiens OX=9606 GN=EIF4A1 PE=1 SV=1	13919.3	5013.23	7122.02	8042.89	7537.41	7634.41	9002.72	5712.54	3659.92	3711.88	5652.93	3246.72	1694.52	2197.93	6566.73	4709.89	2743.8	4192.82	4264.45	8805.96	7142.94	3163.85	3020.99	1948.07	5810.89	3272.64	2738.28	7322.27	14435.4	7240.2	19076.6	596.885	1458.7	258.612	1177.04	15364.9	5418.19	5430.45
Q9NQW7	44	10	318.642	0.00424326	0.00109252	2.79089	0.93619	MaG	GC	70602.3	Xaa-Pro aminopeptidase 1 OS=Homo sapiens OX=9606 GN=XPNPEP1 PE=1 SV=3	3999.65	6220.87	6508.63	6455.35	2567.1	5382.27	7541.76	6822.8	11200.7	13101.8	4279.83	5548.63	8960.22	12627.6	5815.72	2487.16	3228.59	4305.51	17894.4	12238.5	12443.2	7364.23	7403.88	7948.18	4696.38	4396.65	1730.2	5305.48	10743.4	4815.39	3772.66	2648.09	4478.16	4203.66	2896.36	12089.5	11398.9	9521.22
Q16836	43	21	271.378	1.0472e-05	5.19757e-06	2.86123	0.998642	MaG	GC	34350.6	Hydroxyacyl-coenzyme A dehydrogenase_ mitochondrial OS=Homo sapiens OX=9606 GN=HADH PE=1 SV=3	13445.3	9949.01	19768.4	18925.5	23633.2	11575.4	12975.1	13080.1	9957.14	17970.5	10313	22643	9299.39	7587.77	13794.2	9443.07	5907.1	6917.68	21912.3	16433.5	19846.6	21127.1	12848.8	16126.3	17223.2	2102.31	3485.49	21997.5	7425.5	34491.5	34453	45965	22252.6	11158.5	21147.9	27575.3	18152.4	45758.8
Q6P996	24	7	135.798	8.51208e-08	6.72661e-08	2.86609	0.999995	MaG	GC	87619.5	Pyridoxal-dependent decarboxylase domain-containing protein 1 OS=Homo sapiens OX=9606 GN=PDXDC1 PE=1 SV=2	2886.87	2798.76	3316.17	2822.58	10339.3	7380.42	5801.21	4241.11	2580.78	5239.1	3043.04	3763.87	4021.83	1850.36	3237.11	2391.59	2477.74	4741.44	3487.87	10325.4	5798.43	6386.31	4380.82	7817.17	4898.98	1225.82	1279.02	5204.46	4529.04	14816.9	9573.62	2866.94	8457.13	4467.07	7280.56	16587.9	6583.25	5581.55
Q92882	12	2	81.1824	0.00449333	0.0011509	2.91346	0.907013	MaG	GC	23957.9	Osteoclast-stimulating factor 1 OS=Homo sapiens OX=9606 GN=OSTF1 PE=1 SV=2	629.78	1105.13	707.153	324.646	433.141	442.539	602.588	230.959	171.836	132.63	650.459	462.957	218.099	32.237	926.699	420.802	16.8753	2.53584	6.24409	570.107	319.186	309.387	794.171	53.4524	422.937	698.369	143.488	160.927	35.5577	903.11	1146.86	0	2.36671	0	13.2095	231.45	593.751	149.25
P42331	5	2	31.4629	1.12254e-05	5.53945e-06	3.00671	0.999481	MaG	GC	73948.6	Rho GTPase-activating protein 25 OS=Homo sapiens OX=9606 GN=ARHGAP25 PE=1 SV=2	5445.06	5621.83	6072.26	6278.22	9536.29	9172.76	6702.66	5052.33	2989.37	913.391	859.43	6912.85	8636.93	2947.57	10670.5	10376.2	4540.36	233337	2433.6	10137.4	5794.5	6266.35	8748.19	11286.8	13085	831.112	848.993	9188.29	5558.85	23143.9	16051.9	14843.5	9872.1	9540.09	10884.1	17144.7	9866.86	7393.17
P35749	134	23	893.756	0.00536556	0.00134616	3.02135	0.975807	MaG	GC	228195	Myosin-11 OS=Homo sapiens OX=9606 GN=MYH11 PE=1 SV=3	7845.5	4040.55	4537.21	2645.89	4407.1	3965.47	3777.5	4083.68	4380.96	4179.05	2074.15	5861.02	4883.76	3044.01	3272.37	1300.95	5201.84	20512.8	2188.8	8549.59	19801.1	11860.7	4791.66	2163.22	3934.17	1248.47	2809.94	3603.8	5429.52	15698.9	5755.69	2714.13	5354.42	7640.95	5987.71	5540.17	4994.4	6585.21
P60660	31	9	261.748	2.00226e-06	1.19844e-06	3.04085	0.999642	MaG	GC	17101.2	Myosin light polypeptide 6 OS=Homo sapiens OX=9606 GN=MYL6 PE=1 SV=2	2127.22	9030.57	6151.95	13261.3	4716.96	6237.41	7326.65	11797.4	15197	16278.3	14851.7	11472.3	6496.75	13955.8	6024.25	1625.41	14137.8	7123.33	8324.86	9817.41	7995.13	8702.76	6513.19	12280.5	4703.91	26396.7	3692.65	7471.11	14361.1	11394	6676.09	11463.6	10402	7018.71	8315.9	11284	9626.61	18297
P55072	102	56	780.316	3.58729e-06	2.01032e-06	3.14639	0.999486	MaG	GC	90006.3	Transitional endoplasmic reticulum ATPase OS=Homo sapiens OX=9606 GN=VCP PE=1 SV=4	3613.46	10256.4	6493.9	8789.89	4082.69	3903.73	6589.14	6094.74	3946.21	11773.5	12359.8	4743.42	7464.43	13173.3	5567.76	4206.22	11555.7	2631.79	493.25	8118.83	6697.16	7930.27	5211.6	9320.04	9731.47	14142	3139.76	4323.37	10765.3	5465.93	3984.01	3477.58	7000.46	5355	3687.93	9003.45	5284.35	6653.66
Q562R1	72	27	498.912	1.11597e-07	8.5433e-08	3.17941	0.999986	MaG	GC	42345.5	Beta-actin-like protein 2 OS=Homo sapiens OX=9606 GN=ACTBL2 PE=1 SV=2	6915.73	4125.63	6281.37	5287.7	5217.93	9332.82	7213.32	6479.37	8147.68	3621	5668.64	8599.86	12093.4	3421.85	8392.39	18318.7	8494.26	5833.48	20166	10856.2	11843.8	6770.78	10914	6346.36	5147.37	1834.34	278.005	8831.99	5527.71	9254.79	16858.8	20050.7	12607.4	26854.3	26764.3	23309	8809.05	13701
P05023	87	21	683.784	0.000127533	4.84178e-05	3.31548	0.990161	MaG	GC	114208	Sodium/potassium-transporting ATPase subunit alpha-1 OS=Homo sapiens OX=9606 GN=ATP1A1 PE=1 SV=1	4983.13	3704.53	4533.37	4823.72	6783.45	2277.45	5746.97	2730.2	2981.31	6962.63	3007.44	5391.3	2341.61	13989.6	2004.45	901.376	1439.86	4496.98	2065.48	4977.16	3591.16	7396.51	3093.47	4796.45	6731.36	7640.41	7480.6	3427.01	4657.19	11237	4997.26	4662.72	4657.14	1895.35	6140.84	7223.35	3051.93	8780.69
Q16698	59	17	348.386	3.17873e-05	1.40489e-05	3.37288	0.995043	MaG	GC	36352.9	2_4-dienoyl-CoA reductase [(3E)-enoyl-CoA-producing]_ mitochondrial OS=Homo sapiens OX=9606 GN=DECR1 PE=1 SV=1	5004.45	3074.81	9031.1	3348.3	10739	5028.78	5114.02	4839.69	6449.36	6655.24	1517.78	15716.8	3021.95	3527.61	4028.5	6086.43	2644.53	1021.58	5552.2	3736.66	3347.88	10205.6	3716.77	1689.51	4890.67	8876.45	3808.43	11411.2	2393.85	15900.8	5985.44	23403.1	12341.6	4672.54	1470.62	2945.75	5238.11	21167
Q9NVP4	6	2	34.3375	0.000344073	0.000116721	3.45736	0.973977	MaG	GC	84130.8	Double zinc ribbon and ankyrin repeat-containing protein 1 OS=Homo sapiens OX=9606 GN=DZANK1 PE=1 SV=3	980.165	6439.41	3144.17	4151.01	1622.56	3016.39	2515.25	4704.91	5372.13	5850.78	6784.63	2181.69	2835.94	9105.04	4012.96	2996.22	5406.56	2425.58	558.54	5837.1	4457.74	6183.72	2874.99	8365.76	5974.14	7483.73	561.429	4090.58	6390.21	2414.22	1563.84	509.985	1748.97	2514.92	3333.16	5279.42	2813.32	3563.63
P23396	42	13	268.672	4.03649e-05	1.73916e-05	3.49437	0.997633	MaG	GC	26859.4	40S ribosomal protein S3 OS=Homo sapiens OX=9606 GN=RPS3 PE=1 SV=2	15095.2	4791.6	6474.56	4235.5	10061.9	6667.56	11361.1	3068.07	3840	5250.89	1900.1	5912.85	2333.66	1937.32	8609.09	5155.23	5127.79	4747.3	1480.42	6877.69	8161.52	7232.57	7172.64	4921.85	8048.43	1862.54	2234.92	8267.66	2287.06	16864.6	18027.1	5905.35	3892.53	3512.18	6027.23	7214.83	8592.19	11227.4
Q12905	17	12	125.768	0.00635365	0.00154985	3.5819	0.94837	MaG	GC	43290.3	Interleukin enhancer-binding factor 2 OS=Homo sapiens OX=9606 GN=ILF2 PE=1 SV=2	982.505	1885.18	1370.78	815.428	1345.91	1471.66	1793.76	1798.88	815.248	3851.1	2424.33	973.471	1866.98	58.9048	1691.02	1798.25	1191	0	148.931	2596.66	2089.54	1809.1	1635.79	5222.2	2171.26	1906.17	217.178	1121.06	2084.77	376.251	20.1763	2483.24	2086.11	3046.6	1101.06	3759.38	2585.86	2043.57
Q8TBC3	5	3	31.3241	0.0220964	0.00452977	3.6071	0.877811	MaG	GC	76971.1	SH3KBP1-binding protein 1 OS=Homo sapiens OX=9606 GN=SHKBP1 PE=1 SV=2	1859.43	3072.7	3920.83	2975.06	2298.5	2889.22	2665.55	3397.86	3792.91	946.55	4033.53	3059.08	2996.77	5440.55	3193.69	5951.56	4011.46	4739.2	1339.06	2779.86	3680.27	2201.11	3310.1	5023.26	4674.66	5102.57	2921.12	2853.38	3739.22	2101.38	1722.67	3484.24	6248.32	647.848	1577.97	4703.79	5599.16	5223.7
P19823	17	3	91.6836	0.014115	0.00308931	3.75892	0.862638	MaG	GC	106920	Inter-alpha-trypsin inhibitor heavy chain H2 OS=Homo sapiens OX=9606 GN=ITIH2 PE=1 SV=2	2177.05	2396.66	2222	840.826	351.67	2851.96	2270.1	1227.21	1961.94	3208.36	2169.1	2181.14	3410.38	4017.16	3462.53	4742.67	3426.49	25155.4	10429	1694.84	2219.22	1854.26	4291.07	2469.16	9459.8	512.355	35.0062	1905.47	2093.49	3484.33	7761.49	6961.35	5160.66	8226.27	7757.39	2167.53	156.525	1549.44
P11021;Q5C9Z4	151	71	814.677	2.05183e-07	1.5101e-07	3.78003	0.99996	MaG	GC	72447.1	Endoplasmic reticulum chaperone BiP OS=Homo sapiens OX=9606 GN=HSPA5 PE=1 SV=2	24830.7	35811.1	32317.9	25080.7	28872.2	27587.4	26494.8	22397.4	21410.7	21706.3	22464	24369.2	23598	23021	35426.6	16341.9	22461.8	12093.6	20521.8	23509.8	13930.3	17529.2	14143.7	14066.9	11947.5	13441.7	11323	21553.4	17591.2	71984.5	68799.7	74022.1	9713.35	44124.8	6254.14	30516.6	24269.1	29640.4
Q6YN16	13	4	87.9842	0.0355379	0.00684349	3.84417	0.912008	MaG	GC	45680	Hydroxysteroid dehydrogenase-like protein 2 OS=Homo sapiens OX=9606 GN=HSDL2 PE=1 SV=1	867.552	2478.38	2070.17	94.833	807.197	2222.8	1894.83	2766.88	2444.49	469.267	5938.2	1217.53	2948.44	257.295	1877.58	4.74595	16.5925	0	100.149	2658.25	1605.05	2228.86	1994.74	36.169	155.351	270.031	33.1858	1235.48	117.778	1317.36	614.216	266.404	375.935	156.88	507.1	463.163	1679.89	2094.7
Q07960	26	8	183.355	0.00581383	0.00143243	3.89595	0.931802	MaG	GC	50492.8	Rho GTPase-activating protein 1 OS=Homo sapiens OX=9606 GN=ARHGAP1 PE=1 SV=1	2679.36	5154.16	1784.58	4235.44	2351.32	2535.31	3301.64	2298.45	373.42	1249.84	3683.64	1019.22	515.927	1722.74	2990.63	2655.09	3708.85	210.235	270.447	4816.56	3068.32	2067.66	1293.9	3998.73	5361.86	4670.59	1157.59	2457.73	6116.58	5389.44	490.483	125.975	50.0054	505.748	225.54	8849.37	3810.28	3712.48
O00534	31	7	195	0.016457	0.00352983	3.93167	0.848882	MaG	GC	87230.8	von Willebrand factor A domain-containing protein 5A OS=Homo sapiens OX=9606 GN=VWA5A PE=1 SV=2	7737.43	2698.37	11636	2620.29	39280.9	4736.32	10337	1973.6	2279.02	3099.69	1389.6	27246.7	3920.95	575.006	4714.81	1229.06	1379.49	677.586	16106.4	4544.84	10246.6	18467.4	6660.09	2582.61	8545.4	1945.65	322.593	17184.1	630.513	17190.2	12381.5	2119.75	5563.97	4113.6	904.058	2223.87	11096	17164.8
Q8N1A0	26	5	172.46	1.84494e-05	8.64414e-06	3.98902	0.999098	MaG	GC	34328.9	Keratin-like protein KRT222 OS=Homo sapiens OX=9606 GN=KRT222 PE=1 SV=1	3098.01	2630.07	4317.62	3754.61	3093.34	5857.79	3938.2	5174.13	6605.63	711.644	3894.67	4518.08	3959.48	572.197	5367.52	2265.22	808.525	3752.59	11160.2	5126.32	5199.61	3128.7	3975.19	3398.3	4149.7	741.863	660.26	5719.02	5336.26	4238.38	6271.29	4106.87	6198.79	4802.59	3836.63	5457.11	3862.44	7071.44
Q8TAA3	14	2	126.49	0.000183036	6.67108e-05	4.02837	0.992454	MaG	GC	28700.9	Proteasome subunit alpha-type 8 OS=Homo sapiens OX=9606 GN=PSMA8 PE=2 SV=3	459.69	156.25	622.83	187.897	332.366	263.756	359.578	680.275	244.76	902.46	17.2528	404.881	752.843	509.182	341.327	5.79533	1306.64	48.8811	91.8737	37.9486	333.684	239.946	451.734	47.3027	460.641	116.08	492.106	279.677	288.979	764.8	604.884	324.046	1028.57	95.4316	298.852	138.578	87.6139	359.467
P02768;A4D2H0;A6NGE7;A6NM11;A6NMS7;E7EW31;O00255;O14531;O14948;O14957;O15197;O60412;O60656;P05423;P08887;P0DKB5;P10523;P42773;Q15928;Q3SXM5;Q5VYV7;Q676U5;Q6ZN08;Q7Z5M8;Q86UF2;Q86UX2;Q8J025;Q8NA23;Q92187;Q93074;Q93075;Q96EH8;Q96FX2;Q96J65;Q96RT6;Q9H0H0;Q9HAW7;Q9HAW9;Q9NPF7;Q9NY93;Q9P2E2;Q9Y2R4;Q9Y644;Q9Y6Y0	362	190	1816.82	2.61071e-06	1.51108e-06	4.23081	0.999759	MaG	GC	71362.7	Albumin OS=Homo sapiens OX=9606 GN=ALB PE=1 SV=2	37699.6	77896.7	101484	82716.2	15843.6	101629	97423.8	91127.5	173365	70331.4	81079.9	109354	142626	57674	112749	143714	116930	324325	350995	153177	164438	74961.4	117218	121718	289036	154747	86379.6	216291	103501	176600	163740	19585.2	301719	233319	99173.1	258621	118726	157834
Q14152	90	15	523.526	0.0372893	0.00713124	4.27541	0.778412	MaG	GC	166969	Eukaryotic translation initiation factor 3 subunit A OS=Homo sapiens OX=9606 GN=EIF3A PE=1 SV=1	751.588	1224.98	726.048	902.685	669.276	543.618	1069.63	598.177	573.119	929.539	1539.72	789.544	948.254	799.563	494.913	2580.44	959.311	1074.91	2349.89	2172.96	1538.69	1201.74	856.519	965.405	1768.43	508.234	738.609	654.56	1507.27	1552.16	6009.92	1113.15	1696.32	2467.53	2512.62	1259.55	1614.71	3500.28
P13804	33	12	266.656	0.000669307	0.000213336	4.34942	0.980688	MaG	GC	35421.8	Electron transfer flavoprotein subunit alpha_ mitochondrial OS=Homo sapiens OX=9606 GN=ETFA PE=1 SV=1	3299.98	3898.11	4284.97	3600.23	4779.4	2092.99	4108.39	3023.52	1968.95	4054.73	4374.53	4063.75	2065.85	7436.75	3337.91	639.835	2113.54	932.176	813.382	5325.64	4160.78	5864.25	3347.2	4504.43	6616.23	2885.6	1622.9	4294.5	3208.24	1220.57	772.881	2154.96	2464	1596.33	1863.5	1880.93	7097.99	10743.6
Q15365	39	15	262.352	1.76996e-05	8.32694e-06	4.45752	0.997933	MaG	GC	38011.1	Poly(rC)-binding protein 1 OS=Homo sapiens OX=9606 GN=PCBP1 PE=1 SV=2	6005.89	4395.62	5496.87	3775.76	7072.77	6826.88	8677.55	3518.07	2327.53	6698	4265.28	4219.41	988.3	5577.04	6957.61	3811.68	5138.28	624.702	884.064	6024.37	2446.38	4437.81	6327.95	5278.3	14532.6	918.652	598.013	5227.98	1898.47	13273.8	3991.47	3048.91	5407.25	1748.91	3477.69	5363.62	5659.38	5928.87
P26196	27	9	166.657	0.0400606	0.00758245	4.4641	0.751326	MaG	GC	54816.1	Probable ATP-dependent RNA helicase DDX6 OS=Homo sapiens OX=9606 GN=DDX6 PE=1 SV=2	1509.28	1229.36	1233.39	1056.66	1381.45	966.931	1228.26	1088.77	846.018	1122.76	944.781	1240.95	593.266	2766.49	1898.81	1049.36	615.001	2297.93	657.93	1201.19	1428.19	1451.48	1116.14	1369.3	989.466	799.892	916.528	908.529	968.21	681.225	758.623	583.913	1197.24	137.758	2019.27	1423.59	2938.4	1385.02
Q9H3P7	12	3	57.6517	1.02347e-10	1.48108e-10	4.47537	1	MaG	GC	60878.6	Golgi resident protein GCP60 OS=Homo sapiens OX=9606 GN=ACBD3 PE=1 SV=4	4774.26	2429.63	1734.53	756.662	8693.08	2538.39	2710.3	1059.92	1378.66	3268.45	1180.89	2163.04	932.808	698.075	2033.12	1592.77	809.617	898.739	3308.51	4600.56	2261.97	3713.24	2544.47	3549.06	7468.17	996.603	957.843	2058.5	1632.31	10247.6	5301.11	3394.46	12206.4	5229.44	3758.91	11352.4	7385.92	6319.15
O75531	9	1	64.1217	0.01102	0.00249801	4.51076	0.96362	MaG	GC	10286.7	Barrier-to-autointegration factor OS=Homo sapiens OX=9606 GN=BANF1 PE=1 SV=1	254.189	161.537	120.006	88.3075	157.911	197.95	590.051	106.898	94.1601	267.045	0	172.432	36.4905	213.411	3.43558	0	237.92	0	69.4214	315.314	213.219	78.0053	0	159.375	286.477	101.374	0	0	105.733	151.435	181.228	0	0	36.0481	317.25	468.365	261.804	254.279
Q9BS26	34	7	271.932	0.0041322	0.00107103	4.55982	0.955234	MaG	GC	47370.5	Endoplasmic reticulum resident protein 44 OS=Homo sapiens OX=9606 GN=ERP44 PE=1 SV=1	7466.17	10793.2	10567.1	6866.06	3861.34	6960.91	7683.31	12047.6	11368.5	2060.33	3368.31	8756.35	10645.3	4648.1	12264.4	2585.51	3862.43	15504.3	27159.7	7047.27	9935.88	12670.2	11246.5	13234	5775.86	3349.81	3395.24	8246.27	12987.8	3015.59	8023.57	4574.85	13220.8	4996.01	6032.13	10950.6	10693.4	16842.9
Q96NG5	3	1	16.7748	4.023e-07	2.79868e-07	4.5618	0.999899	MaG	GC	47009.5	Zinc finger protein 558 OS=Homo sapiens OX=9606 GN=ZNF558 PE=1 SV=1	22663	23690.7	32457.8	15037.6	8621.33	31521.3	46880.6	13536.3	13138	49993.3	23624.1	25610.7	28062.2	45834.4	36420.1	45691.6	24918.6	163094	1873.63	12631.3	14982.3	19178.7	27677.1	24358.8	43357.5	3077.61	700.24	19451.8	16581	57231.3	92287.4	139694	87841	139954	204246	19968.6	198.3	29645.6
P10644	12	1	72.4972	0.0105375	0.00240292	4.83271	0.845393	MaG	GC	43209.9	cAMP-dependent protein kinase type I-alpha regulatory subunit OS=Homo sapiens OX=9606 GN=PRKAR1A PE=1 SV=1	469.43	2120.53	2256.49	1263.97	1240.5	1806.52	2888.13	1200.99	731.751	844.137	685.862	683.417	1079.35	795.064	886.947	2093.48	795.958	1473.23	550.282	956.312	1170.38	1306.45	911.863	1124.79	3478.77	545.227	19.5626	1667.49	1391.18	3886.05	1998.42	241.092	2725.36	1005.93	86.3169	1607.61	1057.87	1298.28
P23677	9	1	47.1481	0.00990415	0.00228739	5.08684	0.887918	MaG	GC	51579.2	Inositol-trisphosphate 3-kinase A OS=Homo sapiens OX=9606 GN=ITPKA PE=1 SV=1	30.7746	4676.84	2409.76	1058.46	4.26564	2829.24	1640.87	2083.62	4304.82	201.408	828.081	589.616	1238.96	659.872	178.468	139.15	1774.27	0	10464.8	7127.4	7796.94	3859.15	2174.89	2328.91	9865	2901.15	102.078	219.802	3443.42	3280.31	1649.59	0	457.924	2889.16	1154.43	13682.6	4616.32	2935.31
Q9H9C1	5	1	24.4199	4.58552e-05	1.95121e-05	5.10771	0.996863	MaG	GC	57233.4	Spermatogenesis-defective protein 39 homolog OS=Homo sapiens OX=9606 GN=VIPAS39 PE=1 SV=1	2005.78	1631.07	3214.76	1789.24	2163.49	2185.04	4391.98	1520.79	1946.81	1516.32	858	3111.93	1483.22	1615.75	2396.33	3280.06	930.5	9397.3	3094.05	3664.48	3588.55	2905.78	3161.86	1491.07	9470.72	1073.99	388.933	2632.89	1761.59	8479.81	11775.1	6720.29	12556.8	5037.08	3929.66	5719.67	0	5333.1
O94808	24	6	130.844	0.00844485	0.0019824	5.12593	0.914719	MaG	GC	77729.1	Glutamine--fructose-6-phosphate aminotransferase [isomerizing] 2 OS=Homo sapiens OX=9606 GN=GFPT2 PE=1 SV=3	52.9434	189.862	158.268	109.504	99.0967	74.8544	198.26	38.7073	65.3174	41.9387	157.86	669.303	39.0862	186.58	63.726	66.1376	77.0683	1.50378	22.389	268.103	124.866	192.624	182.739	181.2	456.224	109.897	61.8822	753.467	390.6	611.455	178.506	43.5676	41.2198	95.7637	46.7183	998.299	175.523	262.502
Q8N163	39	12	218.181	3.67666e-06	2.05704e-06	5.28139	0.998853	MaG	GC	103529	Cell cycle and apoptosis regulator protein 2 OS=Homo sapiens OX=9606 GN=CCAR2 PE=1 SV=2	948.857	1455.4	1118.51	1108.18	942.364	1265.34	1095.71	1464.45	420.725	1141.25	1206.08	739.43	690.614	715.131	1122.87	982.845	1025.39	243.718	312.848	2747.6	762.789	1234.88	1035.95	1265.37	1276.63	2745.97	1920	543.964	1102.33	2627.57	947.462	536.03	1043.63	1114.91	839.379	1611.67	2057.57	1425.58
P07197	69	19	529.711	6.40676e-12	1.22072e-11	5.28717	1	MaG	GC	102529	Neurofilament medium polypeptide OS=Homo sapiens OX=9606 GN=NEFM PE=1 SV=3	3042.12	3472.88	3883.25	3174.32	4590.1	5133.15	4757.16	4480.91	5289.5	1806.96	1676.74	4233.85	6200.98	721.439	6728.55	14580.6	2313.63	8584.93	992.307	3761.39	3653.08	2687.91	5277.84	1919.8	7361.81	1022.07	377.049	4667.48	1880.13	8882.88	13394.5	13984.3	10982.3	22854.1	11036.5	9405.39	3434.07	5098.08
Q9BTM1;P0C0S8;P20671;Q16777;Q6FI13;Q96KK5;Q99878;P04908;Q7L7L0;Q93077	13	7	98.1351	0.010511	0.00240167	5.58954	0.917947	MaG	GC	14019.4	Histone H2A.J OS=Homo sapiens OX=9606 GN=H2AJ PE=1 SV=1	34852.4	61800.9	14137.1	12954.2	11164	5571.11	26939.2	30225	33456	69640.6	82683.7	13063.5	12771.5	19001.2	5273.03	1402.85	54578.3	15599.9	3308.04	40736.9	16762.7	1496.47	5898.76	32094.4	17901.6	112602	3609.62	14618	33326.2	37158.6	12305.3	2628.22	160006	464.847	358.234	34898.8	43547.2	60575.8
P30048	28	12	176.27	0.028384	0.00560434	5.75545	0.907025	MaG	GC	28034.8	Thioredoxin-dependent peroxide reductase_ mitochondrial OS=Homo sapiens OX=9606 GN=PRDX3 PE=1 SV=3	246.658	1198.03	1539.84	1800.17	882.347	714.082	585.924	825.926	1151.2	1746.48	184.29	1081.38	102.336	17.9701	108.262	0	1195.76	0	12.8536	1400.75	1628.16	963.064	129.88	369.188	108.163	0	0.752881	475.425	815.96	2662.11	1395.04	0	15.8234	0	143.264	2097	2775.78	1128.21
P21796	31	11	209.678	0.03468	0.0067198	5.78858	0.844527	MaG	GC	30886.7	Voltage-dependent anion-selective channel protein 1 OS=Homo sapiens OX=9606 GN=VDAC1 PE=1 SV=2	400.655	1441.72	513.321	429.564	428.012	425.302	396.004	994.696	241.892	116.71	456.334	358.78	1011.45	421.865	2513.35	100.577	658.847	157.125	798.965	729.544	431.536	898.669	633.227	220.695	337.137	736.378	419.759	204.229	442.591	910.185	1206	44.5529	236.324	88.9156	29.0855	1491.53	528.579	589.189
P43034	25	4	140.002	2.12769e-06	1.25448e-06	5.81443	0.999659	MaG	GC	47208.3	Platelet-activating factor acetylhydrolase IB subunit beta OS=Homo sapiens OX=9606 GN=PAFAH1B1 PE=1 SV=2	669.908	675.081	1582.67	588.787	674.117	1277.65	1936.84	1898.68	916.989	1040.36	1646.73	374.264	3654.84	33.9264	1799.17	2270.24	884.256	303.735	643.798	1068.11	448.617	603.726	924.519	512.881	500.973	420.472	131.235	455.404	945.024	4230.08	8855.22	972.018	6691.32	7091.37	5056.43	497.517	410.581	475.861
Q01518	57	28	420.022	3.2943e-11	5.37529e-11	6.31472	1	MaG	GC	52357.8	Adenylyl cyclase-associated protein 1 OS=Homo sapiens OX=9606 GN=CAP1 PE=1 SV=5	8286.13	8037.19	13647	5151.52	11185.9	14309.3	23650.6	7610.67	6365.6	619.479	4125.01	12845.5	8189.45	1973.47	10861.6	7682.57	6303.43	2608.5	8065.28	7388.5	7077.73	4922.21	9504.53	7400.16	26955.3	2029.65	2233.29	11657.3	7939.12	23981.2	29556.8	36489.4	18228.7	44552	28737.9	10840.8	3381.68	7148.74
O75352	2	1	11.3302	0.0227278	0.00465087	6.58472	0.915264	MaG	GC	26923	Mannose-P-dolichol utilization defect 1 protein OS=Homo sapiens OX=9606 GN=MPDU1 PE=1 SV=2	2072.24	1250.48	858.589	660.757	2015.52	306.557	1450.16	208.874	130.893	1286.78	653.472	1792.7	15.8392	77.1928	252.673	0	73.7146	0.118505	5290.77	1273.04	1105.14	2430.48	1369.97	1150.51	3131.6	73.5102	56.6176	1185.85	1703.46	2556.75	4225.75	100.388	7.83059	152.698	1001.12	3913.05	2507.63	4900.79
Q92734	4	1	20.6384	0.000251902	8.76204e-05	6.8182	0.99399	MaG	GC	43505	Protein TFG OS=Homo sapiens OX=9606 GN=TFG PE=1 SV=2	5156.35	1746.98	1003.8	5291.22	6367.24	8316.17	8263.56	1181.12	2585.37	925.718	577.046	3121.95	141.231	1953.3	1701.63	217.347	104.237	0	0.878067	2863.5	4108.55	2185.16	2707.91	430.763	8124.41	8.75604	0.0722141	8122.24	4153.55	12249.3	14874.9	1086.19	613.67	0	0	990.089	4930.41	1742.85
Q99538	5	3	35.4269	0.000490107	0.000160238	7.28198	0.984675	MaG	GC	49810.5	Legumain OS=Homo sapiens OX=9606 GN=LGMN PE=1 SV=1	23.1537	1910.11	162.058	752.595	1.56738	77.926	285.339	504.73	427.804	462.098	9.91419	147.409	283.536	313.724	165.961	26.0183	151.302	87.9295	117.473	518.846	455.508	308.531	339.414	4.44253	417.094	9.30046	23.6515	46.978	1202	98.6488	41.4672	36.2693	447.863	1412.23	125.169	479.901	23.9276	13.2586
Q9H2M9	15	3	87.9854	0.0235804	0.00479671	7.6137	0.861981	MaG	GC	157582	Rab3 GTPase-activating protein non-catalytic subunit OS=Homo sapiens OX=9606 GN=RAB3GAP2 PE=1 SV=1	290.847	2143.85	1174.59	1460.21	890.027	474.287	1571.71	1119.5	472.212	2024.22	1628.82	789.142	483.335	3314.17	801.042	37.5082	1810.18	6.44352	682.428	1907.76	1387.43	1614.53	1157.72	2627.28	2374.56	665.809	811.143	677.872	961.227	373.91	241.059	28.7313	473.187	0	0	1948.75	864.292	747.716
Q9Y232	3	1	16.0358	0.0121556	0.00271819	7.65033	0.877581	MaG	GC	66995	Chromodomain Y-like protein OS=Homo sapiens OX=9606 GN=CDYL PE=1 SV=2	0	315.593	608.828	75.3826	0	0	124.666	163.579	523.311	0	162.812	56.849	2049.47	10.6294	37.1931	151.138	0	0	22.7612	9.70869	0	54.3752	146.21	0	0	0	0	11.0854	130.685	390.079	540.435	0	268.164	268.235	431.339	38.9799	0	0
A6NEL3	6	1	33.8491	0.00351322	0.000931875	8.05634	0.914856	MaG	GC	18877.3	Putative protein FAM86C2P OS=Homo sapiens OX=9606 GN=FAM86C2P PE=5 SV=1	0	14.8716	183.068	231.714	318.353	27.4864	0	16.9518	14.2563	330.673	71.1523	105.932	45.4642	810.607	0	0	469.65	0	110.628	68.3882	121.26	629.834	41.7573	181.176	40.2137	45.702	243.823	280.589	178.57	0	0	0	0	0	0	1432.9	1050.83	917.534
Q9UKY3	5	1	42.2815	0.0022392	0.000621334	8.67295	0.972928	MaG	GC	30792.7	Putative inactive carboxylesterase 4 OS=Homo sapiens OX=9606 GN=CES1P1 PE=5 SV=2	491.385	243.5	77.1203	132.232	98.1578	98.7878	356.294	39.1134	10.5351	31.3912	292.297	106.186	0	145.322	269.613	12.9725	95.0813	0	2.52351	38.3055	14.36	52.0609	205.308	166.438	203.274	124.375	107.616	5.7613	206.712	0	0	0	0	0	38.7265	42.7537	84.4561	18.6587
Q99759	4	2	19.7809	0.0475212	0.00881933	9.54688	0.707046	MaG	GC	71297	Mitogen-activated protein kinase kinase kinase 3 OS=Homo sapiens OX=9606 GN=MAP3K3 PE=1 SV=2	579.447	626.019	236.021	295.413	97.1997	492.129	129.79	323.17	292.274	218.263	558.308	74.2508	243.894	3459.78	166.418	2457.49	1573.44	222.927	16.7429	585.018	437.599	745.484	303.715	317.727	185.971	58.2866	522.195	402.681	473.738	767.828	643.75	104.139	820.022	93.3584	6.16203	895.386	879.982	1.90246
Q5VYY1	5	2	22.1224	0.0198679	0.00415236	9.72071	0.75327	MaG	GC	22247.9	Ankyrin repeat domain-containing protein 22 OS=Homo sapiens OX=9606 GN=ANKRD22 PE=2 SV=1	0	266.468	22.7796	45.2777	0	4.04168	1.63436	91.1448	193.867	670.739	50.8723	27.5021	31.1754	524.176	11.3543	0	61.4182	0	101.752	66.4902	262.424	332.536	99.5164	47.0783	5.95988	244.493	41.4731	26.9819	32.4741	14.184	35.0301	0	12.089	0	0	8.60885	13.2853	109.701
P62805	70	31	296.236	0.000178557	6.51476e-05	9.75391	0.992169	MaG	GC	11367.4	Histone H4 OS=Homo sapiens OX=9606 GN=H4C1 PE=1 SV=2	5821.33	4519.65	2428.21	1855.75	1440.07	1202.32	4592.85	2811.61	4116.7	65554.4	122752	4995.32	3939.45	12022.6	2796.33	2467.07	42502.6	8478.47	11917	7416.16	3837.99	1351.15	2156.81	23574	3924.24	3281.78	2571.1	2714.62	31295.2	3324.17	9670.73	5268.72	35193	7179.02	5290.37	2408.51	2377.23	13099.1
P07098	54	31	320.529	0.0372523	0.00712959	10.0099	0.720319	MaG	GC	45408.9	Gastric triacylglycerol lipase OS=Homo sapiens OX=9606 GN=LIPF PE=1 SV=1	2424.55	1887.19	13924.4	47279	85878.7	1647.68	7745.88	905.38	5699.02	69002.5	4365.43	81075.5	3955.76	98202.9	15582.8	513.512	2557.08	8565.56	193521	8121.1	117560	118955	9494.63	3684.76	4784.99	1510.83	2086.9	55222.6	2297.19	52699.3	773.926	47068.9	6063.09	89.9392	30054.7	7191.77	229597	204063
P00403	11	5	69.1345	0.0408846	0.00771574	11.221	0.851627	MaG	GC	25736.2	Cytochrome c oxidase subunit 2 OS=Homo sapiens OX=9606 GN=MT-CO2 PE=1 SV=1	7280.13	1075.05	2295.85	534.106	6138.58	884.697	2286.58	427.109	243.58	3275.46	440.056	7465.08	328.989	1948.85	699.273	396.885	164.448	69.2338	745.264	1721.6	2589.58	9341.33	1838.73	1086.13	6848.91	800.126	2218.82	3960.24	1160.23	22781.1	6042.92	1643.52	1342.46	290.742	515.76	6536.38	13473.4	25418.8
Q9BXK5	8	2	42.6594	4.48971e-05	1.91519e-05	11.2812	0.995514	MaG	GC	52837.3	Bcl-2-like protein 13 OS=Homo sapiens OX=9606 GN=BCL2L13 PE=1 SV=1	12.2658	72.1002	44.9834	40.8784	41.0041	7.7561	48.337	13.2587	3.27916	1.64823	0.845652	30.751	18.8079	0.210586	0	21.93	0.0593566	0	66.5123	58.1923	6.26105	102.295	6.75708	0.198705	22.3748	0.0890639	9.94865	2.14689	0.0408272	44.9782	0	0	78.0802	0	0	113.683	305.102	223.476
P05387	16	6	111.022	0.00241347	0.000664867	11.6448	0.962025	MaG	GC	11665	60S acidic ribosomal protein P2 OS=Homo sapiens OX=9606 GN=RPLP2 PE=1 SV=1	1473.65	4406.05	1617.54	2584.91	1874.85	494.023	774.545	454.148	396.006	547.416	100.272	1521.18	206.939	1035.1	1233.61	22.3792	71.2661	612.404	418.722	1726.92	489.924	2409.34	431.753	195.395	1462.06	185.509	273.931	1157.8	601.423	11988.8	239.99	741.212	96.1763	103.932	328.309	6580.06	6875.68	5095.9
Q16851	41	9	283.018	1.79688e-05	8.43209e-06	12.7694	0.999043	MaG	GC	57111.4	UTP--glucose-1-phosphate uridylyltransferase OS=Homo sapiens OX=9606 GN=UGP2 PE=1 SV=5	141.562	5865.43	1944.93	1757.4	28.2112	1687.34	1548.88	1902.75	981.411	3382.47	2790.23	663.458	2223.22	3133.29	863.947	10.3503	1349.04	449.997	2014.01	3504.85	940.112	1316.88	841.135	3130.66	1304.49	1242.91	534.664	1875.69	3080.03	6659.53	3119.25	0	430.667	38.1721	4.79139	2748.13	480.025	64.2169
P05386	7	2	53.4784	9.40196e-05	3.69788e-05	14.4755	0.997319	MaG	GC	11628	60S acidic ribosomal protein P1 OS=Homo sapiens OX=9606 GN=RPLP1 PE=1 SV=1	3230.08	5990.95	4186.8	7151.5	4760.62	2440.93	2801.04	1310.28	1960.01	553.935	2667.79	3074.28	179.521	5325.69	2622.82	150.512	2837.5	376.288	497.412	4157.37	1682.64	4499.74	1705.2	249.407	5856.98	3130.43	330.502	4306.08	4432.54	872.028	302.937	125.472	1094.45	77.813	127.005	9780.56	4780.97	3753.68
Q96M96	3	2	14.6432	0.00088136	0.000274049	15.2173	0.972586	MaG	GC	87653	FYVE_ RhoGEF and PH domain-containing protein 4 OS=Homo sapiens OX=9606 GN=FGD4 PE=1 SV=2	136.227	297.824	48.3635	3.66282	265.518	48.7437	181.231	3.08297	5.85218	0	57.0524	297.287	139.277	340.265	0	0	0	0	0	140.426	150.933	1053.9	142.428	165.699	123.624	0.462321	9.07816	75.5573	75.9317	479.427	313.287	0	68.2026	0	0	20.4794	1064.81	894.992
P0DJD7;P0DJD9	30	10	82.9798	0.0205917	0.0042698	22.0159	0.818425	MaG	GC	42376.4	Pepsin A-4 OS=Homo sapiens OX=9606 GN=PGA4 PE=1 SV=1	3592.1	850.522	5885.64	26935.3	33643.2	2243.97	4598.17	1138.68	19880.2	49934.8	3971.47	18362.9	2473.07	65421.2	10465.1	1780.52	1583.01	58119.1	185955	9118.58	71525.6	91536	6249.82	2737.53	3056.46	1046.62	646.646	22958.4	1492.49	114569	7449.78	104137	3999.05	1914.16	9611.59	6402.26	145726	200121
Q4J6C6	3	1	18.1161	9.58954e-05	3.75443e-05	63.9991	0.994139	MaG	GC	84896.6	Prolyl endopeptidase-like OS=Homo sapiens OX=9606 GN=PREPL PE=1 SV=1	680.225	670.728	681.683	76416.9	937.398	1148.12	1058.45	1634.25	41656.8	1397.28	718.383	1422.75	4742.66	3006.58	9416.24	1376.22	278.527	608.771	160003	14846.9	155824	159153	4729.27	1613.06	1149.06	401.679	520.518	1006.47	1438.03	79858.3	7180.37	39383.5	2328.76	4521.08	7082.14	8780.88	65228.1	217313
O43451	2	1	12.3736	0.00313818	0.000840194	Infinity	0.949968	MaG	GC	211164	Maltase-glucoamylase_ intestinal OS=Homo sapiens OX=9606 GN=MGAM PE=1 SV=5	0	513.253	103.766	0.00985696	0	0	159.535	0	247.487	0	0	0	0	0	0	0	0	0	0	63.0788	81.7413	149.819	0	0	0	0	0	0	0	547.127	0	0	85.9908	0	0	0	0	3979.82
P12036	50	10	347.124	7.51158e-05	3.05238e-05	2.28521	0.993765	MiG	GC	112707	Neurofilament heavy polypeptide OS=Homo sapiens OX=9606 GN=NEFH PE=1 SV=4	344.415	287.882	444.857	864.742	718.785	944.982	570.328	1342.08	1802.16	340.694	948.205	383.628	815.536	1513.58	821.216	5858.04	38.9678	2081.1	3061.42	1216.96	909.255	776.686	566.608	931.414	631.091	407.64	41.7901	1089.56	976.937	829.91	820.566	1328.59	967.863	1137.97	2294.86	525.881	875.218	584.212
P06576	122	53	779.823	0.0197122	0.0041324	2.30809	0.833568	MiG	GC	56560	ATP synthase subunit beta_ mitochondrial OS=Homo sapiens OX=9606 GN=ATP5F1B PE=1 SV=3	10288.3	6786.21	15388.5	19478.6	24025.9	7191.27	9995.21	10657.9	4922.55	40413.2	12532.8	18709.5	4548.8	47953.8	16768.8	5715.18	7027.51	6001.41	227.231	9399.33	6310.29	23816.2	6516.38	12961.6	11844.8	14635	1820.74	19563	8018.49	33001.7	2528.58	5524	2602.6	2505.4	2270.95	6019.05	20107.7	32713
P42356	26	3	124.783	0.0158566	0.00340958	2.43825	0.909867	MiG	GC	239397	Phosphatidylinositol 4-kinase alpha OS=Homo sapiens OX=9606 GN=PI4KA PE=1 SV=4	53.24	174.243	43.6515	174.979	38.9152	91.2094	95.1906	184.792	329.668	130.347	79.5592	59.6022	333.427	479.554	355.901	797.453	144.286	273.722	105.999	133.506	57.7576	71.4714	42.432	59.6614	55.5898	330.54	458.044	49.1622	54.3689	7.04384	44.0654	130.069	44.749	626.419	195.41	44.118	78.8615	17.9036
Q92688	9	2	68.7358	0.00754244	0.00179639	2.57277	0.9233	MiG	GC	28958.8	Acidic leucine-rich nuclear phosphoprotein 32 family member B OS=Homo sapiens OX=9606 GN=ANP32B PE=1 SV=1	318.576	315.401	248.998	287.16	124.039	110.074	139.589	134.888	132.696	309.223	379.483	145.687	92.6286	231.255	161.274	50.0176	249.5	25.7614	236.768	165.701	148.86	209.411	162.393	1014.79	279.461	612.594	409.97	172.247	340.201	148.955	131.575	9.10079	20.7339	1.43572	10.8759	42.6413	469.685	216.73
O14782	9	4	35.3292	0.0101636	0.00233318	2.89807	0.848123	MiG	GC	89654.5	Kinesin-like protein KIF3C OS=Homo sapiens OX=9606 GN=KIF3C PE=1 SV=3	1864.11	2134	1814.44	2342.51	2185.24	928.973	1636.7	1070.28	710.799	4163.96	2638.19	2848.72	1048.24	1171.93	2453.07	388.135	1924.08	364.021	2985.97	1988.72	2267.99	3606.03	1755.63	3499.78	2745.32	3184.3	1172.3	2112.06	2431.45	4.85512	2614.51	22.7728	683.16	44.5207	12.3436	2755.03	2569.11	2574.96
P30153	41	15	313.276	0.000631467	0.000202592	3.07811	0.972335	MiG	GC	66107.1	Serine/threonine-protein phosphatase 2A 65 kDa regulatory subunit A alpha isoform OS=Homo sapiens OX=9606 GN=PPP2R1A PE=1 SV=4	430.471	1112.59	403.228	838.797	616.123	419.447	461.384	530.968	311.61	2594.09	1336.73	629.725	500.097	3105.65	669.533	539.859	791.903	2806.14	482.97	837.514	668.244	940.368	566.405	2096.65	663.999	4150.4	1447.38	879.642	971.402	696.843	1016.49	1443.37	246.486	766.471	635.91	294.426	448.275	312.223
Q13310	50	6	381.643	0.00863848	0.00202647	3.34156	0.943533	MiG	GC	71125.2	Polyadenylate-binding protein 4 OS=Homo sapiens OX=9606 GN=PABPC4 PE=1 SV=1	867.02	12044.5	1432.18	3290.36	1118.76	898.103	1472.65	2269.96	2489.32	13803	7977.5	1801.76	2152.94	15110.1	3057.25	527.992	1751.35	411.199	2490.23	2767.86	1680.94	4520.08	1201.43	5330.96	1689.65	5910.46	346.074	2483.61	3372.22	1577.68	1062.27	4194.61	2096.64	5494.11	2144.49	194.855	668.312	1590.93
P63010	43	5	282.766	0.000224458	7.93623e-05	3.34253	0.987906	MiG	GC	105465	AP-2 complex subunit beta OS=Homo sapiens OX=9606 GN=AP2B1 PE=1 SV=1	293.805	1444.37	920.542	2006.8	603.64	866.251	1400.12	2264.06	771.797	310.316	3607.64	745.535	2295.48	2599.86	1473.08	560.652	4640.53	1183.86	644.172	1446.5	1954.26	767.591	1233.52	3996.57	750.72	2891.58	299.473	1100.75	3215.38	746.641	513.634	2091.54	412.825	743.443	653.499	924.679	305.108	297.191
P43243	11	3	56.3359	0.0116911	0.00263273	3.4138	0.884673	MiG	GC	95136.6	Matrin-3 OS=Homo sapiens OX=9606 GN=MATR3 PE=1 SV=2	729.62	1927.11	1296.49	1508.19	1115.26	1265.98	1182.42	1692.38	2554.13	2627.85	1947.13	519.068	1760.97	539.264	1191.08	457.619	2091.14	1650.79	4199.96	2721.93	2107.81	1520.54	1079.72	2066.84	1806.86	27754.6	2368.65	592.096	1269.06	3.17954	9302.56	1004.23	1049.1	1750.33	2738.44	2788.94	1778.06	833.151
P04004	23	10	127.198	0.000577611	0.000186185	3.53461	0.971512	MiG	GC	55104	Vitronectin OS=Homo sapiens OX=9606 GN=VTN PE=1 SV=1	1925.4	2089.77	2528.37	3125.16	2365.06	1894.02	2656.2	1062.79	6819.24	1691.74	1511.37	2113.21	1288.52	2942.57	2613.3	4528.57	2358.28	27616.1	15199.5	2431.89	2575.45	2213.1	1713.58	2593.26	2978.48	4508.05	1091.31	2046.34	1509.55	137.262	100.998	461.095	4891.14	1461.51	1051.72	5741.06	4212.26	3344.55
P04075	60	24	451.199	2.74766e-06	1.57584e-06	3.59438	0.999897	MiG	GC	39876.3	Fructose-bisphosphate aldolase A OS=Homo sapiens OX=9606 GN=ALDOA PE=1 SV=2	2755.74	4033.92	3281.4	2661.1	3295.5	4241.52	4563.92	2645.25	2432.39	27798	28799.1	3535.13	4622.82	26818.3	3302.31	3628.86	32334.7	4530.87	9307.76	5281	3403.92	3146.92	3653.6	4049.69	5339.3	2518.4	2354.15	4226.81	28647.3	6020.29	6281.09	4891.84	11194.2	6413.46	15205.1	5394.33	4623.19	3576.29
P15311	95	23	817.972	9.60832e-07	6.12513e-07	3.83535	0.999929	MiG	GC	69527	Ezrin OS=Homo sapiens OX=9606 GN=EZR PE=1 SV=4	1243.65	1866.55	1302.62	5206.79	2109.75	1183.25	1495.66	783.03	829.077	8893.85	2678.34	1970.51	1120.72	10714.5	2712.78	1552.37	850.108	2719.1	1834.41	1067.68	1585.4	1550.91	1054.62	8989.49	3171.44	16110.4	587.546	9712.95	2477.78	2877.01	3558.55	3592.94	2730.06	3970.59	3542.71	3025.87	3762.6	3289.21
Q92747	21	5	156.426	0.00445817	0.0011436	3.84322	0.935978	MiG	GC	42139.6	Actin-related protein 2/3 complex subunit 1A OS=Homo sapiens OX=9606 GN=ARPC1A PE=1 SV=2	1071.59	1735.96	1257.78	2676.7	413.388	601.595	1186.69	2140.62	2777.34	2850.23	2645.9	1037.59	1239.04	1408.19	1868.6	17.5355	2801.39	682.366	1820.31	2591.47	2260.96	1730.35	1903.73	2550.35	542.576	1573.59	778.748	740.809	2352.17	30.2545	101.362	16.4375	305.303	391.189	186.478	53.3906	1319.5	1163.36
P42126	29	6	190.312	0.0120205	0.00269628	4.00507	0.816886	MiG	GC	33101.2	Enoyl-CoA delta isomerase 1_ mitochondrial OS=Homo sapiens OX=9606 GN=ECI1 PE=1 SV=1	38.3982	80.8577	134.073	107.784	32.9744	36.4008	56.9243	331.421	288.639	69.9218	1662.42	160.827	208.609	134.699	76.5705	114.325	151.742	291.084	2129.16	82.2587	243.783	350.282	73.1236	181.366	165.958	182.742	93.912	69.8694	108.383	121.433	40.7731	19.5213	31.7517	55.5945	121.658	122.055	187.42	127.295
Q15084	58	36	402.323	1.28031e-08	1.21973e-08	4.03937	0.999979	MiG	GC	48520.6	Protein disulfide-isomerase A6 OS=Homo sapiens OX=9606 GN=PDIA6 PE=1 SV=1	3349.66	8798.81	3943.86	11344.5	2979.72	4750.11	3116.92	9506.21	4154.53	21599.6	19380.8	4741.39	4013.02	29497.1	7829.21	5379.44	16978.2	8249.13	6082.94	9403.98	10544.9	8550.46	3574.69	16695.3	5802.69	17331.4	1879.41	9089.67	12389.1	3581.12	4781.13	2818.94	6900.75	4622.27	3806.4	6527.17	2694.85	6019.63
P08243	8	3	44.6805	0.00578576	0.00142859	4.35392	0.883589	MiG	GC	64940.3	Asparagine synthetase [glutamine-hydrolyzing] OS=Homo sapiens OX=9606 GN=ASNS PE=1 SV=4	173.651	493.307	399.791	359.429	113.452	144.899	333.411	252.728	234.715	537.574	399.087	330.01	133.337	4067.43	341.448	19.7578	190.717	97.3268	98.8627	312.717	390.654	552.514	246.634	307.967	336.607	828.745	206.937	304.22	169.433	8.39408	50.4591	0	420.023	0	0	189.411	611.377	804.499
P04844	28	14	237.265	0.000195005	7.01049e-05	4.38872	0.972982	MiG	GC	69398.1	Dolichyl-diphosphooligosaccharide--protein glycosyltransferase subunit 2 OS=Homo sapiens OX=9606 GN=RPN2 PE=1 SV=3	1595.5	6248	2458.85	4137.2	1074.52	1642.82	2152.89	3444.36	2456.67	15869.9	5632.74	2679.58	5682.54	11763.9	2672.28	790.365	2754.02	3474.49	3193.93	6058.77	8077.02	11378.4	5835.81	9899.74	2815.4	12793.2	3763.17	3592.48	7006.4	1295.75	2035.33	706.129	2223.93	1964.7	846.62	3974.19	3728.84	5652
Q86SH2	11	3	60.3706	0.000231095	8.12899e-05	4.47925	0.975981	MiG	GC	46956.1	Zygote arrest protein 1 OS=Homo sapiens OX=9606 GN=ZAR1 PE=1 SV=1	109.027	1163.69	760.001	1208.88	37.3084	1808.05	498.129	1226.78	3374.69	1144.88	1189.69	557.802	1139.53	644.729	617.808	1122.93	1650.08	136.532	817.187	2843.3	3852.07	1243.83	1789.54	1350.46	442.199	1512.11	537.031	1094.5	1379.43	761.617	1411.05	15.8799	962.518	2700.52	1207.63	1477.93	1948.62	1057.44
Q86SR1	5	2	25.8636	2.13166e-07	1.55952e-07	4.60694	0.99986	MiG	GC	69733.3	Polypeptide N-acetylgalactosaminyltransferase 10 OS=Homo sapiens OX=9606 GN=GALNT10 PE=1 SV=2	33.9691	349.474	268.679	253.933	31.0363	124.841	299.409	180.105	321.43	447.722	196.771	80.7509	168.567	346.323	38.206	15.0843	42.5172	93.3181	888.105	394.517	277.716	344.499	177.668	258.635	824.018	487.696	25.6302	61.4681	223.494	160.516	97.6967	0	269.815	119.333	4.18555	562.17	320.425	430.644
Q9BWD1	18	8	118.423	6.71171e-06	3.52509e-06	4.66066	0.999166	MiG	GC	41864.2	Acetyl-CoA acetyltransferase_ cytosolic OS=Homo sapiens OX=9606 GN=ACAT2 PE=1 SV=2	1122.74	6023.93	5631.37	5225.38	941.538	1771.38	3051.21	4120.48	4341.08	4704.46	5420.15	3262.54	3647.21	4700.1	3998.56	818.946	4564.55	4657.99	4918.92	6717.76	4149.74	4506.05	4034.29	5391.17	5525.71	5492.58	4742.55	2404.04	4579.01	1200.32	1085.94	0	2171.44	166.882	54.9174	5516.63	2515.18	2353.32
P47736	9	4	50.5026	0.00061387	0.000197131	4.8524	0.984994	MiG	GC	73874.7	Rap1 GTPase-activating protein 1 OS=Homo sapiens OX=9606 GN=RAP1GAP PE=1 SV=2	138.931	2338.9	713.424	1888.02	358.485	465.058	518.909	630.216	635.907	2516.82	1815.27	459.551	393.505	2618.59	791.084	4.84856	552.393	887.648	555.705	1332.81	771.516	1192.04	924.202	1389.87	733.556	3282.46	5543.35	1217.35	1465.26	478.672	186.632	67.23	894.342	93.3262	20.3326	1060.64	1327.13	203.978
A6NHT5	8	2	47.1553	0.00136683	0.000404118	4.90128	0.928434	MiG	GC	37881.7	Homeobox protein HMX3 OS=Homo sapiens OX=9606 GN=HMX3 PE=1 SV=1	41.1538	17.395	44.0112	53.0447	35.7819	6.66674	48.1804	9.91979	13.4116	11.2382	90.5338	13.9509	9.2763	270.988	132.2	114.657	685.727	0	55.2866	340.104	567.566	37.8866	61.0416	21.9822	158.721	125.733	100.584	6.75933	31.7219	0	0	0	0	364.393	344.28	13.5993	29.92	6.18748
Q8WXF1	28	6	178.538	0.0323742	0.00631555	5.37947	0.838296	MiG	GC	58857.8	Paraspeckle component 1 OS=Homo sapiens OX=9606 GN=PSPC1 PE=1 SV=1	461.351	507.127	793.477	746.208	359.475	572.224	697.951	1348.25	3613.36	945.655	551.601	531.67	2365.72	1321.05	436.721	156.494	2994.61	0	12219.2	2729.65	4404.83	913.462	1139.97	1512	99.1645	289.982	226.31	214.109	2338.7	282.661	280.322	313.619	81.8916	424.55	168.209	1550.84	2708.01	752.754
Q14019	6	3	33.7513	3.09166e-07	2.1953e-07	5.65211	0.999835	MiG	GC	16059.1	Coactosin-like protein OS=Homo sapiens OX=9606 GN=COTL1 PE=1 SV=3	108.031	1604.85	266.691	600.318	53.8048	619.332	187.794	267.758	388.683	1026.33	852.21	1118.33	406.927	625.273	121.622	426.18	492.689	39.9719	1004.23	512.873	378.361	437.985	94.9697	690.43	324.053	3078.06	812.896	533.57	453.519	1459.26	1198.42	132.89	219.693	194.779	453.271	644.889	598.483	438.47
Q14126	38	7	227.204	0.00370274	0.000973112	5.8301	0.935633	MiG	GC	123092	Desmoglein-2 OS=Homo sapiens OX=9606 GN=DSG2 PE=1 SV=2	44.0568	142.755	310.995	205.084	181.412	150.722	275.439	66.2622	52.8338	745.451	413.854	395.786	73.3692	433.115	74.9029	185.71	87.5561	119.385	53.1467	58.8008	306.907	182.018	311.274	467.456	837.37	1183.45	35.7143	173.069	176.934	314.685	66.8062	272.942	89.6057	9.30137	276.216	3.27102	42.422	52.1346
A0A0C4DH38	3	1	22.0964	0.00284482	0.000770675	6.27974	0.909254	MiG	GC	12845.7	Immunoglobulin heavy variable 5-51 OS=Homo sapiens OX=9606 GN=IGHV5-51 PE=3 SV=1	1.57756	73.7857	8.81253	12.1038	1.10845	22.7261	6.54533	17.755	33.1258	1338.47	21.0044	14.7749	25.3233	137.162	16.1024	0	26.0845	0	10.0434	13.7083	11.2241	14.6105	21.3247	19.1341	0.913388	38.3483	38.8033	194.379	55.0573	13.6971	0	7.38091	0	0	5.46507	20.6888	0.458155	19.6371
P54652	54	10	523.416	6.81286e-10	8.52764e-10	6.30229	1	MiG	GC	70306.2	Heat shock-related 70 kDa protein 2 OS=Homo sapiens OX=9606 GN=HSPA2 PE=1 SV=1	389.744	1395.18	1107.86	1218.62	385.978	469.25	1467.58	479.982	539.303	1584.85	1593.93	668.636	642.44	1881.03	606.319	257.728	680.189	450.921	618.222	566.814	408.849	705.353	386.7	1281.35	743.112	3570	1981.13	1305.53	1255.23	273.208	270.943	191.002	280.497	17.8103	60.5127	278.372	696.646	189.145
Q86Y82	8	3	49.6647	0.00572946	0.00141775	6.84944	0.905482	MiG	GC	31756	Syntaxin-12 OS=Homo sapiens OX=9606 GN=STX12 PE=1 SV=1	5.17635	22.7339	32.9731	30.469	20.0728	0.0917506	3.64016	23.9031	123.18	163.107	54.7337	59.0223	1.51717	26.251	121.972	74.3618	16.3801	10.8184	0	3.50949	50.79	385.977	22.3863	4.24698	10.287	164.596	46.6154	284.073	19.4594	194.046	0	0	9.24687	0	0	0	104.007	36.4217
Q02641	7	1	40.7521	8.08911e-05	3.25239e-05	6.93393	0.990564	MiG	GC	65998.8	Voltage-dependent L-type calcium channel subunit beta-1 OS=Homo sapiens OX=9606 GN=CACNB1 PE=1 SV=3	298.509	82.5443	543.953	227.292	79.487	1288.25	335.324	378.139	333.337	14.6158	99.5776	215.868	503.776	954.409	479.263	492.235	169.385	0	571.352	597.641	1398.86	212.102	896.265	26.9735	203.687	1260.24	1265.56	141.558	157.24	149.868	96.1951	10.5702	0	2452.29	950.721	132.958	144.399	65.5977
Q7Z794	55	11	459.424	0.000186006	6.75776e-05	6.95605	0.984473	MiG	GC	62186.6	Keratin_ type II cytoskeletal 1b OS=Homo sapiens OX=9606 GN=KRT77 PE=1 SV=3	608.296	750.97	752.504	6867.56	361.346	693.238	815.589	4627.16	3813.28	5141.33	8015.89	812.153	336.662	7013.61	1043.59	581.268	6356.8	1853.29	167.783	1453.03	2303.64	899.811	1076.51	3381.65	412.394	4442.45	3095.49	990.528	5589.77	1081.77	1573.57	34.1164	282.86	64.948	12.9267	622.233	802.503	1219.6
Q13509	31	4	318.778	5.60811e-07	3.74929e-07	7.00457	0.999263	MiG	GC	50889	Tubulin beta-3 chain OS=Homo sapiens OX=9606 GN=TUBB3 PE=1 SV=2	371.402	721.322	244.792	6638.75	275.13	412.103	228.941	558.44	388.802	4623.13	8114.86	2932.34	267.841	1092.4	2835.5	797.212	4361.49	8416.87	301.74	390.85	229.817	387.841	260.685	5695.31	1572.1	952.937	571.094	6832.39	1839.34	347.936	487.072	367.419	303.838	700.125	449.221	135.574	283.915	337.576
P10155	26	7	148.613	1.79722e-05	8.43209e-06	7.27484	0.995862	MiG	GC	61412.1	60 kDa SS-A/Ro ribonucleoprotein OS=Homo sapiens OX=9606 GN=RO60 PE=1 SV=2	268.574	2266.98	986.381	2549.15	322.625	559.829	901.929	3156.67	1710.63	2916.45	5393.53	1567.67	1538.64	4625.87	2084.68	467.374	4277.71	5901.97	2675.63	1445.3	1571.69	1403.48	1282.43	3253.79	1616.65	5873.73	1972.06	2877.41	1508.73	417.793	426.246	0	1132.96	0	407.49	1320.2	1645.34	902.5
P62244	14	4	102.588	0.00999529	0.00230224	7.41226	0.93251	MiG	GC	14953.6	40S ribosomal protein S15a OS=Homo sapiens OX=9606 GN=RPS15A PE=1 SV=2	209.857	807.147	222.669	721.567	331.548	177.087	328.437	152.981	51.953	1502.19	911.152	269.734	5.18741	1296.03	143.124	20.7211	942.441	0.765132	121.554	455.597	450.18	562.552	77.8423	198.284	447.78	92.2375	25.9841	55.0186	801.324	418.744	748.114	0	45.3604	7.16281	41.0658	425.52	552.602	271.86
Q15118	13	1	68.4594	1.54554e-05	7.41354e-06	7.63601	0.998475	MiG	GC	49472.4	[Pyruvate dehydrogenase (acetyl-transferring)] kinase isozyme 1_ mitochondrial OS=Homo sapiens OX=9606 GN=PDK1 PE=1 SV=1	1536.4	11618	4623.84	19718.7	1145.34	1386.86	3969.59	3496.36	5104.66	18071.7	17037.8	1920.55	370.329	13450.1	2195.16	64.7978	24939	2687.71	933.745	10838.5	3477.29	4536.97	3960.29	9054.47	3071.87	2581.97	1235.89	2307.43	29183.5	780.719	0	0	1707.86	43.1002	0	5304.53	4049.75	1121.12
P39687;O43423	15	3	127.647	0.000140961	5.28359e-05	8.16538	0.991288	MiG	GC	28699.5	Acidic leucine-rich nuclear phosphoprotein 32 family member A OS=Homo sapiens OX=9606 GN=ANP32A PE=1 SV=1	159.546	492.085	234.93	296.306	151.246	250.229	118.12	134.833	199.962	491.597	348.978	149.673	113.315	359.937	134.718	48.5231	338.263	9.21708	864.9	169.527	136.697	151.999	175.857	382.018	304.257	167.445	1443.68	159.558	394.171	87.9777	15.0926	44.2764	21.2147	1.39282	24.8085	389.267	365.161	317.409
P36578	21	11	138.965	2.84747e-08	2.49765e-08	8.67315	0.999986	MiG	GC	47982.5	60S ribosomal protein L4 OS=Homo sapiens OX=9606 GN=RPL4 PE=1 SV=5	214.235	326.885	158.64	403.679	140.763	190.387	193.488	121.986	137.082	574.359	697.678	178.671	132.886	1417.1	138.16	52.5503	573.347	21.5366	398.614	75.0684	125.534	176.327	218.48	1080.04	121.596	1723.95	1446.54	140.482	439.79	20.0668	15.3936	925.511	14.53	0	0	42.4131	31.4016	71.6447
Q96AB3	11	7	94.7959	0.00416709	0.0010778	8.71579	0.923146	MiG	GC	22622.4	Isochorismatase domain-containing protein 2 OS=Homo sapiens OX=9606 GN=ISOC2 PE=1 SV=1	1082.36	2544.54	1648.46	4104.5	900.207	477.894	1422.92	1988.28	2148.85	9521.22	7053.23	1281.71	1607.51	5772.57	686.892	290.644	4815.79	261.922	15961.8	2227.5	1787.82	3455.71	977.513	5319.38	1270.67	10471.9	640.901	733.505	5052.65	1495.56	51.4034	45.2162	1392.53	468.558	1693.03	4768.73	2989.74	2272.79
P61106	34	10	258.137	0.00143991	0.000422086	8.8281	0.970034	MiG	GC	24125.1	Ras-related protein Rab-14 OS=Homo sapiens OX=9606 GN=RAB14 PE=1 SV=4	44.3107	429.719	237.973	197.523	39.9197	106.293	388.63	417.806	449.726	487.813	291.615	136.738	363.899	1746.36	136.959	0.946043	180.176	24.7896	2743.33	175.833	431.959	239.894	256.319	334.752	657.459	2562.17	169.72	98.662	556.756	223.324	44.8453	104.311	5.20979	207.351	30.5026	72.6209	165.218	92.5706
Q9ULZ3	6	3	45.7857	2.73603e-05	1.23145e-05	8.85647	0.998178	MiG	GC	21683.9	Apoptosis-associated speck-like protein containing a CARD OS=Homo sapiens OX=9606 GN=PYCARD PE=1 SV=2	16.5358	1460.48	382.065	1126.81	15.9501	104.519	205.881	618.622	386.211	1897.69	1759.1	242.637	202.158	1333.92	179.113	0	1409.85	83.2425	127.237	888.083	404.294	651.914	231.701	1391.78	228.019	2284.75	901.525	219.022	1252.17	215.397	88.2603	0	160.385	0	29.7547	322.395	339.887	122.87
P01877	29	2	347.204	0.0096227	0.0022284	9.93184	0.914707	MiG	GC	37389.8	Immunoglobulin heavy constant alpha 2 OS=Homo sapiens OX=9606 GN=IGHA2 PE=1 SV=4	264.112	3134.54	1258.04	2713.24	225.174	1574.76	5659.76	1624.69	5693.73	361.688	2758.07	1108.53	8825.36	2284.97	875.45	100.697	302.564	57.6583	26219.5	5217.53	5196.65	6213.15	7316.42	355.286	305.307	4306.28	373.11	2154.81	7515.25	582.459	515.125	124.427	310.327	222.754	182.55	2905.78	1176.09	466.444
Q7M4L6	2	1	10.3486	0.000112073	4.31392e-05	10.2956	0.996693	MiG	GC	46996.6	SH2 domain-containing adapter protein F OS=Homo sapiens OX=9606 GN=SHF PE=1 SV=2	195.793	3180.6	348.571	661.766	254.903	2866.31	865.536	5370.69	450.193	367.804	5134.62	73.4345	4351.92	1019.65	399.383	13.2501	1139.71	91.4585	1379.75	2962.43	699.209	464.248	4429.61	4459.67	25.4054	5365.62	156.055	204.827	2624.06	0	975.877	0	107.078	0	0	1838.73	140.988	45.9586
Q6DD88	6	2	38.2467	2.64495e-06	1.52458e-06	10.3506	0.999292	MiG	GC	60998.3	Atlastin-3 OS=Homo sapiens OX=9606 GN=ATL3 PE=1 SV=1	469.38	796.468	83.9999	340.809	45.8599	20.2949	99.6903	320.987	103.693	702.406	473.272	160.214	98.7097	369.652	374.984	15.6727	128.989	0	146.761	442.234	698.937	492.31	341.043	615.616	286.167	592.509	198.125	221.48	769.409	0	0	0	0	0.277483	0	93.2907	116.811	139.188
Q9P032	9	1	44.7238	2.11355e-06	1.24997e-06	10.4299	0.999661	MiG	GC	20323.5	NADH dehydrogenase [ubiquinone] 1 alpha subcomplex assembly factor 4 OS=Homo sapiens OX=9606 GN=NDUFAF4 PE=1 SV=1	279.134	1850.4	1227.06	2400.56	131.711	535.4	959.406	919.415	1075.19	7560.28	3628.62	669.311	1018.02	2093.73	448.03	0	3343.89	320.804	7275.09	1524.73	1633.49	816.061	713.177	1185.88	319.374	1273.87	123.884	1239.81	3132.22	12.374	0	0	465.249	0	0	222.654	218.233	208.403
P00326	57	13	443.903	0.000218058	7.76599e-05	10.6153	0.990055	MiG	GC	40723.1	Alcohol dehydrogenase 1C OS=Homo sapiens OX=9606 GN=ADH1C PE=1 SV=2	4514.46	12614.2	2999.42	17106.3	3857.4	2608.03	3680.81	7551.79	2964.57	12734.5	44444	8938.14	1003.62	12512.2	2279.16	5972.95	18676.7	19955.6	235.306	9037.77	6248.16	2544.7	5549.09	12948.4	4318.95	226120	1285.11	2375.62	42894.1	2252.74	3034.89	494.011	3072.01	566.28	453.065	892.482	3209.83	1434.06
O00391	50	9	334.284	7.47361e-09	7.51668e-09	10.747	0.999999	MiG	GC	83376.2	Sulfhydryl oxidase 1 OS=Homo sapiens OX=9606 GN=QSOX1 PE=1 SV=3	2480.99	6739.96	3887.67	11760	921.83	7723.9	5464.29	8443.02	24642.8	4229.67	5660.48	2553.99	13703.9	5193.35	4166.35	17244.7	6119.67	5736.09	65994.6	15504	10409.5	5469.29	5502.46	3304.67	5363.1	3202.27	3115.57	3942.15	12927.3	496.333	1091.15	5813.31	144.54	344.019	6218.81	2470.03	2574.63	531.592
P61960	4	2	31.8258	0.0105985	0.00241522	10.9754	0.920355	MiG	GC	9174.62	Ubiquitin-fold modifier 1 OS=Homo sapiens OX=9606 GN=UFM1 PE=1 SV=1	18.5743	1481.01	316.78	244.662	18.3097	79.2869	45.0903	100.32	13.2243	2854.57	197.736	49.8067	44.0423	499.68	174.234	0	535.933	1.19215	8.59808	44.6891	71.8734	331.489	22.1429	57.8089	28.6304	246.457	257.101	200.023	15.2447	0	16.091	0	0	0	68.149	17.6831	62.3799	193.306
P12956	66	22	473.794	0.00283717	0.000769211	11.0562	0.967235	MiG	GC	70128.3	X-ray repair cross-complementing protein 6 OS=Homo sapiens OX=9606 GN=XRCC6 PE=1 SV=2	3630.2	2539.07	2606.33	5774.29	3951.82	3875.68	5070.59	23051.1	60449.9	1313.87	3423.78	2849.88	30743.6	3021.11	8649.41	1302.57	14721	2640.28	3899.9	3197.02	4137.85	2125.96	4443.66	3569.6	6207.45	2628.87	336302	2482.34	3987.93	5405.55	6089.21	1504.82	1118.01	186.453	3025.13	5397.46	3251.89	3551.59
O00748	23	13	129.771	0.000468296	0.000153546	11.1169	0.993903	MiG	GC	62149.1	Cocaine esterase OS=Homo sapiens OX=9606 GN=CES2 PE=1 SV=1	2332.42	854.454	606.505	188.785	6538.49	4007.21	1044.99	469.308	116.805	459.397	379.423	5352.08	193.259	204.085	1207.53	352.383	527.603	21599.8	40.2352	664.252	199.994	380.801	287.241	822.851	922.848	90.6271	112.617	6650.54	196.815	599.211	37.6155	76.7311	225.337	64.6257	86.7596	480.003	202.801	207.658
O94927	5	1	28.9843	1.5559e-05	7.43202e-06	11.6456	0.997175	MiG	GC	72309.9	HAUS augmin-like complex subunit 5 OS=Homo sapiens OX=9606 GN=HAUS5 PE=1 SV=2	460.591	641.481	292.959	1421.95	79.9999	135.345	258.452	382.005	106.753	1947.3	2114.56	235.706	39.6974	1715.09	316.202	20.8568	1417.96	18.3692	33.7955	1922.83	939.995	803.389	873.13	508.466	282.797	8.64783	13.5469	1198.78	2432.87	0	9.20182	0	334.428	0	6.69202	5.78349	203.973	288.576
Q9P2S6	9	3	48.5065	0.000213363	7.61458e-05	12.0227	0.987654	MiG	GC	107170	Ankyrin repeat and MYND domain-containing protein 1 OS=Homo sapiens OX=9606 GN=ANKMY1 PE=2 SV=2	132.357	868.808	837.669	732.134	11.1545	476.36	640.09	1842.06	2642.75	348.456	167.231	465.927	1796.53	247.061	742.317	76.1649	70.6273	4177.03	7845.19	2057.4	2518.42	506.683	1057.85	82.1064	542.526	232.768	591.719	1197.31	112.16	34.7621	22.4124	0	9.05007	84.8188	0	856.37	255.71	238.276
Q59EK9	5	1	25.0539	0.0382423	0.0072906	12.0989	0.716017	MiG	GC	50203.3	RUN domain-containing protein 3A OS=Homo sapiens OX=9606 GN=RUNDC3A PE=1 SV=2	0	567.636	5.04136	221.403	0	0.528855	0	0	2.97268	607.171	220.111	0	5.91338	197.153	0	0	481.703	0	0	582.707	17.4482	48.8094	0	16.2613	0	869.774	11.2094	0	7.51138	0	0	0	0	0	0	0	0	0
O00487	7	3	50.5264	1.19291e-06	7.45222e-07	12.4898	0.998809	MiG	GC	34748.2	26S proteasome non-ATPase regulatory subunit 14 OS=Homo sapiens OX=9606 GN=PSMD14 PE=1 SV=1	0	40.3522	93.959	88.3748	0	41.3875	121.472	454.032	27.0179	123.619	1024.95	234.853	505.128	200.989	98.5592	6.36992	833.05	402.673	17.5238	16.3031	17.7827	21.3936	135.925	219.396	256.418	683.062	806.151	336.57	1020.37	81.9507	0	0	0	0	0	204.327	248.831	17.177
P46783	14	2	99.1936	1.06832e-06	6.74766e-07	12.5071	0.999848	MiG	GC	18897.8	40S ribosomal protein S10 OS=Homo sapiens OX=9606 GN=RPS10 PE=1 SV=1	324.105	2396.5	1095.56	1300.54	846.624	316.38	930.413	536.57	611.804	1603.97	1131.98	700.79	305.496	733.159	716.864	640.139	426.091	2613.45	1093.71	1220.34	899.415	2219.08	515.021	2012.91	1231.95	1251	494.938	645.68	2105.54	926.879	622.101	0	495.91	0.0220712	1.53451	578.951	587.403	232.477
Q92526	13	1	71.704	2.24968e-07	1.64162e-07	12.5583	0.999929	MiG	GC	58391.8	T-complex protein 1 subunit zeta-2 OS=Homo sapiens OX=9606 GN=CCT6B PE=1 SV=5	17.2972	342.304	36.2816	286.365	1.86055	21.4825	97.5498	115.247	26.7196	353.494	310.185	342.875	17.0072	251.45	15.0289	112.393	302.388	49.1337	10.565	127.499	63.3256	17.5915	26.2515	215.118	220.05	495.14	602.628	385.382	290.504	666.89	38.6063	0	6.95539	0	0	146.904	155.389	3.76649
Q8N0U4	5	2	34.6571	4.25395e-07	2.93553e-07	13.1596	0.999975	MiG	GC	42928.6	Protein FAM185A OS=Homo sapiens OX=9606 GN=FAM185A PE=1 SV=3	150.283	94.5092	83.6451	153.247	312.404	15.5116	194.344	7.40881	19.2964	7.3441	81.1175	7.57049	0.0737154	198.572	27.464	0	96.8322	0	22.9388	66.5507	18.8537	225.072	57.7871	55.325	437.759	0.870293	1384.95	99.2879	196.602	266.162	122.592	0	0	42.8128	0	0	0	0
Q53GQ0	12	2	79.9616	9.29684e-08	7.22686e-08	13.2466	0.999863	MiG	GC	34438.3	Very-long-chain 3-oxoacyl-CoA reductase OS=Homo sapiens OX=9606 GN=HSD17B12 PE=1 SV=2	347.365	317.55	158.049	197.322	14.4236	59.8641	169.546	163.234	167.634	667.662	444.156	270.568	110.889	1159.2	184.421	11.1111	392.681	100.479	304.235	444.131	478.847	454.306	336.374	607.829	754.527	1989.94	452.648	260.024	194.804	4.23922	0	0	8.66147	0	0	430.24	322.177	214.491
O60256	6	2	39.3885	0.00921436	0.00214397	15.803	0.867755	MiG	GC	41325	Phosphoribosyl pyrophosphate synthase-associated protein 2 OS=Homo sapiens OX=9606 GN=PRPSAP2 PE=1 SV=1	10.3693	5.85208	9.56973	2.63582	0	50.7102	4.76233	13.8776	8.87108	25.7802	7.82932	10.1827	10.2355	23.514	20.3186	2.11377	14.36	13.1076	8.51552	20.6028	17.6316	13.2666	16.8821	10.9636	9.76072	892.627	783.972	15.6403	786.668	32.6411	9.63827	7.8022	0.239136	28.213	105.233	0	0.48746	3.19627
Q9H008	7	4	50.1393	3.71702e-09	3.8748e-09	16.0842	0.999998	MiG	GC	29450.5	Phospholysine phosphohistidine inorganic pyrophosphate phosphatase OS=Homo sapiens OX=9606 GN=LHPP PE=1 SV=2	91.601	383.7	149.889	620.857	64.3558	68.6484	88.3725	214.004	202.181	1517.18	911.268	211.732	100.816	1126.65	215.096	102.519	343.111	110.001	419.07	373.059	226.29	267.177	112.922	568.84	60.2533	582.417	654.026	396.236	648.178	32.128	35.6686	0	21.3689	0	8.17841	64.1587	248.992	391.723
Q6NVY1	7	3	49.9661	8.25903e-05	3.30907e-05	17.4417	0.995577	MiG	GC	43824.5	3-hydroxyisobutyryl-CoA hydrolase_ mitochondrial OS=Homo sapiens OX=9606 GN=HIBCH PE=1 SV=2	99.6221	76.6359	74.821	58.186	21.4536	45.4312	88.4433	18.6243	36.3637	210.286	52.4094	144.525	14.0177	362.416	45.5452	5.07255	181.087	0	69.381	59.9708	56.1901	63.6891	53.9891	80.6057	39.0808	1978.65	71.448	39.5624	110.736	29.1502	47.9092	0	7.89349	101.383	27.7297	5.70307	93.8744	29.6668
Q15306	3	1	21.9546	4.36324e-06	2.40585e-06	17.668	0.999403	MiG	GC	52513.9	Interferon regulatory factor 4 OS=Homo sapiens OX=9606 GN=IRF4 PE=1 SV=1	29.4465	128.526	39.0146	188.99	0	105.48	52.7958	65.7951	58.623	132.455	201.81	53.1722	72.6294	81.518	79.1807	0	375.701	0	18.5865	194.106	38.2826	148.378	45.0373	46.0879	27.9441	75.6994	22.7062	47.237	193.304	0	0	0	0	0	0	48.2783	62.793	88.5889
P43307	6	3	27.5743	0.00596257	0.00146277	18.1051	0.899119	MiG	GC	32235.4	Translocon-associated protein subunit alpha OS=Homo sapiens OX=9606 GN=SSR1 PE=1 SV=3	29.0685	493.336	89.3662	359.282	83.9364	208.197	212.981	195.207	100.413	10820.9	6450.36	50.192	181.518	3341.18	140.457	0	21870.9	81.9166	437.238	331.877	389.38	380.861	88.8446	274.087	139.813	258.582	8854.16	61.3047	6787.52	182.269	342.353	15.1554	164.831	0	39.0973	189.534	575.936	300.988
P00751	31	14	213.584	1.10061e-09	1.30613e-09	18.2885	0.999998	MiG	GC	86901.6	Complement factor B OS=Homo sapiens OX=9606 GN=CFB PE=1 SV=2	773.668	10286.8	4412.72	9553.89	419.554	5212.82	3058.5	3566.76	7219.41	13421.3	9301.05	6029.28	4132.16	9196.56	3839.74	6428.8	11460.9	12511.7	20549.8	10294.2	9883.27	4783.27	4309.48	9422.85	4820.8	26952.3	16595.2	9819.03	11668.3	1455.48	2692.62	3792.18	1074.85	4493.26	1967.66	8416.53	9670.02	4871.08
Q92499	34	10	224.249	3.68895e-05	1.6015e-05	18.8242	0.994106	MiG	GC	83401.7	ATP-dependent RNA helicase DDX1 OS=Homo sapiens OX=9606 GN=DDX1 PE=1 SV=2	41.6729	136.445	38.9343	331.494	72.6906	25.3273	11.5041	99.1732	14.8461	1035.99	600.341	96.4533	70.9999	1051.92	102.04	25.9162	362.781	30.4111	12.2487	187.931	87.3776	312.157	24.1578	621.031	49.8599	1208.59	964.813	119.544	264.257	12.9078	178.11	0	14.584	9.09255	51.5939	94.767	62.6542	23.2719
O15382	29	12	204.369	0.000647782	0.000206919	19.2034	0.980009	MiG	GC	44687	Branched-chain-amino-acid aminotransferase_ mitochondrial OS=Homo sapiens OX=9606 GN=BCAT2 PE=1 SV=2	57.1795	430.16	308.597	629.683	417.562	115.346	95.4384	209.247	476.237	724.454	3496.89	557.351	197.544	9906.2	771.343	15.2677	1015.86	0	495.749	250.716	471.172	1339.68	161.174	1066.45	118.634	1735.8	399.525	442.238	460.353	208.889	332.501	94.5587	5.86091	50.1756	12.6951	196.589	40.6997	676.854
Q01831	7	3	43.3211	1.12844e-06	7.11428e-07	19.54	0.999966	MiG	GC	106808	DNA repair protein complementing XP-C cells OS=Homo sapiens OX=9606 GN=XPC PE=1 SV=4	602.252	211.503	1129.24	2017.76	1303.73	3306.14	1370.5	3263.79	10730.1	873.468	2180.74	1686.23	7053.7	164.448	1568.26	1571.43	4970.28	83.6745	16026.4	1295.37	6599.99	103.877	4256.02	2380.85	657.444	76.7251	113.659	1316.94	2810.46	472.976	68.8143	1000.47	85.9814	4310.47	332.689	35.5911	103.49	76.4399
Q99832	34	11	231.517	1.33963e-08	1.26569e-08	19.6282	0.999993	MiG	GC	59880	T-complex protein 1 subunit eta OS=Homo sapiens OX=9606 GN=CCT7 PE=1 SV=2	1976.41	2609.87	837.577	5445.53	931.858	1025.23	812.384	946.857	1072.27	8891.11	5784.36	2794.03	973.447	6065.79	681.909	2306.79	7189.6	6596.15	640.733	2407.76	1968.35	1267.14	980.101	4931.02	3370.43	8860.66	3938.49	3273.74	5189.37	693.184	285.253	73.6786	428.091	1.22618	15.1811	1022.77	787.254	541.421
P48163	19	7	126.494	6.78635e-07	4.42487e-07	24.5713	0.999344	MiG	GC	64720	NADP-dependent malic enzyme OS=Homo sapiens OX=9606 GN=ME1 PE=1 SV=1	0.251647	1948.63	214.91	1182.77	3.68864	18.2906	215.849	251.92	159.462	1080.15	1420.26	32.7417	17.1038	1428.74	46.427	0	2029.64	60.2998	250.902	3068.91	853.993	654.062	328.76	2567.71	202.188	4123.83	2759.62	476.34	3102.56	0	0	0	21.5677	0	0	1070.19	390.972	33.8756
P22694	5	2	29.9944	9.52001e-05	3.73574e-05	25.5191	0.9871	MiG	GC	40736.8	cAMP-dependent protein kinase catalytic subunit beta OS=Homo sapiens OX=9606 GN=PRKACB PE=1 SV=2	8.23686	28.9256	33.7952	25.7217	0.0713978	12.8513	1.77476	3.17876	6.83018	578.023	48.9327	34.8762	26.5075	587.402	7.7745	0	246.697	0	10.4124	6.66214	10.4956	2.06373	27.3828	25.943	8.43551	11.0839	31.1988	15.4922	35.8076	0	0	0	0	0	8.82792	32.3079	436.583	0
Q9Y394	13	7	99.1036	7.0362e-08	5.67805e-08	43.0587	0.999981	MiG	GC	38698	Dehydrogenase/reductase SDR family member 7 OS=Homo sapiens OX=9606 GN=DHRS7 PE=1 SV=1	238.244	794.45	40.544	1079.98	24.0917	60.5093	223.221	663.437	380.028	335.403	622.041	92.9329	52.6698	1109.64	191.72	0	310.723	0.0259926	64.6533	706.846	246.768	918.425	203.283	1441.35	542.953	5289.83	123.73	213.417	3185.38	154.668	0	0	0	0.635358	0	994.993	221.562	113.389
O15372	2	2	11.7672	1.27915e-08	1.21973e-08	43.4673	0.999987	MiG	GC	40101.5	Eukaryotic translation initiation factor 3 subunit H OS=Homo sapiens OX=9606 GN=EIF3H PE=1 SV=1	7.14367	859.419	261.598	1846.16	4.15124	52.4722	169.709	258.168	153.242	2522.35	2353.85	169.779	78.4436	2376.19	206.755	13.2995	1718.01	73.6261	39.4884	696.19	239.805	557.338	65.6512	1228.19	30.3208	1239.03	2288.97	859.761	1269.86	64.6229	0	0	37.587	0	0	338.852	44.6952	27.6185
Q9GZT8	13	5	95.6795	1.48933e-08	1.39179e-08	48.6865	0.999992	MiG	GC	42367.3	NIF3-like protein 1 OS=Homo sapiens OX=9606 GN=NIF3L1 PE=1 SV=2	0.457009	83.8387	83.5803	32.983	24.1653	33.6032	24.3115	301.109	439.108	91.4327	47.6687	52.2815	273.409	45.2228	82.1821	36.23	1256.28	106.519	132.893	149.723	266.043	86.5906	98.9001	62.3213	77.3044	1564.52	57.8892	81.1829	20.6684	190.416	0	0	0	0	0	17.757	46.4548	51.1501
Q00534	15	5	97.1072	0.00015757	5.79218e-05	56.4452	0.998168	MiG	GC	37280.6	Cyclin-dependent kinase 6 OS=Homo sapiens OX=9606 GN=CDK6 PE=1 SV=1	15.4758	2178.91	487.061	1169.39	11.4953	187.694	225.286	1120.24	990.726	2415.73	1589.45	368.767	933.789	1189.72	333.327	43.1383	1403.59	149.273	7433.44	1759.94	1122.38	1820.87	506.461	2042.45	234.018	519.731	70341.5	470.33	1471.95	908.624	71.2824	759.206	795.627	0	800.777	1503.38	328.958	364.947
Q02878	17	7	93.2626	1.54731e-09	1.76892e-09	65.7932	0.999997	MiG	GC	32785	60S ribosomal protein L6 OS=Homo sapiens OX=9606 GN=RPL6 PE=1 SV=3	133.649	762.26	181.016	1501.23	306.926	94.2835	139.175	134.464	198.18	5566.4	2362.92	350.13	151.723	5832.96	287.492	7.3482	1523.33	59.895	761.229	465.026	639.174	984.646	60.9507	2467.07	293.435	16706.8	1777.83	1746.98	954.765	18.6269	2.70954	674.135	137.192	0	28.5626	67.1752	183.198	597.972
P48739	13	2	76.3858	1.23013e-13	3.45812e-13	69.313	1	MiG	GC	31825.3	Phosphatidylinositol transfer protein beta isoform OS=Homo sapiens OX=9606 GN=PITPNB PE=1 SV=2	0	739.913	134.851	1218.2	0.185972	91.8409	101.202	1615.51	1552.09	946.403	2190.18	141.286	385.418	1339.64	33.7403	0	2940	511.974	3259.86	2465.95	804.293	526.952	197.126	1917.55	131.264	7500.7	122.16	87.5126	4214.67	0	0	0	489.801	0	0	2256	0	0
P50416	15	2	82.5983	0	0	70.7013	1	MiG	GC	89052.2	Carnitine O-palmitoyltransferase 1_ liver isoform OS=Homo sapiens OX=9606 GN=CPT1A PE=1 SV=2	662.698	2848.82	1320.3	2557.65	443.375	3182.55	1605.07	1286.55	4506.73	1744.03	1406.54	2305.56	2694.87	1490.37	1266.27	6052.65	1942.58	871.486	15522.4	4410.68	3099.01	1719.22	1428.24	1471.67	2538.18	1724.81	1614.52	1184.55	3269.24	176.361	162.555	944.741	661.911	82.2382	541.669	956.987	1271.82	1353.13
Q8TEX9	10	2	60.9592	0.000134491	5.06319e-05	71.5126	0.983509	MiG	GC	120255	Importin-4 OS=Homo sapiens OX=9606 GN=IPO4 PE=1 SV=2	0	3.18805	7.50979	52.2244	0	0	3.30019	0	0	166.844	25.0338	0	0	139.619	0	32.5076	200.905	0	60.8346	31.089	2.89028	4.59399	0	25.1574	0	210.364	5.06828	0	14.6448	0	0	0	0	0	0	0	53.3453	0
Q05193	22	2	128.357	2.91788e-05	1.29997e-05	84.3834	0.995636	MiG	GC	97807.7	Dynamin-1 OS=Homo sapiens OX=9606 GN=DNM1 PE=1 SV=2	0	303.421	31.8263	271.766	0	0	12.8276	0	169.399	565.101	206.103	22.6807	2.36227	81.0371	0	0	2.3154	0	1661.69	74.8263	65.6364	859.736	16.0789	565.611	12.7702	173.507	26.5962	138.647	142.693	235.268	6.57487	0	0	0	0	148.647	451.523	302.032
Q96DY7	11	2	62.1712	0.00200607	0.000563022	93.4031	0.975806	MiG	GC	103391	Mdm2-binding protein OS=Homo sapiens OX=9606 GN=MTBP PE=1 SV=1	3.27746	42.5911	48.6584	0	0	7.98254	7.74612	9.06362	5.65	164.423	136.335	0	0	64.4432	3.67245	0	88.3968	0	0	101.331	11.954	10.4064	25.7161	0	0	0	225.926	0	2.39641	0	0	0	0	0	0	0	0	0
P63167	4	2	39.0187	0.000155429	5.73193e-05	94.2789	0.980097	MiG	GC	10537	Dynein light chain 1_ cytoplasmic OS=Homo sapiens OX=9606 GN=DYNLL1 PE=1 SV=1	0	284.013	0.097586	325.315	0	1.49145	20.4583	17.297	28.6719	363.633	237.724	158.068	3.76283	294.761	0	0	153.611	0	20.2192	581.417	128.712	582.319	52.7239	519.579	5.0585	1002.46	0.22567	0	1125.2	195.989	0	0	17.3706	0	0	335.896	147.671	4.33163
Q04837	17	4	128.39	1.37819e-06	8.53195e-07	110.127	0.999463	MiG	GC	17259.7	Single-stranded DNA-binding protein_ mitochondrial OS=Homo sapiens OX=9606 GN=SSBP1 PE=1 SV=1	0.972136	28.4446	2.9992	254.377	0.564669	14.9975	0.656523	124.045	116.272	1551.82	491.399	7.81998	19.4011	1044.11	5.07295	0	387.788	13.7674	94.4669	71.2093	93.0361	3.02806	25.0112	370.398	0	830.564	2148.04	30.1031	234.894	0	0	0	31.6002	0.554238	0	9.0156	4.38615	0
Q9UIK4	3	1	18.2453	3.00315e-13	7.74419e-13	125.514	1	MiG	GC	43069.2	Death-associated protein kinase 2 OS=Homo sapiens OX=9606 GN=DAPK2 PE=1 SV=1	0	830.96	129.29	902.609	3.96934	0	89.902	334.705	50.4783	1269.6	1215.76	157.753	32.2727	1783.49	203.715	0	1245.84	0	27.9607	623.352	521.792	579.246	176.478	1320.91	117.422	2551.88	536.677	521.951	1079.91	23.2594	0	0	0	0	0	89.8368	145.586	25.9911
P16219	40	10	257.556	6.53232e-08	5.33419e-08	181.176	0.999981	MiG	GC	44639.5	Short-chain specific acyl-CoA dehydrogenase_ mitochondrial OS=Homo sapiens OX=9606 GN=ACADS PE=1 SV=1	281.119	462.956	192.526	4854.07	435.069	202.099	297.057	492.523	177.601	9872.05	3515.42	932.089	19.963	14753.2	2674.7	160.272	1601.01	81.8298	1232.59	1130.71	1079.16	3698.77	507.775	3046.89	866.801	3683.05	793.237	884.391	1873.57	513.904	435.563	246.926	699.425	0	0	1127.09	401.935	228.251
P39059	14	1	89.8787	0.00764834	0.00181531	306.495	0.89895	MiG	GC	142291	Collagen alpha-1(XV) chain OS=Homo sapiens OX=9606 GN=COL15A1 PE=1 SV=2	0	1.46988	0	0.253883	0.286599	0	0	0.163845	0	12.3708	0.0153919	0	3.1556	1.51949	0	0	13.1208	0	1225.45	0	1.98456	0	3.62063	2.31378	1.02784	0	9.71282	0	4.47629	0	2.95046	0	0.00282367	0	0	0.680389	0.755932	2.47264
P45954	5	1	30.4356	2.10609e-12	4.66011e-12	349.634	1	MiG	GC	47827.7	Short/branched chain specific acyl-CoA dehydrogenase_ mitochondrial OS=Homo sapiens OX=9606 GN=ACADSB PE=1 SV=1	16.407	769.559	200.178	2375.01	2.81936	8.3664	24.8136	174.524	139.726	6217.54	761.293	45.6367	19.4998	8303.99	139.574	0	514.849	0	305.962	429.424	1424.17	1198.64	99.4737	969.082	5.76276	1322.33	501.698	33.8849	251.31	0	0	0	0	0	0	180.811	97.0329	7.63523
P16233	12	2	87.2193	0.000260999	9.04179e-05	743.15	0.998048	MiG	GC	51955.3	Pancreatic triacylglycerol lipase OS=Homo sapiens OX=9606 GN=PNLIP PE=1 SV=1	0	140.589	28.0934	11.4899	0	0	16.8457	7.56724	13.2981	48.4898	39.9251	17.6265	4.18443	5.26186	5.69295	0	179.059	38.0045	10850.7	34.9282	4.40012	149.535	73.0167	64.4894	0	27.38	12.9493	0	5.78198	0	0	0	646.942	0	0	0	0	0
Q15233	10	1	65.5918	0	0	4112.84	1	MiG	GC	54345.8	Non-POU domain-containing octamer-binding protein OS=Homo sapiens OX=9606 GN=NONO PE=1 SV=4	107.371	1962.68	696.57	2105.03	12.4674	792.437	165.003	586.073	1467.23	4640.52	3135.75	1589.41	1179.01	3080.32	1226.21	389.129	2778.28	887.963	2586.15	1027.2	925.452	528.707	601.409	2346.24	1093.4	4411.53	2742.26	1692.93	2379.18	0	24.2985	106.164	0	0	930.014	21.2567	974.414	33.2017
O94826	7	2	58.4514	0	0	7410.45	1	MiG	GC	68139.3	Mitochondrial import receptor subunit TOM70 OS=Homo sapiens OX=9606 GN=TOMM70 PE=1 SV=1	0	155.263	5.72924	493.498	0	0	0	174.449	88.0983	895.843	1410.92	48.4417	23.8624	1021.04	98.2528	0	1818.1	43.6061	32.6551	388.446	98.8731	135.869	2.07891	3190.84	52.0182	717.365	983.312	279.596	663.379	131.906	0	0	0	0	0	2.17037	2.59505	8.69343
Q86TW2	2	1	11.8178	0.00208424	0.000582577	Infinity	0.951917	MiG	GC	61147.6	AarF domain-containing protein kinase 1 OS=Homo sapiens OX=9606 GN=ADCK1 PE=1 SV=2	0	0	0	694.958	0	0	0	0	0	14.521	224.855	0	0	3.19724	0	0	311.36	0	660.536	0	0	7.19539	0	366.996	0	33.0653	32.9911	0	56.8031	0	0	0	0	0	0	40.2114	223.809	11.3314
Q9BPX7	3	1	15.3362	0.0223494	0.00457615	Infinity	0.800407	MiG	GC	46736.2	UPF0415 protein C7orf25 OS=Homo sapiens OX=9606 GN=C7orf25 PE=1 SV=1	0	310.548	0	217.13	0	0	0	0	0	1226.96	527.68	0	0	0	0	0	1544.03	0	0	281.66	0	15.6535	0	1601.15	0	340.942	0	0	1349.66	0	0	0	0	0	0	83.4752	13.927	0
Q92782	3	1	14.9311	0.0403786	0.0076263	Infinity	0.814414	MiG	GC	43928.2	Zinc finger protein neuro-d4 OS=Homo sapiens OX=9606 GN=DPF1 PE=1 SV=2	0	2.87379	0	8.13022	0	0	0	0	79.1495	0	0	0	0	27.6056	0	0	0	0	826.583	5.33617	27.0561	9.2132	0	13.6593	0	0	0.59438	0	0	0	0	0	0	0	0	0	0	0
Q8NBX0	4	1	22.3327	4.93383e-13	1.22777e-12	Infinity	1	MiG	GC	47493.6	Saccharopine dehydrogenase-like oxidoreductase OS=Homo sapiens OX=9606 GN=SCCPDH PE=1 SV=1	0	26.4199	1.56861	97.1587	0	0	0	10.8028	24.2704	387.503	197.077	8.48923	0.455619	571.14	0.783758	0	41.0373	16.0539	0	12.1373	3.21451	7.21783	0	41.5945	10.4351	306.831	4332.27	60.3646	219.177	0	0	0	0.099037	0	0	8.00709	0	0
Q8IZ83	6	2	39.6708	0.000148923	5.53119e-05	Infinity	0.989586	MiG	GC	86154.1	Aldehyde dehydrogenase family 16 member A1 OS=Homo sapiens OX=9606 GN=ALDH16A1 PE=1 SV=2	0	20.7208	0	17.868	0	0	0	14.8946	0	130.997	104.787	0	7.61265	158.824	0	0	19.9113	0	0	0	2.25927	7.81158	0	43.6934	0	463.611	0	0	61.6897	0	0	0	0	0	0	0	0	0
P40394	12	1	79.3148	0.00146579	0.000428572	Infinity	0.980137	MiG	GC	42279.7	All-trans-retinol dehydrogenase [NAD(+)] ADH7 OS=Homo sapiens OX=9606 GN=ADH7 PE=1 SV=2	0	0	0	13.8447	3.39646	5.40263	39.8016	18.678	22.9008	62.3973	0	0	0	12.7818	0	0	35.6414	0	0	69.8556	0	71.2906	58.1648	0	83.3584	22.5886	0	0	57.9863	0	0	0	0	0	0	0	0	27.2525
P28838	62	21	470.955	0.00792164	0.0018724	2.16135	0.884092	MoG	GC	56565.6	Cytosol aminopeptidase OS=Homo sapiens OX=9606 GN=LAP3 PE=1 SV=3	2717.14	1838.95	4325	2429.12	3558.28	5776.65	5618.82	2519.78	2304.25	3206.21	4877.03	2956.8	3104.29	2043.65	2908.94	5224.99	6163.53	5956.48	1057.01	2053.79	2129.3	1587.68	1959.96	1764.32	2419.16	1642.53	36631.1	6475.22	1205.9	6461.87	10475.8	8608.11	3556.86	5266.16	13268.9	5473.18	3226.53	3194.19
Q9HAV0	25	5	163.232	7.93516e-05	3.20552e-05	2.1945	0.97009	MoG	GC	38308.6	Guanine nucleotide-binding protein subunit beta-4 OS=Homo sapiens OX=9606 GN=GNB4 PE=1 SV=3	724.154	679.434	688.338	401.644	595.985	164.931	213.555	217.361	170.538	809.817	387.402	181.363	213.946	1123.51	216.97	1165	198.761	142.755	262.226	363.839	229.767	776.422	278.547	445.657	531.662	116.613	467.841	348.051	254.772	337.866	751.964	1128.69	569.47	735.868	615.813	453.856	1641.57	1868.71
Q9NV06	4	1	23.5915	0.00463659	0.0011823	2.46647	0.916031	MoG	GC	52029.6	DDB1- and CUL4-associated factor 13 OS=Homo sapiens OX=9606 GN=DCAF13 PE=1 SV=2	901.063	388.343	462.993	274.995	2507.52	1543.41	964.148	1288.84	444.034	152.1	47.9494	1806.46	1028.49	439.27	936.692	545.267	45.7516	4288.07	1843.09	788.654	1010.96	1562.81	1578.98	418.778	1690.84	202.833	102.588	1722.78	127.136	2165.94	4457.31	5493.91	626.626	2006.71	954.272	792.687	2249.2	2234.31
P61586	24	4	130.123	2.99717e-11	4.94195e-11	2.48571	1	MoG	GC	22110.3	Transforming protein RhoA OS=Homo sapiens OX=9606 GN=RHOA PE=1 SV=1	3697.32	3069.42	3641.55	3356.03	6049.25	5086.97	5926.57	2855.52	2126.04	1326.55	744.893	5514.42	1794.23	4350.29	6032.97	8065.23	2464.23	6465.47	876.133	3449.22	2629.98	3444.51	3351.27	2115.77	8551.79	1116.24	1809.42	4842.49	2312.34	9150.65	9692.32	13254.5	8034.2	7723.99	8394.53	7359.71	5162.02	6187.69
P21802	15	1	85.8691	0.0137313	0.00302063	2.60359	0.836061	MoG	GC	93051.7	Fibroblast growth factor receptor 2 OS=Homo sapiens OX=9606 GN=FGFR2 PE=1 SV=1	3390.72	3360.1	5417.67	6758.07	6552.29	3160.4	4909.6	3433.75	5798.9	10992.7	3570.37	6903.99	2470.09	12514.3	3224.93	1223.01	4227.15	343.005	21443.5	5402.85	8523.47	12020.5	4075.07	6436.49	4983.3	397.641	5010.63	6265.16	5641.08	8432.6	5875.75	10774.4	10818.9	947.536	10086.2	16470.5	14650.6	22601.1
O14579	28	11	206.455	0.000974301	0.000298083	2.63453	0.987232	MoG	GC	34710.2	Coatomer subunit epsilon OS=Homo sapiens OX=9606 GN=COPE PE=1 SV=3	1310.58	463.268	698.517	833.5	1373.68	1685.44	775.618	493.458	415.621	1628.87	1140.16	694.516	320.537	668.973	804.558	307.171	385.145	41.6835	3142.33	918.228	682.505	679.887	923.284	1274.61	898.522	157.58	102.022	584.032	1317.23	765.072	258.694	197.739	39.3358	1001.79	3102.83	1161.34	1808.96	1627.28
P49247	24	9	169.857	3.307e-11	5.37529e-11	2.75179	1	MoG	GC	33554.1	Ribose-5-phosphate isomerase OS=Homo sapiens OX=9606 GN=RPIA PE=1 SV=3	4274.12	3073.62	4223.36	3018.9	8045.48	5341.46	4449.7	3972.76	5119.2	1538.32	4042.86	6622.18	3462.96	7492.2	5563.7	13884.2	3348.31	14193.4	6738.35	5814.83	4427.37	5066.44	5119.65	2601.3	7251.51	1671.57	1443.3	6491.95	3644.17	10096.5	10538.9	20016.6	5438.34	10320	14213.1	7958.64	5734.58	9652.25
O43598	6	1	59.6797	6.00359e-08	4.91413e-08	2.86955	0.999991	MoG	GC	19222.5	2'-deoxynucleoside 5'-phosphate N-hydrolase 1 OS=Homo sapiens OX=9606 GN=DNPH1 PE=1 SV=1	7890.74	5371.93	6419.08	5898.74	6246.86	13484.4	10176.7	7299.69	9293.93	4725.82	6013.73	8616.46	10138.6	6704.14	11567	10817.7	8667.46	22499.2	5060.87	11177.9	11621.1	9729.03	10240.4	8310.81	13118.4	2263.93	1674.13	9085.28	6653.66	15314.6	18583.9	13295.5	15628.7	24259.8	26779.8	19356.8	16196.1	24203.3
P56192	24	8	146.745	0.00193373	0.000544501	2.92186	0.897496	MoG	GC	102313	Methionine--tRNA ligase_ cytoplasmic OS=Homo sapiens OX=9606 GN=MARS1 PE=1 SV=2	100.189	959.9	291.063	248.947	158.609	1080.45	245.614	165.88	211.427	1778.85	745.132	464.447	185.259	811.292	151.498	752.359	739.027	403.167	485.798	644.926	584.251	1352.04	331.094	344.831	365.162	286.954	309.967	300.058	618.705	644.348	51.0165	260.38	165.859	185.634	2415.68	301.038	696.861	1816.2
P51649	26	6	149.2	0.00154378	0.000447938	3.08387	0.965933	MoG	GC	58070.2	Succinate-semialdehyde dehydrogenase_ mitochondrial OS=Homo sapiens OX=9606 GN=ALDH5A1 PE=1 SV=2	775.474	904.719	1144.63	1052.57	1169.85	667.877	963.14	584.412	264.462	820.915	1169.43	1675.94	395.221	965.89	754.323	35.0421	1524.65	1131.48	1117.76	1001.16	640.988	1003.08	828.486	1173.06	693.719	1326.98	276.503	1115.9	1765.16	1212.43	406.363	2488.16	48.2332	1012.52	2226.52	468.201	1356.71	837.273
O00264	3	1	17.0691	0.0403643	0.0076263	3.17742	0.816156	MoG	GC	21785.2	Membrane-associated progesterone receptor component 1 OS=Homo sapiens OX=9606 GN=PGRMC1 PE=1 SV=3	5956.82	805.329	890.535	1246.88	6112.05	3688.09	1924.97	2909.91	3779.1	92.9168	537.375	2250.14	1024.14	71.1487	3253.98	4578.33	767.984	95.4075	7097.74	2678.84	2143.11	615.953	2580.25	832.253	4989.61	44.317	84.2341	7853.93	2461.37	5348.45	7559.9	6203.66	6803.17	6152.56	8652.86	5248.87	329.033	1461.74
P60900	28	12	182.642	6.64531e-08	5.38797e-08	3.29466	0.999993	MoG	GC	27855.7	Proteasome subunit alpha type-6 OS=Homo sapiens OX=9606 GN=PSMA6 PE=1 SV=1	6018.7	5219.99	5548.16	6194.94	5576.77	8776.45	7593.04	12751.9	23310.1	2798.78	9772.02	6985.51	16472.6	5593.1	12823.4	7828.51	13225.8	36515	6429.18	6620.44	4961.82	4312.86	6847.53	6085.05	10406.5	8357.1	5219.12	8094.16	8001.74	11403.2	16941.3	19230.2	14838.8	13051.9	20292.6	6451.28	8074.38	9839.71
P06703	21	11	145.471	0.000929453	0.000285636	3.30567	0.985038	MoG	GC	10236.8	Protein S100-A6 OS=Homo sapiens OX=9606 GN=S100A6 PE=1 SV=1	7900.64	3623.22	4141.67	2465.83	8851.74	5964.05	9514.62	4698.53	5330.11	865.551	1485.04	4136.5	4602.71	912.23	5942.46	6196.37	475.567	17269.2	1744.94	2853.19	5250.28	3410.16	8331.89	829.864	15178.8	435.674	517.049	8555.41	1284.25	5307.24	3913.42	12012	5872.05	5388.69	8326.83	2112.51	3048.03	8207.96
P01871	73	17	468.686	4.5276e-08	3.82281e-08	3.44663	0.999896	MoG	GC	50124.1	Immunoglobulin heavy constant mu OS=Homo sapiens OX=9606 GN=IGHM PE=1 SV=4	33259.7	25664.7	80029.9	26803.2	89047.8	28427.9	46453.1	35315.1	34136.3	17771.4	12678.4	62610.6	51200.3	14576.8	33452.2	37925.8	21731.1	33418.3	70425.2	30026.7	32023.4	43707.6	39168.9	25301.6	43569.3	15314.3	15734	57929.3	29434.7	86466.2	66817	56158.3	65625.4	149181	257473	54717.3	44883.5	79069.4
Q99536	26	10	175.485	2.25181e-06	1.31566e-06	3.58797	0.999785	MoG	GC	42148.5	Synaptic vesicle membrane protein VAT-1 homolog OS=Homo sapiens OX=9606 GN=VAT1 PE=1 SV=2	2163.16	2078.2	2851.65	2943.52	6826.09	4406.94	1915.74	3936.86	2670.99	1311.36	2684.62	3446.98	2505.06	1144.8	5229.2	11774.7	1413.25	12458.1	3341.94	1654.82	1453.32	2066.01	2579.07	845.833	3340.26	1716.62	1200.64	3671.86	2216.44	6093.04	5734.16	6759.73	1863.07	5385.24	8687.6	2743.23	2390.37	4240.65
P79483	9	2	72.4383	8.78141e-07	5.63992e-07	3.69166	0.999605	MoG	GC	30247.2	HLA class II histocompatibility antigen_ DR beta 3 chain OS=Homo sapiens OX=9606 GN=HLA-DRB3 PE=1 SV=1	1005.2	714.057	1188.03	344.783	925.477	477.349	598.743	647.136	507.963	613.115	266.276	750.211	835.997	571.647	980.76	920.502	193.247	4488.83	828.872	581.823	505.308	683.981	668.338	448.193	1016.83	79.278	113.428	540.763	398.182	2546.15	2830.33	891.38	1668.74	1801.22	5881.53	1067.31	442.055	744.534
P07205	37	5	351.797	0.024829	0.00500617	3.85325	0.727471	MoG	GC	45195.4	Phosphoglycerate kinase 2 OS=Homo sapiens OX=9606 GN=PGK2 PE=1 SV=3	852.174	1381.23	428.469	816.27	934.714	533.468	738.146	549.232	375.95	694.746	1429.05	541.563	430.807	805.414	420.253	242.741	584.978	31.9331	791.051	2065.49	1237.84	889.866	1231.29	1936.6	1654.44	1297.82	788.164	1291.07	1493.38	4657.35	4831.27	831.505	4506.56	1763.63	597.263	2337.6	1404.54	1212.56
Q8TDY2	6	1	36.1068	0.00142013	0.000417	3.96731	0.954464	MoG	GC	185201	RB1-inducible coiled-coil protein 1 OS=Homo sapiens OX=9606 GN=RB1CC1 PE=1 SV=3	4592.74	2257.28	4993.82	1569.23	7178.8	3676.2	3807.01	2043.87	1966.48	1457.61	1101.6	6610.25	2049.4	1289.66	3807.2	3615.63	2048.67	3710.9	2781.46	3260.56	7289.65	4539.3	3220.2	3861.17	9617.37	311.056	1336.48	5608.06	2097.28	13665.4	5918.09	44438.2	4734.69	2983.47	5948.99	5526.6	7819.04	9531.8
O75390;Q2I0M5	42	15	310.141	1.57239e-09	1.79162e-09	4.04944	0.999999	MoG	GC	51940.7	Citrate synthase_ mitochondrial OS=Homo sapiens OX=9606 GN=CS PE=1 SV=2	14393.2	8659.04	12825.3	12724.3	17484.8	9338.08	14519.3	7140.1	13253.4	1573.17	1803.23	20898	6879.74	1020.66	12195.1	8989.31	6038.22	6985.79	2684.32	11472.6	12889.4	14818.5	10946.6	8406.22	11089.5	601.472	2034.48	13845.9	7501.49	23914.3	19935.4	45819.9	17432.6	16529	32987.3	18673.8	3133.22	35127
P12532	38	10	309.274	0.0333816	0.00648654	4.17254	0.788102	MoG	GC	47436	Creatine kinase U-type_ mitochondrial OS=Homo sapiens OX=9606 GN=CKMT1A PE=1 SV=1	966.106	707.926	1329.69	1096.96	6577.6	1133.76	1384.97	735.078	3011.59	1551.85	1094.65	3056.61	867.446	1952.56	981.144	97.456	363.392	2986.95	7018.73	852.008	2831.38	3347.15	648.941	304.798	503.724	833.113	674.896	3332.67	440.889	4933.36	1369.28	1470.17	1315.13	1369.79	4098.94	1686.61	5486.28	9311.55
P20742	33	4	189.861	0.00542595	0.00135734	4.44733	0.898151	MoG	GC	165346	Pregnancy zone protein OS=Homo sapiens OX=9606 GN=PZP PE=1 SV=4	201.645	536.414	231.612	529.269	78.6008	106.176	208.216	312.444	482.364	1462.97	853.615	237.074	317.419	1089.25	299.818	133.097	775.814	177.488	518.965	427.279	608.915	1197	222.217	734.533	78.0813	1290.52	1469.18	323.855	591.981	1526.81	401.546	562.861	323.261	224.903	335.043	44.2987	194.108	2279.3
P51858	15	7	110.518	8.28264e-05	3.31465e-05	4.46006	0.992428	MoG	GC	26902.4	Hepatoma-derived growth factor OS=Homo sapiens OX=9606 GN=HDGF PE=1 SV=1	5482.75	2882.94	2607.24	1280.29	3480.42	6842.99	7161.25	6771.89	5736.91	2352.4	3718.95	3289.94	5295.62	2173.68	5084.37	15255.5	7161.22	17126	3674.23	2215.22	2955.91	2466.52	5157.43	1897.84	4324.61	754.313	519.052	5001.8	2011.14	5261.55	21846.8	31647.9	10855.6	82769.8	54765.4	3118.53	1031.19	7600.61
P10321	30	7	248.158	5.51898e-06	2.96216e-06	4.53372	0.997791	MoG	GC	41161.8	HLA class I histocompatibility antigen_ C alpha chain OS=Homo sapiens OX=9606 GN=HLA-C PE=1 SV=3	2447.28	1616.28	2634.21	2511.81	1795.18	9309.85	5409.34	6115.1	5831.41	1164.08	2379.84	2803.67	5498.25	1304.75	3790.76	10336.3	3634.11	19870	1886.7	2891.79	3317.77	1702.23	4661.97	1591.4	3385.62	2498.51	2060.52	6290.45	4502.3	5333.55	16944.5	12327.3	8359.17	38462	44238.5	4258.95	2758.43	6802.54
P00352	96	32	726.401	7.17051e-11	1.0739e-10	4.74064	1	MoG	GC	55489.2	Retinal dehydrogenase 1 OS=Homo sapiens OX=9606 GN=ALDH1A1 PE=1 SV=2	19804.9	13814.3	29197.9	26044.3	49860.5	21226	26147.7	16062.1	25725.8	21724.4	7649.89	48854.9	13683.4	28567.1	21278.7	21369.1	20101.4	13088.9	62649	33000	29940	68180.5	21522.5	23278.6	44904	3541.55	1496.7	45178.3	29999	88207.6	58159.1	88729.3	67019.8	18465.3	11517	43704.7	82079.9	148427
P11182	21	4	125.884	2.65706e-07	1.90246e-07	4.74584	0.999698	MoG	GC	53886.4	Lipoamide acyltransferase component of branched-chain alpha-keto acid dehydrogenase complex_ mitochondrial OS=Homo sapiens OX=9606 GN=DBT PE=1 SV=3	140.387	426.171	608.947	1192.3	80.3907	326.224	290.504	396.057	1334.55	1795.67	708.421	113.15	330.461	2676.28	254.862	311.716	335.737	159.138	509.285	1142.58	1209.25	1514.22	380.099	393.127	226.179	37.6906	101.326	155.628	241.903	3020.49	1382.03	898.185	1555.9	2291.96	976.721	1092.07	3298.74	3220.68
A4QPB2	4	2	22.0507	0.00690432	0.00166874	4.8198	0.864115	MoG	GC	28654.3	Low-density lipoprotein receptor-related protein 5-like protein OS=Homo sapiens OX=9606 GN=LRP5L PE=2 SV=2	676.833	1464.97	1720.89	422.148	583.146	8114.23	1425.21	706.377	1394.43	647.545	1466.07	3050.38	872.574	6165.06	756.292	6062.17	446.441	2906.21	699.934	2307.01	1353.98	1852.29	1418.46	458.142	1394.68	19547.7	7818.8	2515.43	833.504	23233.3	1418.46	285.68	163.301	460.802	25725.8	1410.51	5226.99	8553.62
P46459	10	2	51.4278	0.000141527	5.2986e-05	4.9943	0.991726	MoG	GC	83107.8	Vesicle-fusing ATPase OS=Homo sapiens OX=9606 GN=NSF PE=1 SV=3	1109.22	1454.35	2604.27	618.411	1551.08	6032.09	2610.27	1607.21	2267.82	989.337	485.897	3007.68	1838.71	2729.74	1807.58	10693.8	3209.5	3851.16	1082.93	1289.44	1834.04	1675.38	2321.31	3136.94	3509.82	18646.5	1091.72	3558.78	3953.46	8076.23	2945.28	20725.7	1217.19	2457.61	23190.5	4298.43	3504.97	8585.7
Q9NY27	6	2	30.1058	1.32975e-08	1.25983e-08	5.20979	0.999962	MoG	GC	47297.3	Serine/threonine-protein phosphatase 4 regulatory subunit 2 OS=Homo sapiens OX=9606 GN=PPP4R2 PE=1 SV=3	4538.8	6681.02	6592.96	5635.06	1327.64	16345.4	12008.4	11015.5	20012.4	3355.16	6433.26	14349.1	18579.8	4569.76	8439.92	7421.88	17568.4	2423.81	34529.2	27390.4	30217.2	11334.9	16242	21721	8333.46	1867.78	1734.12	6469.83	10344.7	15372.8	30540.8	19993.2	35136.7	53516.5	39252.4	27819.1	34044.3	29274.4
Q15404	10	4	74.8307	3.4193e-08	2.95391e-08	5.31392	0.999995	MoG	GC	31540.3	Ras suppressor protein 1 OS=Homo sapiens OX=9606 GN=RSU1 PE=1 SV=3	174.311	734.946	481.253	1197.88	207.34	673.142	453.667	1375.7	711.853	1006.31	866.045	387.829	429.94	1160.13	537.784	328.881	1689.48	1159.44	868.311	891.51	1035.94	1071.02	793.628	2128.73	323.917	376.452	230.817	649.418	1431.08	213.058	45.3449	517.612	654.899	97.4418	330.43	537.765	592.147	646.954
P17936;O95256	2	1	12.3205	0.000286825	9.84694e-05	5.5939	0.995192	MoG	GC	32700.7	Insulin-like growth factor-binding protein 3 OS=Homo sapiens OX=9606 GN=IGFBP3 PE=1 SV=2	269.24	351.914	445.011	380.317	257.932	495.939	561.013	428.764	604.486	3.60838	0.052412	503.051	533.971	25.8488	449.377	0	31.8487	2174.6	4.04411	629.926	436.178	380.705	476.392	67.8116	440.201	32.5267	23.5133	151.392	305.133	151.845	359.936	761.849	33.1117	418.799	505.325	55.4492	23.7786	27.6445
Q8WVV4	3	1	17.1523	1.18449e-06	7.41312e-07	5.74006	0.999824	MoG	GC	68920.6	Protein POF1B OS=Homo sapiens OX=9606 GN=POF1B PE=1 SV=3	971.619	2375.12	2567.89	864.112	908.749	7393.46	2535.58	1112.47	1880.44	2458.46	472.49	3087.38	1478.77	3191.45	1723.42	12456.4	3731.71	3818.58	363.622	2754.63	2546.99	2267.11	3272.14	4920.15	2808.26	14045.2	1695.71	4428.2	1913.37	13580.4	4484.76	24009.5	1344.13	6660.32	37924.1	3360.25	5917.6	16974.1
Q16512	13	2	74.7661	0.0004958	0.000161945	6.14177	0.96805	MoG	GC	104731	Serine/threonine-protein kinase N1 OS=Homo sapiens OX=9606 GN=PKN1 PE=1 SV=2	1248.58	222.093	133.777	181.84	431.165	439.542	422.925	224.647	102.469	485.424	46.4775	62.742	746.199	34.4778	254.415	105.896	45.373	67.4943	129.462	145.642	56.7765	38.9951	560.682	247.645	1327.81	24.0182	444.6	36.2315	116.014	1210.27	3415.72	423.023	533.371	2739.55	892.212	651.211	123.834	60.6404
P36402	5	2	20.7881	5.59937e-06	3.00061e-06	6.26043	0.998427	MoG	GC	41755.7	Transcription factor 7 OS=Homo sapiens OX=9606 GN=TCF7 PE=1 SV=3	3291.14	1990.68	3221.61	1759.76	1113.18	6106.99	5883.1	4892.03	7449.21	212.502	566.555	2257.71	5513.47	3857.66	4398.37	24386.3	2422.88	42999.1	10267.7	3338.93	2712.45	1469.73	3933.4	1194.74	7825.68	104.842	150.244	2020.32	1191.43	8619	14367.1	23937	12989.1	25559.1	32523.4	5436.93	3343.79	4143.04
P30838	60	25	371.226	0.00293271	0.000791982	6.37331	0.928195	MoG	GC	50794.2	Aldehyde dehydrogenase_ dimeric NADP-preferring OS=Homo sapiens OX=9606 GN=ALDH3A1 PE=1 SV=3	618.732	291.201	607.337	494.6	1319.18	1183.69	742.642	752.996	300.978	409.397	306.797	440.818	1078.55	163.902	202.7	775.888	1337.73	28.9823	7.52444	1914.22	2029.57	1309.06	1642.84	885.655	2736.82	62.4344	75.9665	5575.17	1168.61	1433.12	1001.89	2959.79	3839.89	975.3	714.046	5611.97	131.59	383.446
Q8TCQ1	2	1	9.8569	4.16462e-08	3.53545e-08	6.38293	0.999996	MoG	GC	33220.7	E3 ubiquitin-protein ligase MARCHF1 OS=Homo sapiens OX=9606 GN=MARCHF1 PE=1 SV=1	680.003	139.582	171.837	326.138	826.171	684.739	218.444	398.089	462.983	247.694	127.807	425.151	508.78	226.737	700.803	1265.75	390.057	3778.86	3537.83	201.774	247.932	391.35	364.397	199.772	64.0487	383.148	136.291	444.72	251.693	404.821	1039.88	1315.5	893.114	2821.66	2100.41	596.358	134.343	935.203
Q16822	11	4	66.3842	0.00121173	0.000362004	6.49352	0.981594	MoG	GC	71497.5	Phosphoenolpyruvate carboxykinase [GTP]_ mitochondrial OS=Homo sapiens OX=9606 GN=PCK2 PE=1 SV=4	177.621	179.951	211.589	488.092	133.27	91.7374	125.787	945.699	1051.33	236.551	598.967	82.1158	534.282	566.064	192.629	177.25	830.044	487.937	1378.94	320.579	217.048	166.337	262.768	967.527	184.497	631.515	59.4028	389.969	529.232	205.524	192.218	2483.14	338.705	3155.85	2848.42	279.506	102.721	31.1792
P27348	26	8	210.753	4.54771e-08	3.82281e-08	6.594	0.999989	MoG	GC	28049.4	14-3-3 protein theta OS=Homo sapiens OX=9606 GN=YWHAQ PE=1 SV=1	649.774	2091.33	2975.47	1027.2	841.105	833.189	1184.77	3956.08	4956.19	461.916	1864.5	2306.04	2692.8	434.951	1836.03	1208.15	2925.23	7315.95	318.569	6177.99	2935.13	4264.05	4142.6	2054.63	2515.97	487.552	298.197	1667.67	349.927	7258.79	5282.89	5329.46	17501.6	9976.9	11057.7	6338.36	1132.6	2569.07
P24752	57	25	412.345	4.12015e-08	3.50637e-08	6.91594	0.999961	MoG	GC	45484.8	Acetyl-CoA acetyltransferase_ mitochondrial OS=Homo sapiens OX=9606 GN=ACAT1 PE=1 SV=1	5053.19	2424.07	7517.46	11583.4	16632.8	3589.01	5142.44	2795.01	3578.6	28819.2	3409.62	11460.4	3041	24332.9	6602.25	5989.75	3828.54	5327.32	1048.99	2856.35	4489.12	10452.2	3114.34	4951.68	6494.43	4729.23	2058.6	8519.52	1735.89	23699.9	5919.55	29436.2	5379.27	3333.33	2912.82	3557.61	31383.3	40044.5
P51648	32	9	246.143	1.96205e-09	2.17069e-09	7.0081	0.999999	MoG	GC	55304.1	Aldehyde dehydrogenase family 3 member A2 OS=Homo sapiens OX=9606 GN=ALDH3A2 PE=1 SV=1	3744.35	4121.49	5220.93	5361.22	3560.68	6309.38	6498.95	6174.82	12881.8	11171.6	5264.25	2988.21	9037.06	11472.7	5662.28	5776.35	6310.79	17193.7	11018.8	6015.06	3297.77	3808.29	6026.87	4410.58	4969.23	3092.07	831.459	3322.43	6819.15	3503.46	22325.1	19295.4	21686.5	23348.8	17336.7	12616.7	5247.55	3294.72
P61158	51	21	388.757	0.0100804	0.00232028	7.58047	0.833851	MoG	GC	47827.5	Actin-related protein 3 OS=Homo sapiens OX=9606 GN=ACTR3 PE=1 SV=3	560.999	5074.41	1840.03	3961.18	1577.39	2073.89	2732.21	2676.45	2198.18	395.667	4102.75	1003.99	2483.27	6517.69	1284.82	102.186	3720.12	507.008	1745.56	4364.57	2661.13	2286.81	1175.88	4189.26	2734.01	6370.41	8059.85	1155.62	5116.71	886.085	480.854	22.0237	1636.12	539.928	1885.95	5845.78	3074.04	1731.49
Q969Z3	5	1	29.1553	0.000860765	0.000268375	7.61122	0.974727	MoG	GC	38593.7	Mitochondrial amidoxime reducing component 2 OS=Homo sapiens OX=9606 GN=MTARC2 PE=1 SV=1	16.6602	146.577	75.267	32.7199	123.16	47.2226	110.763	65.1101	102.638	0	101.149	168.372	23.5674	0	7.7113	0	0	0	0	353.192	75.1513	217.315	72.3463	182.766	143.761	1942.95	2567.65	0	131.671	405.666	233.108	0	834.713	171.629	40.2632	506.25	432.506	342.998
Q9NYL9	10	2	51.3974	0.0238014	0.00481595	8.1487	0.803359	MoG	GC	39765.9	Tropomodulin-3 OS=Homo sapiens OX=9606 GN=TMOD3 PE=1 SV=1	265.334	209.494	259.718	87.3036	113.803	362.6	908.72	19.3635	218.446	134.503	11.3828	316.171	75.9523	4.67679	129.37	227.67	182.385	287.54	4.8192	142.375	68.9056	6.55265	167.121	117.056	1851.78	34.7203	11.9037	71.5248	32.8232	2654.02	922.091	372.908	0	200.517	1468.01	57.423	203.141	0
P0DJD8	13	5	115.755	0.00605132	0.00148348	8.15163	0.887515	MoG	GC	42375.5	Pepsin A-3 OS=Homo sapiens OX=9606 GN=PGA3 PE=1 SV=1	4239.3	2604.91	6472.95	22042.5	19736.6	4431.24	6199.99	2420.35	15030	34123.1	3452.46	11348.8	4311.5	56750	11536	5599.71	2079.65	12849.5	158181	7993.57	60120.4	74081.4	7765.49	4661.54	5695.84	2447.67	2218.92	3538.64	2487.71	82231.5	15368.9	92795.2	4150.28	17879	25610.5	9485.73	115465	147305
Q9P287	2	1	10.9056	4.73144e-05	2.0108e-05	8.67385	0.997949	MoG	GC	36321.7	BRCA2 and CDKN1A-interacting protein OS=Homo sapiens OX=9606 GN=BCCIP PE=1 SV=1	2083.28	549.21	1622.75	3731.09	7721.76	8171.24	1728.35	3285.12	7948.96	545.544	728.175	3049.35	2290.44	330.007	1278.71	2135.73	1652.62	0	3671.31	11487.1	9224.98	2234.98	5998.54	3861.82	8676.4	359.973	342.503	14272.6	4517.99	9585.9	9690.16	23306.8	47623.4	3912.25	3668.28	32458.4	7899.26	4171.03
Q14155	2	1	11.2511	1.78164e-07	1.3226e-07	9.09976	0.999864	MoG	GC	90924.6	Rho guanine nucleotide exchange factor 7 OS=Homo sapiens OX=9606 GN=ARHGEF7 PE=1 SV=2	608.805	421.643	331.671	220.766	39.7659	651.314	545.761	686.164	1960.56	328.312	227.596	164.148	1425.43	431.446	505.443	1095.33	1153.42	2249.01	5793.08	1121.11	922.205	219.793	583.199	638.934	1355.66	0.97051	0	44.8054	402.131	517.055	4486.12	3002.9	5410.52	7536.1	4442.68	2734.95	1632.51	1417.15
P11216	73	28	542.268	7.65236e-05	3.10591e-05	9.52691	0.99864	MoG	GC	97380.5	Glycogen phosphorylase_ brain form OS=Homo sapiens OX=9606 GN=PYGB PE=1 SV=5	1899.14	1247.47	981.346	736.485	1091.38	1421.45	1958.19	1170.46	1017.29	719.467	534.292	910.552	1359.46	237.094	743.219	6502.87	901.169	11406.2	379.894	1861.52	609.871	645.705	2078.96	1705.85	2796.71	432.755	333.767	584.14	1203.48	4515.37	10037.2	2136.42	2750.45	2087.8	1903.55	11658.4	453.255	510.389
P12830	34	11	246.234	5.23989e-05	2.19426e-05	9.89555	0.996434	MoG	GC	97912.5	Cadherin-1 OS=Homo sapiens OX=9606 GN=CDH1 PE=1 SV=3	500.743	1935.91	5849.56	469.896	191.161	1359.7	1443.95	1285.14	1368.15	893.592	694.641	1130.53	2660.52	859.015	1642.31	328.202	220.07	106.569	2923.4	723.991	559.822	694.853	2803.63	503.641	260.219	2699.24	179.359	430.56	564.984	2758.28	3895.12	292.329	5984.68	5047.38	6276.5	0.661523	150.203	42.2959
Q99733	11	6	87.7875	9.36271e-09	9.33455e-09	12.0298	0.999948	MoG	GC	42994.6	Nucleosome assembly protein 1-like 4 OS=Homo sapiens OX=9606 GN=NAP1L4 PE=1 SV=1	100.842	65.1925	16.6917	47.5809	188.568	8.65742	13.9407	56.5143	108.971	139.132	173.886	65.2767	36.3978	11.8576	27.794	29.2825	1259.43	34.7666	28.3303	143.768	334.733	204.756	88.0501	152.793	183.577	76.3055	123.041	486.863	386.144	264.29	304.408	1026.58	1330.55	46.3321	50.259	136.108	769.658	461.089
Q8N998	8	2	41.7982	2.82185e-05	1.26509e-05	14.6034	0.998244	MoG	GC	44207.8	Coiled-coil domain-containing protein 89 OS=Homo sapiens OX=9606 GN=CCDC89 PE=1 SV=1	196.852	67.0171	139.561	31.9599	200.184	504.518	329.086	77.3404	116.413	2.31316	11.5867	201.031	31.022	464.156	105.274	5939.96	9.37667	128.729	38.8428	64.6897	179.128	141.267	190.774	46.8112	139.715	32.1188	7.94901	96.1252	17.7829	629.3	338.638	0	26.1267	508.247	1373.72	69.4991	264.977	667.15
Q66LE6;Q00005	6	2	37.8315	1.21663e-09	1.42898e-09	17.0377	0.999998	MoG	GC	52612.8	Serine/threonine-protein phosphatase 2A 55 kDa regulatory subunit B delta isoform OS=Homo sapiens OX=9606 GN=PPP2R2D PE=1 SV=1	4637.4	920.684	3572.08	1915.32	936.59	1290.32	5791.08	5069.83	8099.48	1981.14	474.508	2577.52	11474.4	902.26	3440.91	3221.75	4920.39	45620	36578.5	5248.67	6093.66	1149.13	4767.27	2903.05	4417.52	491.055	78.7066	2364.88	2172.7	9062.95	20652.1	18318.3	27887.2	37547.8	48905.2	3271.4	2167.93	6968.27
Q96CX2	31	16	205.086	3.34967e-05	1.47096e-05	17.3722	0.998065	MoG	GC	35986	BTB/POZ domain-containing protein KCTD12 OS=Homo sapiens OX=9606 GN=KCTD12 PE=1 SV=1	738.945	589.967	732.172	445.246	449.651	1063.75	786.486	740.724	2007.68	488.621	522.121	465.96	2188.46	915.015	707.386	2522.15	426.917	5375.97	537.892	373.912	146.579	205.237	612.75	104.874	386.294	12.4345	185.229	242.025	404.354	2533.08	5486.32	6635.65	2378.71	1714.21	190.633	365.886	2.08406	34.4664
O14490	3	1	14.9971	3.9726e-12	8.06192e-12	26.3402	1	MoG	GC	110185	Disks large-associated protein 1 OS=Homo sapiens OX=9606 GN=DLGAP1 PE=1 SV=1	2163.76	425.297	935.223	666.577	2750.8	429.788	1223.84	532.144	397.292	116.171	49.9411	1096.14	352.681	1042.79	1248.41	505.833	477.166	2.08102	110.716	1116.58	811.23	742.903	1153.18	1280.52	1418.69	118.731	1256.97	1677.12	65.1654	23838.4	18145.7	28201.7	6874.66	9613.33	13838.3	570.926	294.666	9603.43
Q6P3W2	3	1	15.877	0.000502167	0.000163713	34.3834	0.984662	MoG	GC	17481.5	DnaJ homolog subfamily C member 24 OS=Homo sapiens OX=9606 GN=DNAJC24 PE=1 SV=2	0	95.568	741.2	0	23.872	270.701	1110.57	0	63.5333	0	0	180.026	0	0	2.49742	0	0	885.245	0	81.9578	0	541.593	8.76437	0	429.701	0	0	0	0	46.3702	113.828	74.4117	154.309	0	0	53.0931	77.6606	245.221
P55265	10	1	52.3201	0.034891	0.00674543	36.035	0.837567	MoG	GC	137264	Double-stranded RNA-specific adenosine deaminase OS=Homo sapiens OX=9606 GN=ADAR PE=1 SV=4	17.9664	32.1116	129.417	5.22426	200.075	10.6588	82.1519	3.69626	18.9267	199.406	18.7943	1158.58	6.94171	324.623	0	0	14.7131	0	8.5355	4.95974	0	751.862	0.0180616	34.2362	0	64.4201	103.656	17.3043	10.849	132.586	0	2573.58	28.8404	7.99347	0	262.443	326.153	637.315
Q9HCY8	8	2	43.1609	0.00243883	0.00067022	36.7349	0.972286	MoG	GC	11833.2	Protein S100-A14 OS=Homo sapiens OX=9606 GN=S100A14 PE=1 SV=1	13.529	29.2297	10.4131	46.975	15.6809	30.0279	0	18.7082	28.5228	333.535	36.6097	10.827	7.551	184.926	7.27951	2.46556	11.2509	0	38.7793	39.7557	11.8069	16.2058	11.5295	67.6659	2.93266	87.9559	200.6	78.1545	26.6791	0	0	10.0074	159.068	4485.53	508.155	48.8352	22.7674	0
Q7Z2Y5	12	4	67.1889	2.80844e-09	2.98204e-09	39.1889	0.999984	MoG	GC	179620	Nik-related protein kinase OS=Homo sapiens OX=9606 GN=NRK PE=1 SV=2	787.06	163.966	496.418	170.118	3112.85	4154.81	490.072	154.69	225.995	659.718	67.1578	2714.71	157.725	338.281	306.062	1599.33	297.567	2614.15	771.067	183.984	391.928	421.648	363.931	280.46	550.108	440.088	485.91	2280.72	186.85	3181.22	541.503	4202.08	1279.98	6518.02	13690.8	60.1282	655.319	3667.96
Q9UJ68	2	1	11.0074	0.00020163	7.23349e-05	43.6121	0.997783	MoG	GC	26417.7	Mitochondrial peptide methionine sulfoxide reductase OS=Homo sapiens OX=9606 GN=MSRA PE=1 SV=1	15.9453	262.142	1907.38	4.58095	32.7841	0	4.53539	208.435	48.4677	472.191	185.713	401.127	381.912	386.079	59.6296	0	83.37	43.6366	0.134661	5.94548	3.32365	164.883	156.068	66.4652	0	779.619	148.569	5.44425	2.4395	2079.71	725.43	497.782	722.069	13373.2	9598.32	407.935	0	70.6341
P48740	2	1	8.5597	1.34784e-08	1.26995e-08	103.729	0.999999	MoG	GC	80900.6	Mannan-binding lectin serine protease 1 OS=Homo sapiens OX=9606 GN=MASP1 PE=1 SV=3	248.47	299.427	236.335	99.0955	8.03414	851.397	383.085	55.669	578.01	424.987	153.035	115.416	234.255	321.713	589.565	1054.93	213.066	7675.01	3091.45	72.5231	121.597	116.853	293.401	96.2481	430.059	4.53857	0	75.3936	175.453	2968.01	8469.93	13941.2	10173.5	4257.66	3619.36	3274.77	1564.38	4092.98
Q9BVS4	4	1	20.9123	7.19351e-09	7.25625e-09	199.531	0.999979	MoG	GC	63739.4	Serine/threonine-protein kinase RIO2 OS=Homo sapiens OX=9606 GN=RIOK2 PE=1 SV=2	8.70021	124.6	47.7947	5.85708	2.64859	16.7915	11.1606	0	0	22.6994	4.03421	53.6445	69.3374	41.9974	0	0	0	660.4	0	5.2826	13.0612	156.531	65.9694	0	786.612	0	0	0	2.04322	701.158	1156.19	0	222.012	25.959	266.429	851.118	594.171	816.658
Q9H668	2	1	10.6091	4.03578e-05	1.73916e-05	268.58	0.986514	MoG	GC	42461.3	CST complex subunit STN1 OS=Homo sapiens OX=9606 GN=STN1 PE=1 SV=2	0	93.3761	0	71.1312	0	0	0	7.83361	0	0	219.123	0	0	0	0	0	25.0267	0	0	296.839	91.8764	121.54	46.552	130.437	0	0	96.543	0	0	117.69	0	0	47.8345	166.107	845.485	199.042	105.701	48.1546
P24821	8	1	56.549	0.0483884	0.00896088	403.206	0.756515	MoG	GC	246499	Tenascin OS=Homo sapiens OX=9606 GN=TNC PE=1 SV=3	13.3781	2.34477	17.1016	6.52027	11.2114	78.0247	4.75622	158.934	290.434	2.81812	4.51534	0.573363	251.39	20.0326	40.6211	82.231	19.6513	18151.5	11.6675	9.53673	29.8872	1.67089	77.8372	0.898453	0	339.036	8.47617	2.62945	4.52212	13.5726	113.696	2945.94	175.58	8669.44	10400.8	1.85692	6.59011	0
Q86W28	16	2	95.4703	0.0470023	0.00873249	2.22662	0.807609	NGM	GC	121939	NACHT_ LRR and PYD domains-containing protein 8 OS=Homo sapiens OX=9606 GN=NLRP8 PE=2 SV=2	72.6327	101.02	197.907	358.268	202.482	472.739	343.797	470.671	129.535	49.4891	9.15581	160.84	281.698	35.7198	406.368	210.286	121.52	52.9896	167.125	297.788	188.245	254.96	355.737	332.114	175.075	224.697	28.6633	387.035	82.6844	960.324	712.778	0	0	0	0	21.3741	86.703	121.382
P00734	36	10	203.41	0.00980816	0.00226675	2.62719	0.916129	NGM	GC	71519.7	Prothrombin OS=Homo sapiens OX=9606 GN=F2 PE=1 SV=2	48.0194	571.911	334.828	309.454	54.3167	360.386	131.839	399.037	477.106	590.141	370.031	107.915	147.074	20.8843	144.795	6.77363	423.564	167.661	103.24	136.326	310.677	242.795	217.824	358.702	158.169	105.832	1171.92	83.2644	513.222	382.07	54.7699	0	34.1686	0	27.6748	215.639	320.663	222.533
O75821	13	4	84.2278	0.00213271	0.000595157	3.15922	0.97045	NGM	GC	35896.2	Eukaryotic translation initiation factor 3 subunit G OS=Homo sapiens OX=9606 GN=EIF3G PE=1 SV=2	1873.24	5685.78	3812.1	5828.49	1578.95	2702.22	3220.25	5612.99	3757.34	3400.89	5428.74	2600	2554.42	4284.28	4136.18	617.224	6099.85	2624.52	3074.63	5472.16	3921.33	4105.89	4163.93	4980.38	1851.08	1366.86	2333.51	2489.18	6673.65	2624.5	133.631	294.67	934.309	25.6403	285.951	1935.87	5063.97	4487.38
A0A0B4J2D5;P0DPI2	8	5	65.2677	0.000246553	8.59341e-05	3.18778	0.99497	NGM	GC	28484.6	Glutamine amidotransferase-like class 1 domain-containing protein 3B_ mitochondrial OS=Homo sapiens OX=9606 GN=GATD3B PE=1 SV=1	1901.91	3914.62	4997.87	2382.83	4402.85	1939.1	3905.81	2066.93	1162.24	4845.17	1315.7	1864.34	1422.27	3253.44	2009.95	785.962	712.236	42.2603	297.487	2943.81	1585.48	3450.32	1711.01	1801.14	3420.19	9176.46	3484.89	1597.76	2214.8	5112.18	636.118	47.0586	228.057	5.40192	580.536	3084.04	2831.65	3249.95
P07814;O60756	55	11	321.68	0.0165827	0.0035479	3.2289	0.908074	NGM	GC	172188	Bifunctional glutamate/proline--tRNA ligase OS=Homo sapiens OX=9606 GN=EPRS1 PE=1 SV=5	1733.97	1934.79	1792.93	2636.2	1535.9	1280.46	1672.34	1586.99	1601.6	396.952	1200.63	1295.29	1106.77	388.986	1669.4	660.245	3948.1	860.688	1286.73	1977.61	1764.88	1375.84	1598.65	3305.74	1296.09	402.741	336.568	1572.62	1581.22	1673.75	1330.96	1715.19	393.023	169.18	404.174	479.461	627.99	714.952
P26232	34	3	208.664	0.00161382	0.000464721	3.64858	0.957321	NGM	GC	106112	Catenin alpha-2 OS=Homo sapiens OX=9606 GN=CTNNA2 PE=1 SV=5	537.739	679.149	537.362	592.271	1189.45	435.024	404.435	385.299	807.089	926.469	764.522	814.691	545.297	743.016	703.933	155.524	871.722	536.872	256.444	397.103	414.031	399.197	474.849	653.673	625.703	872.826	504.397	687.218	824.904	198.737	612.971	68.9885	198.99	190.443	180.087	215.293	567.247	345.868
P61026	32	9	233.148	0.00101578	0.000309944	4.69743	0.977505	NGM	GC	22769.1	Ras-related protein Rab-10 OS=Homo sapiens OX=9606 GN=RAB10 PE=1 SV=1	887.025	2606.65	1396.58	2932.26	738.256	925.118	1388.81	1871.46	1513.77	949.384	3246.33	825.933	319.626	609.749	1212.86	227.045	1000.33	356.444	646.67	2608.85	1905.21	2418.49	1604.17	642.247	874.376	581.362	615.98	1353.4	2949.4	2033.97	645.406	592.576	1165.6	507.751	33.493	1566.96	1669.4	1644.81
Q7Z406	97	16	631.097	0.0499963	0.00920398	4.7143	0.816625	NGM	GC	228840	Myosin-14 OS=Homo sapiens OX=9606 GN=MYH14 PE=1 SV=2	5862.33	1357.64	3772.88	1393.98	3340.52	3995.83	2525.9	6576.49	7908.33	369.423	1150.68	3405.47	6676.68	459.017	6993.7	7123.59	266.611	45.4765	4096.74	2788.27	4533.69	3276.3	4799.57	1363.02	3366.21	202.451	158.391	5951.17	1765.06	2965.71	3824.54	1561.89	2241.33	1102.87	936.229	2944.98	2798.78	5188.71
P26368	3	1	16.2763	0.0147446	0.0032148	4.97364	0.907132	NGM	GC	53843.3	Splicing factor U2AF 65 kDa subunit OS=Homo sapiens OX=9606 GN=U2AF2 PE=1 SV=4	124.608	1496.19	1003.98	803.334	173.211	295.785	936.044	487.163	295.895	644.531	1915.94	483.313	171.971	652.558	353.869	0	274.956	45.4203	11.1969	1710.27	562.034	1157.22	550.384	468.725	503.418	161.622	751.089	265.659	1049.72	0	157.644	0	808.561	17.3564	0	300.292	707.187	219.876
Q9NZ08	67	22	461.048	0.0056795	0.00140948	5.22512	0.968423	NGM	GC	107805	Endoplasmic reticulum aminopeptidase 1 OS=Homo sapiens OX=9606 GN=ERAP1 PE=1 SV=3	7724.2	3338.76	12083.3	3775.27	21933.8	2431.08	7049.76	7410.46	3614.62	2984.3	3982.64	4539.24	12114	3381.47	3859.69	5396.51	1209.46	4065.55	2289.89	4243.85	4908.88	3812.8	6310.9	3770.68	4609.57	4649.16	3110.84	2098.31	4243.47	3569.12	4122.15	1287.7	7207.73	3854.61	2025.64	6915.37	3696.01	2893.55
O95433	2	1	9.5653	0.0401569	0.00759649	5.36543	0.89751	NGM	GC	38445.5	Activator of 90 kDa heat shock protein ATPase homolog 1 OS=Homo sapiens OX=9606 GN=AHSA1 PE=1 SV=1	1504.31	51.3521	359.233	42.6078	1482.46	1255.39	1649.07	18.2806	33.1578	341.208	16.0676	831.816	109.066	57.7158	1905.95	0	35.4492	262.693	18.6109	10.2336	114.551	6.79121	421.2	0	2754.36	0	0	835.853	19.2175	422.435	20.9941	0	30.7356	123.546	0	71.6761	0	0.508902
Q96MI9	4	1	22.658	0.0139711	0.00306367	5.49231	0.942259	NGM	GC	127041	Cytosolic carboxypeptidase 4 OS=Homo sapiens OX=9606 GN=AGBL1 PE=1 SV=3	308.429	2209.75	251.994	808.919	209.059	327.626	342.148	1849	3728.51	41.6347	162.312	287.922	1575.71	51.3832	374.595	134.281	148.387	46.5063	178.294	3767.98	3999.59	1953.1	2856.17	152.173	160.242	68.1181	114.482	814.376	412.273	208.779	370.178	1344.29	195.865	728.646	237.476	206.388	92.6471	688.269
Q8NHP1	30	6	185.342	0.00177688	0.000505315	6.81635	0.986154	NGM	GC	37369.2	Aflatoxin B1 aldehyde reductase member 4 OS=Homo sapiens OX=9606 GN=AKR7L PE=2 SV=7	258.602	339.903	579.338	777.084	771.354	182.67	298.844	60.3924	111.193	355.609	207.99	332.509	24.2518	224.836	196.587	1.42369	144.229	38.0325	36.9893	280.455	185.593	527.217	92.051	65.4748	292.373	116.892	59.6526	325.962	191.802	150.466	2.74267	9.37308	16.3103	0	0.286603	125.74	212.856	762.725
P14314	31	13	241.827	7.0091e-05	2.86517e-05	7.1168	0.998934	NGM	GC	60395	Glucosidase 2 subunit beta OS=Homo sapiens OX=9606 GN=PRKCSH PE=1 SV=2	2421.87	1023.53	2846.32	1383.17	2319.92	1952.76	2593.87	1859.76	3099.35	323.258	675.071	655.494	753.526	981.856	2864.41	3856.2	69.5909	5536.75	3255.18	1215.08	1434.08	1441.19	1090.27	30.0419	1573.04	308.995	285.885	2102.72	457.19	968.921	1006.65	672.181	100.492	403.665	1525.66	236.056	65.1013	893.578
O75608	5	3	25.9511	0.0177562	0.00376376	8.26205	0.943524	NGM	GC	25011.8	Acyl-protein thioesterase 1 OS=Homo sapiens OX=9606 GN=LYPLA1 PE=1 SV=1	75.8867	83.7627	89.7484	67.2896	159.463	23.4582	245.667	20.3511	9.53101	2.65208	16.9019	184.886	7.89418	23.6668	20.0895	0	7.72879	0	143.655	49.6582	17.427	141.513	33.384	18.046	41.3686	31.5085	719.896	30.8994	26.7194	99.5867	47.7483	5.91913	24.6936	37.2511	1.56693	68.3939	13.981	5.69608
Q9UKM9	6	2	43.0987	5.3353e-07	3.58789e-07	8.35919	0.999928	NGM	GC	32520.2	RNA-binding protein Raly OS=Homo sapiens OX=9606 GN=RALY PE=1 SV=1	26028.6	22020.1	28753.6	81403.8	4354.29	71192.1	43003.2	94910.2	233920	11802.3	20868.1	15428.1	120716	46375.3	68361	34201.6	113211	58363.8	360731	42397.5	111588	16157.7	94119.8	59114.4	11632.2	3715.51	3299.93	35269.8	98056.4	13485	18219.6	12952.1	2788.26	93827.1	30631.8	19516.7	9677.48	11366.3
Q5TA31	4	1	26.3556	0.000277575	9.59663e-05	8.60997	0.997646	NGM	GC	26817.2	E3 ubiquitin-protein ligase RNF187 OS=Homo sapiens OX=9606 GN=RNF187 PE=1 SV=2	608.318	4559.63	25504.9	2013.93	785.968	1681.9	30076.3	6602.45	10283.8	23476.7	7321.54	12564.9	13460.2	7165.29	5790.18	0	650.217	0	21690.1	2051.39	3142.77	21524.7	20983.1	4006.46	550.536	0	0	2924.37	1095.58	31110	2678.35	414.411	68624	598.589	2883.62	1560.33	3384.24	4157.28
O43681	5	1	30.8116	0.00159644	0.000460491	9.07275	0.993857	NGM	GC	39249.1	ATPase GET3 OS=Homo sapiens OX=9606 GN=GET3 PE=1 SV=2	12.11	1469.17	414.401	44.9514	0	58.7315	312.505	233.635	198.257	9.9067	5.17785	109.367	40.0837	4.53036	130.63	0	14.7018	0	3.94183	374.002	122.227	267.481	111.027	74.1259	57.4107	0.502195	0	43.4654	7.48362	78.2262	0	0	0	0	0	114.621	0.497983	0
P61916	8	4	53.0002	0.00274851	0.000746944	10.7912	0.937575	NGM	GC	16912.4	NPC intracellular cholesterol transporter 2 OS=Homo sapiens OX=9606 GN=NPC2 PE=1 SV=1	23.0163	5429.73	3430.01	3242.53	12.074	89.0057	340.891	1128.31	2050.84	2553.04	1913.84	457.904	257.243	2152.71	223.746	23.8289	3800.86	1383.28	805.234	4706.57	1034.04	1621.01	1623.61	1033.53	304.623	752.002	327.583	349.049	1890.62	126.933	55.8215	0	63.4445	15.6063	0	1902.17	484.418	165.176
Q6ZU52	5	2	24.7304	0.0250769	0.00504662	11.5238	0.969047	NGM	GC	80132.2	Uncharacterized protein KIAA0408 OS=Homo sapiens OX=9606 GN=KIAA0408 PE=1 SV=1	493.111	10.0252	56.2011	4.43737	108.21	0.554056	3.74752	16.4406	17.0252	1.43808	0.706057	17.9425	24.0271	1.66115	36.8778	3.58066	152.763	0	0	0	7.23846	5.61213	21.45	0	12.812	167.523	171.973	16.139	14.3082	11.112	3.00234	14.0053	9.74001	175.37	33.9687	0.996952	0	0
P56851	3	1	14.6564	5.64011e-06	3.01772e-06	13.241	0.999819	NGM	GC	17926.5	Epididymal secretory protein E3-beta OS=Homo sapiens OX=9606 GN=EDDM3B PE=1 SV=2	177.111	657.431	660.228	437.732	149.889	663.058	358.032	967.032	61.0563	422.668	501.17	266.439	97.3447	74.5985	281.083	69.1408	521.75	0	89.7569	457.128	519.409	836.932	378.486	426.653	82.4746	618.346	0	129.293	354.488	0	26.6343	0	50.7313	0	53.3349	918.685	488.96	274.821
Q1T7F1	2	1	10.6476	0.000189276	6.84758e-05	13.8969	0.996778	NGM	GC	9157.22	Putative chemokine-related protein B42 OS=Homo sapiens OX=9606 PE=5 SV=1	79847	14582.7	15394.8	47127.8	7468.97	10228.6	15947.6	53959.7	118089	5883.52	16397.7	8579.64	17896.7	22448.3	23197.9	6179.6	15035.1	15674.6	17810.7	48694.5	65337.9	21349	22957.7	53162.5	13023.4	7840.59	10963.1	63913.2	116559	7624.87	7145.84	1325.44	25396.6	4938.06	2707.89	59881.9	28995.8	9621.2
Q96C36	4	1	23.3796	0.0169174	0.00361051	14.0412	0.939267	NGM	GC	33979.4	Pyrroline-5-carboxylate reductase 2 OS=Homo sapiens OX=9606 GN=PYCR2 PE=1 SV=1	1190.01	84.1933	84.407	60.154	99.6941	38.4385	122.251	0	4.69604	15.6521	5.41472	0	9.78426	45.2608	24.6671	0	53.5593	0	15.987	6.38401	0	55.5992	33.0079	82.2912	378.856	182.298	77.5351	73.0798	33.2389	33.3793	0	0	0	0	0	0	21.9545	1751.88
Q32MZ4	2	1	11.9462	0.00104464	0.000318467	16.4433	0.995542	NGM	GC	89880.5	Leucine-rich repeat flightless-interacting protein 1 OS=Homo sapiens OX=9606 GN=LRRFIP1 PE=1 SV=2	337.711	737.535	222.506	484.417	65.1766	60.3313	590.334	41.4324	92.0855	32.3709	525.866	0	0	542.918	21.7343	0	202.115	0	0	397.923	0	25.3405	121.296	136.103	552.133	222.798	79.3056	0	767.754	712.31	0	0	18.4971	0	0	1603.71	0	0
P17516	31	4	229.515	2.95341e-05	1.31377e-05	18.6707	0.9993	NGM	GC	37466.1	Aldo-keto reductase family 1 member C4 OS=Homo sapiens OX=9606 GN=AKR1C4 PE=1 SV=3	700.814	780.357	496.91	490.314	195.52	1058.9	452.352	1487.04	1116.56	1495.79	2049.44	137.671	122.686	4808.08	230.443	13.8095	1109.01	15.0644	12.5733	500.777	410.54	554.475	177.058	28.6592	16.606	1433.69	22.3329	394.223	866.645	129.656	171.03	34.824	24.3693	325.97	81.6377	3057.14	1939.93	58.593
P19474	8	1	47.7835	3.33356e-12	6.88731e-12	20.4554	1	NGM	GC	55196.3	E3 ubiquitin-protein ligase TRIM21 OS=Homo sapiens OX=9606 GN=TRIM21 PE=1 SV=1	60.309	724.737	99.9069	205.451	22.6436	357.205	116.749	39.0282	108.753	294.783	329.269	583.828	115.237	211.97	74.3796	229.03	99.902	0	104.654	179.993	126.437	68.0477	73.4932	216.39	133.26	142.532	401.733	112.409	162.962	24.5372	10.618	0	139.085	38.2173	0	377.916	44.831	36.4644
O76015	6	2	54.2163	0.00758267	0.00180113	28.1349	0.972889	NGM	GC	52076.8	Keratin_ type I cuticular Ha8 OS=Homo sapiens OX=9606 GN=KRT38 PE=1 SV=3	9102.49	113967	141615	2339.53	2409.71	22273.3	139097	49236	67166.8	2492.6	1741.28	54378.8	102793	1933.17	772.111	519.526	3848.72	939.764	90574.2	1387.82	1194.02	939.705	892.105	61293.1	7065.23	3440.69	337.969	24627.8	49788.1	507.971	414.224	362.881	1048.23	160713	47118.6	0	1796.22	668.482
Q13905	11	2	64.2206	1.03979e-05	5.17578e-06	35.5327	0.999846	NGM	GC	121289	Rap guanine nucleotide exchange factor 1 OS=Homo sapiens OX=9606 GN=RAPGEF1 PE=1 SV=3	367.56	1.04629	4.73949	21.1533	72.2367	111.47	10.6971	24.6221	247.149	73.3902	5.70704	1.09132	60.9426	16.6031	0	27.2996	0	32.7445	0	174.637	37.0909	39.9166	184.222	81.5595	3.58655	0	334.757	0	0	0	0	0	0	0	0	5.58336	0	0
O00712	3	1	17.7519	2.11119e-06	1.24997e-06	36.3625	0.999995	NGM	GC	47784.1	Nuclear factor 1 B-type OS=Homo sapiens OX=9606 GN=NFIB PE=1 SV=2	57.7447	2143.49	328.665	2633.98	23.3071	644.476	822.618	2583.82	14249.9	62.4583	61.9025	178.798	483.632	2.79339	1911.4	0	3854.19	1240.15	128.767	343.938	176.057	426.071	483.094	575.585	155.97	196.35	977.802	240.766	1661.39	345.307	0	0	0	0	0	119.252	228.332	247.492
P54727	9	3	74.0539	9.15934e-14	2.61778e-13	48.3547	1	NGM	GC	43228.3	UV excision repair protein RAD23 homolog B OS=Homo sapiens OX=9606 GN=RAD23B PE=1 SV=1	264.541	387.996	122.924	252.863	52.1068	39.9381	93.4853	30.5396	9.79984	89.1986	273.208	8.46486	1.38122	331.294	10.7162	4.58327	141.206	46.3901	14.6934	140.914	10.9815	7.51819	21.7825	245.633	27.0802	511.376	511.342	60.1237	289.431	16.0482	0	0	0	0	0	45.9721	0	0
P11215	19	2	127.339	3.05311e-12	6.38483e-12	68.871	1	NGM	GC	128490	Integrin alpha-M OS=Homo sapiens OX=9606 GN=ITGAM PE=1 SV=2	51.3041	1274.92	603.039	2043.17	71.145	88.9576	272.922	1263.99	2318.06	1437.09	2080.35	122.901	55.9186	1604.93	191.102	83.853	535.717	95.1194	1906.29	767.432	946.081	681.793	1137.72	1067.89	224.822	197.31	480.072	80.0597	961.931	11.2188	0	0	0	0	0	225.641	51.2967	13.4775
Q14938	3	1	17.314	1.04352e-05	5.18685e-06	105.34	0.999992	NGM	GC	55611.5	Nuclear factor 1 X-type OS=Homo sapiens OX=9606 GN=NFIX PE=1 SV=2	147.562	275.19	247.741	46.7693	439.637	18.1483	1737.07	304.937	264.903	4.28044	0	0	141.156	0	13.4119	0	0	0	280.208	2.98413	188.339	5.09915	571.29	2.64591	1397.22	5.83232	12.8754	72.5111	0	0	0	0	35.0386	293.737	0	290.183	0	0
P05091	70	27	557.105	2.55774e-05	1.15772e-05	2.0699	0.999201	PanG	GC	56894.6	Aldehyde dehydrogenase_ mitochondrial OS=Homo sapiens OX=9606 GN=ALDH2 PE=1 SV=2	9963.98	8357.44	12797.2	11342.3	14794.9	11401.2	12403.8	10270.3	7893.52	10355.3	7458.81	10409.4	8848.9	12561.1	9403.43	5058.23	12119.6	6552.92	8933.59	14308.6	13171.9	12418.2	10901.4	12715.1	16637.2	2327.19	3117.2	13755.4	20255.6	21185.5	14520.6	8741.43	27091.1	3658.96	13734.2	18213.7	18503.8	19416.1
P19338	62	27	453.611	0.000122336	4.66709e-05	2.09393	0.999244	PanG	GC	76671.5	Nucleolin OS=Homo sapiens OX=9606 GN=NCL PE=1 SV=3	5105.01	8263.38	7594.56	6492.52	7724.54	7063.97	9814.45	7874.16	5223.37	10978.2	9961.39	3842.62	5345.97	9491.74	7230.12	11258.1	10423.2	6095.04	4159.4	6788.94	4314.2	4938.97	4926.39	8634.67	9151.69	11178.2	9286.33	4251.84	10756.2	9325.88	14769.2	9390.06	19774.7	3459.43	1030.06	4244.19	3729.06	3598.21
P51659	69	23	501.265	7.00791e-05	2.86517e-05	2.16663	0.998602	PanG	GC	80142.7	Peroxisomal multifunctional enzyme type 2 OS=Homo sapiens OX=9606 GN=HSD17B4 PE=1 SV=3	2389	2554.38	2881.11	1199.58	2931.14	2931.05	3395.54	2644.12	1552.64	3047.31	885.653	3667.07	3174.8	1595.33	3728.49	2711.59	1626.49	1407.66	2009.9	1987.07	1692.81	3044.65	3449.54	2170.14	4612.11	2240.76	2154.03	2361	3588.67	6899.3	6646.41	2512.76	4193.77	5569.69	1511.65	7198.5	3788.88	2696.32
O60506	49	20	388.077	0.0275042	0.0054463	2.24939	0.909534	PanG	GC	69830.8	Heterogeneous nuclear ribonucleoprotein Q OS=Homo sapiens OX=9606 GN=SYNCRIP PE=1 SV=2	1496.39	4283.02	3088.35	4045.34	2379.27	2484.66	3105.63	2641.64	1789.32	4424.22	4329.02	2739.07	2167.82	3482.81	2134.7	1423.21	6636.13	2258.33	2323.71	3237.33	2641.69	3429.56	2459.45	3786.81	3274.83	5317.54	3165.33	3104.73	3945.09	5559.94	3346.47	2830.79	5279.82	4038.84	3417.63	3731.68	2807.61	2297.89
Q9P2E9	124	50	921.83	0.000688123	0.000218926	2.25164	0.994795	PanG	GC	152856	Ribosome-binding protein 1 OS=Homo sapiens OX=9606 GN=RRBP1 PE=1 SV=5	5082.46	2895.7	2925.42	4858.41	6360.71	4439.9	6434.7	5798.56	6872.76	1717.12	3463.08	3471.08	2973.45	525.995	5413.04	7097.29	1990.49	725.499	4076.74	5770.91	3972.4	2579.61	5739.19	1630.18	6183.29	503.992	5642.94	5855	7062.43	4226.19	6490.5	8717.07	7269.04	4605.7	2278.89	4605.01	1801.2	2497.78
O95299	15	2	109.585	5.18256e-08	4.33521e-08	2.49622	0.999998	PanG	GC	41092.8	NADH dehydrogenase [ubiquinone] 1 alpha subcomplex subunit 10_ mitochondrial OS=Homo sapiens OX=9606 GN=NDUFA10 PE=1 SV=1	6395.66	8462.22	8742.86	4834.76	10211.1	6914.11	10049.9	3518.61	2199.87	6491.66	957.776	6256.05	2886.74	14015.4	6319.92	3301.43	1431.8	10570.1	3382.72	12319.8	5912.5	6227.91	7656.75	7818.36	15593.1	1959.34	2003.72	6515.68	6390.19	21511.5	17999.6	11394.7	16005.8	6205.46	10844.6	16011.7	9926.69	12595.7
Q14697	74	29	578.582	8.79519e-13	2.1094e-12	2.54412	1	PanG	GC	107330	Neutral alpha-glucosidase AB OS=Homo sapiens OX=9606 GN=GANAB PE=1 SV=3	16322.5	11126.2	15842	11434.8	23617.6	18014.5	20182.6	11382.5	7124.79	20272.8	16310.4	13400.2	10753	15455.6	20293.8	23312.6	7900.14	10464.4	2721.26	17452.9	15802	14453.5	14275.3	8790.3	22059.5	2259.37	2797.46	15045.7	10493.2	32107.9	34664	32854.1	25167.5	28507.1	30942	23166.3	16890.8	29256.5
P49798	3	1	16.0848	0.00918728	0.00213912	2.56633	0.909689	PanG	GC	23883	Regulator of G-protein signaling 4 OS=Homo sapiens OX=9606 GN=RGS4 PE=1 SV=1	301.128	2029.29	1862.15	274.561	452.471	2917.98	1604.77	1680.2	2943.23	165.95	289.843	1244.25	2879.53	565.689	1446.11	3751.76	337.233	900.529	526.162	1599.46	1681.26	1570.08	1349.24	348.176	306.5	1466.93	344.517	700.099	239.252	1812.06	442.447	1838.81	247.602	1368.89	6971.69	797.122	2385.32	3636.92
Q00610	168	69	1171.41	0.00490318	0.00124196	2.60903	0.991078	PanG	GC	193383	Clathrin heavy chain 1 OS=Homo sapiens OX=9606 GN=CLTC PE=1 SV=5	8567.3	8483.61	8282.5	7018.31	8836.27	6992.64	9240.53	5828.34	5968.25	8716.18	6192.68	9186.46	3915.6	10354.3	9683.84	7048.47	7007.32	2814.94	7356.41	10513.4	11020.6	10922.1	9934.83	11361.3	10669.4	8908.64	3067.53	8011.91	11745.5	18647.5	19612.9	2605.67	9512.54	5262.19	9229.1	17647.7	12360.6	18871.2
Q13642	19	8	121.767	0.0323303	0.00631444	2.6484	0.78674	PanG	GC	38030.9	Four and a half LIM domains protein 1 OS=Homo sapiens OX=9606 GN=FHL1 PE=1 SV=4	237.395	772.05	328.244	94.8277	420.965	152.027	650.848	574.585	91.0142	432.813	648.618	82.3165	150.559	148.8	401.89	331.764	156.906	94.1112	473.777	1014.81	516.676	1093.52	1138.33	762.867	169.376	27.9003	103.892	157.179	425.545	1887.76	1546.4	285.015	822.548	214.807	298.25	1611.56	131.686	55.8049
P14550	49	17	367.889	0.0013736	0.000405521	2.65162	0.985974	PanG	GC	36915.3	Aldo-keto reductase family 1 member A1 OS=Homo sapiens OX=9606 GN=AKR1A1 PE=1 SV=3	6051.72	16771.8	8944.83	19299.8	9961.87	9046.44	6928.36	14274.4	7137.22	3125.46	6404.16	10381.4	9394	4890.63	10529.1	16094.1	5368.71	44372.7	44456.6	15291.1	17156.8	16868.7	12104.2	15830.6	10422.5	2166.53	1617.02	11836.1	18668.1	13637	18697	33083.7	12584	24911.7	31279.5	5504.85	4936.58	11526.2
P61626	57	30	281.041	8.72138e-05	3.46999e-05	2.77909	0.999478	PanG	GC	16993.3	Lysozyme C OS=Homo sapiens OX=9606 GN=LYZ PE=1 SV=1	38265.6	14422.2	29789.3	4677.65	24136.5	47123.3	52955.2	21885.3	17786.7	17400.7	12616.5	31604.5	38883.1	6696.59	52856.5	66256.1	15612.3	62151.9	25904.1	12646	26622.9	13437.3	41501.5	11810.4	77034.9	8510.04	9854.73	27769.1	17080.8	6749.03	22968.3	30672.2	23953.3	73159	31846.8	37626	37989.2	21443.7
P07910	31	10	231.93	0.000136404	5.12959e-05	2.77927	0.998409	PanG	GC	33727.1	Heterogeneous nuclear ribonucleoproteins C1/C2 OS=Homo sapiens OX=9606 GN=HNRNPC PE=1 SV=4	7737.7	6129.57	10306.1	7896.34	10342.3	8557.31	11776.7	10101.7	12185.5	2122.96	1725.04	7778.02	5515.43	1601.08	8193.41	1118.88	5719.33	37095.9	27357.5	7074.82	10548.2	6299.29	8608.58	4103.3	37825.1	1667.32	8889.55	8278.58	9604.5	12421.1	17990.3	9567.11	8418.61	6407.77	6415.26	11756.1	6474.97	7591.28
O95994	58	30	315.827	0.000155653	5.734e-05	2.82866	0.999677	PanG	GC	20036.3	Anterior gradient protein 2 homolog OS=Homo sapiens OX=9606 GN=AGR2 PE=1 SV=1	23457.5	49553.2	31379.3	56988.6	22552.6	34522	47924.6	48706.6	63271.9	14746.8	17331.5	30689.6	52333.3	38458.9	44057.2	35416.3	57620.2	52508.4	11285	96554.4	79217.9	51544.9	75612.4	54202.6	45880.4	6722.59	6157.91	44544.7	66411.7	43409.4	38255.3	39610.3	30438.4	41319.5	31352.9	88675.2	44918.6	38948.4
Q8NCL4	4	3	20.0974	0.00696877	0.00168195	2.85387	0.973138	PanG	GC	72071.1	Polypeptide N-acetylgalactosaminyltransferase 6 OS=Homo sapiens OX=9606 GN=GALNT6 PE=1 SV=2	329.208	647.47	437.397	889.103	730.797	279.128	477.588	397.675	243.701	264.098	165.61	363.821	265.026	138.973	354.461	134.191	151.239	68.2984	429.039	1209.88	676.663	1136.24	457.159	512.019	843.12	561.145	692.534	375.692	442.647	446.272	1107.42	24.0304	1691.37	374.847	253.145	1066.92	1095.28	831.556
P26038	110	25	752.159	0.0124647	0.00277956	2.85701	0.911905	PanG	GC	67934.2	Moesin OS=Homo sapiens OX=9606 GN=MSN PE=1 SV=3	2353.85	6071.7	4106.76	4408.15	2196.02	2435.83	3584.74	5423.15	3181.98	2806.86	9287.43	3418.64	4180.22	5228.17	4270.93	1158.48	7341	4941.86	2172.28	5953.06	5991.91	4834.79	4009.17	6850.87	2495.75	5811.73	559.894	2735.64	4967.95	2931.1	2821.05	1243.12	3719.07	1036.21	1222.85	3869.61	3612.08	3726.85
P05388	28	4	248.304	9.29702e-08	7.22686e-08	2.99072	0.999998	PanG	GC	34444.7	60S acidic ribosomal protein P0 OS=Homo sapiens OX=9606 GN=RPLP0 PE=1 SV=1	14784.1	16262	16013.8	15858.8	24102.2	15623	23611.5	12661.3	10139.9	17467.3	10101.7	20575.3	7276.06	19143.1	19810	10912.7	14478.3	13003.7	8013.83	20059	19847.6	23158.9	21891.6	10774.9	30810.4	3857.14	6722.55	21954.4	15695.1	32266.6	21328.3	56308.6	8601.26	17424.6	24454.5	8947.78	25421.1	37811.9
Q8NHW5	37	4	244.999	9.29694e-08	7.22686e-08	2.99072	0.999998	PanG	GC	34535.6	60S acidic ribosomal protein P0-like OS=Homo sapiens OX=9606 GN=RPLP0P6 PE=5 SV=1	2101.99	2312.11	2276.81	2254.78	3426.81	2221.25	3357.04	1800.17	1441.68	2483.48	1436.24	2925.36	1034.5	2721.73	2816.56	1551.55	2058.5	1848.84	1139.39	2851.96	2821.91	3292.7	3112.52	1531.95	4380.57	548.403	955.802	3121.44	2231.51	4587.61	3032.43	8005.87	1222.91	2477.41	3476.9	1272.18	3614.33	5376.04
Q6UWU2	3	3	15.4004	0.0415327	0.00782653	3.03518	0.805801	PanG	GC	74443.3	Beta-galactosidase-1-like protein OS=Homo sapiens OX=9606 GN=GLB1L PE=2 SV=1	49.0549	375.985	788.851	566.025	87.6188	245.328	1202.23	393.132	238.253	849.431	257.237	89.4738	660.484	577.95	310.972	337.572	452.527	2289.9	549.522	813.816	805.347	586.395	672.796	643.118	2632.89	91.1411	228.879	2270.98	898.365	53.6834	0	15.0716	72.997	19.1867	13.4466	1538.73	485.598	210.218
P26641	46	21	280.098	9.64886e-09	9.56402e-09	3.13085	1	PanG	GC	50461	Elongation factor 1-gamma OS=Homo sapiens OX=9606 GN=EEF1G PE=1 SV=3	3853.57	4826.21	3991.79	3745.69	6129.42	3928.68	6269.65	2891.18	3277.71	2499.61	576.699	4173.58	1772.78	2089.51	4084.37	3479.86	2032.52	689.665	4154.27	4710.66	4639.38	6648.68	3894.47	5188.57	5524.03	4628.23	1315.62	3677.2	3157.26	8219.86	7013.79	3593.93	10147.1	4231.25	4261.68	9336.88	7642.38	7375.89
P62424	26	9	199.184	2.17948e-12	4.76106e-12	3.23967	1	PanG	GC	30166.7	60S ribosomal protein L7a OS=Homo sapiens OX=9606 GN=RPL7A PE=1 SV=2	4147.47	3584.73	2689.31	3081.99	5974.94	3309.98	5006.99	2654.35	2837.84	710.297	3728.06	4059.78	1729.62	602.977	4102.91	4039.91	1936.02	2644.75	2323.16	4702.74	4465.7	5832.86	5007.73	3184.42	7740.18	1738.97	1488.15	5232.71	1771.07	10003.2	13073	17970.6	6634.15	6416.3	7602.19	4594.73	5602.85	9110.65
P61247	32	5	190.236	0.0219632	0.00450785	3.24355	0.887671	PanG	GC	30173.1	40S ribosomal protein S3a OS=Homo sapiens OX=9606 GN=RPS3A PE=1 SV=2	238.293	286.409	221.025	221.381	210.666	98.0291	251.174	107.762	102.995	74.812	301.829	140.156	68.684	145.106	202.562	17.3462	245.711	67.0207	40.6064	149.985	211.394	313.949	237.591	164.808	75.4123	127.981	115.992	147.501	339.287	155.502	285.026	0.65683	276.459	532.489	91.6936	19.9966	124.432	68.3263
P50395	74	24	580.837	0.000870785	0.000271043	3.35083	0.988884	PanG	GC	51119.6	Rab GDP dissociation inhibitor beta OS=Homo sapiens OX=9606 GN=GDI2 PE=1 SV=2	6338.1	10727.3	7267.52	6464.37	8111.89	5278.12	10465.4	4161.95	3715.78	2580.69	6899.97	5542.9	4989.71	8661.63	5068.86	2724.2	5838.33	3615.54	2582.02	11398.6	7442.77	7949.61	7521	10701.9	15530.9	3833.06	3259.92	6751.74	3405.51	10963.4	347.459	4863.2	23536	2618.93	4646.63	7515.06	10834.6	11770.8
P00450	53	23	324.25	8.64097e-05	3.44199e-05	3.36927	0.998201	PanG	GC	123061	Ceruloplasmin OS=Homo sapiens OX=9606 GN=CP PE=1 SV=1	1557.69	2308.82	1009	834.708	748.511	791.62	1712.54	827.386	750.578	607.1	601.338	1005.48	851.96	179.312	440.363	320.636	487.909	3824.74	2580.69	1363.08	839.135	835.878	762.18	1547.29	1822.97	2930.02	1511.47	339.094	1114.48	2422.58	2199.74	180.834	1817.24	1048.55	2592.7	1274.59	558.901	620.774
P61978;Q96A23	42	23	328.529	2.2583e-08	2.00652e-08	3.51359	0.999999	PanG	GC	51261.5	Heterogeneous nuclear ribonucleoprotein K OS=Homo sapiens OX=9606 GN=HNRNPK PE=1 SV=1	1442.67	1858.02	1651.34	1954.95	1166.46	2639.64	1680.76	1517.38	1190.43	1709.35	629.493	1938.31	1614.61	727.123	3681.96	1837.04	1125.37	1245.34	1373.71	2162.96	2462.89	2011.68	1998.54	2744.96	2803.94	94.5159	90.9292	2284.04	1493.63	5038.08	4767.14	2589.13	4914.8	1917.3	4336.17	5520.16	1372.43	4997.37
Q92830	13	1	71.6544	0.031402	0.00613982	3.53441	0.904976	PanG	GC	94895.2	Histone acetyltransferase KAT2A OS=Homo sapiens OX=9606 GN=KAT2A PE=1 SV=3	1803.72	723.018	871.181	1315.41	1668.42	1109.59	957.199	935.245	2515.27	1462.89	767.748	1030.92	542.842	734.211	1521.5	991.711	1455.99	417.396	51.9913	349.178	473.113	1055.21	1416.82	712.286	1279.47	803.621	435.251	968.173	838.347	1913.75	498.584	2617.28	5528.78	601.965	306.42	298.902	633.665	99.2533
P22392	35	10	232.708	0.000190753	6.88649e-05	3.5813	0.999671	PanG	GC	17412.1	Nucleoside diphosphate kinase B OS=Homo sapiens OX=9606 GN=NME2 PE=1 SV=1	4643.8	4880.63	4152.43	4362.23	3224.56	1762.27	4964.18	3214	3457.33	843.7	3295.19	5064.32	2986.74	1706	3477.9	1418.83	3321.53	3624.54	8157.69	4855.63	5297.68	7113.19	4455.9	4740.13	5238.08	284.278	1520.3	6850.75	4918.41	5079.25	5908.2	3895.61	5057.45	2747.52	2281.13	3805.41	3274.43	5756.04
Q14974	44	21	299.563	0.000133849	5.05012e-05	3.6053	0.997812	PanG	GC	98482	Importin subunit beta-1 OS=Homo sapiens OX=9606 GN=KPNB1 PE=1 SV=2	980.906	2837.4	1479.25	1945.31	862.694	1187.38	1597.37	2247.55	1016.98	1080.94	2230.83	922.392	1110.5	2423.24	1528.96	165.843	807.206	246.057	604.972	2195.77	1515.2	1757.28	1945.12	4394.39	2490.95	1653.72	536.738	861.453	3299.02	3439.63	2757.55	2471.04	818.632	1718.71	2140.49	3860.06	1520.42	1825.54
Q9Y5X3	8	2	53.1708	0.00795931	0.00187871	3.64355	0.908001	PanG	GC	47101.7	Sorting nexin-5 OS=Homo sapiens OX=9606 GN=SNX5 PE=1 SV=1	199.382	868.743	437.145	602.388	66.3254	178.754	289.403	540.765	423.684	539.108	647.232	635.03	871.825	516.93	418.382	22.8553	805.982	96.5874	843.196	603.839	524.468	777.516	578.486	1206.61	196.977	313.637	324.896	326.661	1031.86	25.9512	27.6457	0	949.022	0	44.0943	239.766	496.344	341.555
P14868	21	1	138.976	0.00297653	0.000802552	3.77668	0.967196	PanG	GC	57535.5	Aspartate--tRNA ligase_ cytoplasmic OS=Homo sapiens OX=9606 GN=DARS1 PE=1 SV=2	306.71	92.7328	132.882	54.4623	392.869	157.21	135.768	69.6536	22.6273	22.0456	57.3876	176.108	30.6611	95.3743	147.385	145.396	21.2796	145.354	5.42747	996.284	192.252	182.006	226.202	46.1352	411.958	22.2887	71.6219	385.478	49.3152	911.039	940.768	162.065	139.636	536.806	179.853	248.436	166.636	436.208
P08236	14	2	71.4666	0.0438582	0.0082196	3.79663	0.918202	PanG	GC	75074.2	Beta-glucuronidase OS=Homo sapiens OX=9606 GN=GUSB PE=1 SV=2	254.751	279.908	324.237	174.739	346.26	316.731	335.745	542.509	291.582	18.2802	7.22072	187.756	335.479	110.717	252.068	68.6037	161.469	29.0429	135.795	245.405	230.481	259.743	341.374	292.738	139.467	97.4821	196.93	142.272	51.225	526.776	402.906	395.407	794.438	362.795	325.161	7.94596	371.963	375.996
Q9NYV4	15	2	101.61	5.85176e-12	1.1275e-11	3.81112	1	PanG	GC	164839	Cyclin-dependent kinase 12 OS=Homo sapiens OX=9606 GN=CDK12 PE=1 SV=2	7581.95	4288.12	5860.03	3998.18	9875.9	7841.41	8021.81	4212.74	3432.25	3403.71	1459.13	6607.43	4790.26	1138.19	7485.27	9631.21	3894.23	3884.88	434.079	2998.2	2955.84	4096.56	5656.09	3649.25	4890.23	1004.37	856.603	8726.81	4480.54	10068.8	10888.4	24338.5	12800.1	13538.1	6782	9210.26	568.693	12176.5
P50990	64	20	429.27	5.33508e-10	6.80204e-10	3.83915	1	PanG	GC	60191	T-complex protein 1 subunit theta OS=Homo sapiens OX=9606 GN=CCT8 PE=1 SV=4	2792.53	3474.68	4075.34	2007.73	2704.93	2872.5	4970.33	2462.04	2722.7	407.45	1645.61	1899.92	2568.1	1971.28	3131.49	1363.44	2684.82	2836.05	3041.7	4394.5	4195.41	2570.74	4717.28	1888.58	4230.66	4767.17	1970.04	2588.08	1604.46	5666.68	4000.76	4196.47	3692.27	2394.92	2785.18	4568.01	3230.35	4737.71
P17987	39	10	234.118	0.0104353	0.00238915	3.92924	0.968013	PanG	GC	60856.9	T-complex protein 1 subunit alpha OS=Homo sapiens OX=9606 GN=TCP1 PE=1 SV=1	656.311	415.383	418.191	423.496	1019.95	501.722	795.048	457.298	1245.85	749.309	1108.37	736.507	595.723	1022.87	530.107	94.5372	339.616	173.53	571.329	688.231	396.341	660.287	811.574	548.094	830.238	116.777	227.45	507.567	710.715	999.599	807.94	2091.32	1707.79	665.322	754.64	364.455	761.891	914.408
P27824	37	18	267.242	0.000953139	0.000292392	4.00225	0.966662	PanG	GC	68024.6	Calnexin OS=Homo sapiens OX=9606 GN=CANX PE=1 SV=2	7018.33	21759.3	13864.6	23867.3	4489.86	7396.04	11173.6	13487.8	10840.7	38530.2	30943.7	8669.32	6237.87	49396.9	10938.1	1467.73	27012.5	6774	6198.14	16910.3	13477.1	13565	9222.63	23668.4	4717.76	13819.3	2206.41	6011.77	22280.2	11403.8	10745.2	1353.04	6156.52	3031.17	11072.1	22205.7	26433.5	17315.5
P37802	47	28	353.3	1.47078e-08	1.38199e-08	4.01935	1	PanG	GC	22562.6	Transgelin-2 OS=Homo sapiens OX=9606 GN=TAGLN2 PE=1 SV=3	28569.4	19412.3	25884.9	24135.8	29333.5	29371.7	38264.5	17931.1	22354.6	19513	24616.2	22407.3	12995.8	17479.8	28198.2	17408.7	25201.9	49985.8	10034.1	35973.4	24110.2	16518.7	22925.8	23297.6	57393.9	1504.72	2646.35	24791.8	35031.4	68203	38723	33192.3	50477.6	8313.02	10429.2	45698.6	28287.1	29557.8
P07237;Q14738	127	72	854.984	5.16254e-14	1.62438e-13	4.04007	1	PanG	GC	57515.6	Protein disulfide-isomerase OS=Homo sapiens OX=9606 GN=P4HB PE=1 SV=3	30808.1	24134	27249.5	26095	29626.1	20458.1	36373.4	14906.5	31054.3	17000.5	10338.7	35301	11532.9	15305.7	29579.1	16970.4	14704.9	15977.7	12332.1	32806.4	25159.8	35456.8	25486.7	22317.7	27075.9	11471.4	10418.9	30497.4	31879.4	36438.7	39286.8	48970.4	42140.3	41047.4	36205.7	54841.2	42598.5	50623
P12035	44	6	345.134	1.65027e-05	7.80669e-06	4.06166	0.999966	PanG	GC	64588.2	Keratin_ type II cytoskeletal 3 OS=Homo sapiens OX=9606 GN=KRT3 PE=1 SV=3	6321.2	4582.6	6176.82	8246.12	8045.7	7244.17	9976.96	2895.33	7028.11	6558.64	5163.45	5304.16	2468.76	2844.66	7172.19	29432.8	16546.9	44704.4	1084.74	5362.43	5058.69	4401.46	5664.12	3776.84	24605.9	1822.7	4074.45	12072.5	9561.74	10012.4	11175.9	14724.4	11186.6	5599.23	6811.26	20468	8655.72	13096.9
P04406	79	42	515.193	2.35481e-07	1.71106e-07	4.18889	0.999986	PanG	GC	36224.4	Glyceraldehyde-3-phosphate dehydrogenase OS=Homo sapiens OX=9606 GN=GAPDH PE=1 SV=3	44431.1	68380.4	67278.1	29530.6	56232.5	57304.5	94876.1	39952.3	32633.3	18558.2	45899.5	62424.5	49169.2	17108.2	55534.5	24118.1	8199.13	87930.1	17411.6	55794.6	34685.1	65648.6	52015.9	14472	94804.1	36531.8	6470.05	47953.5	22014.5	141767	66060.2	6577.96	10725.9	20536.7	36571.2	87045.9	63910.2	101869
Q9UMS4	16	2	94.733	0.000886777	0.000275484	4.22559	0.976703	PanG	GC	55637.1	Pre-mRNA-processing factor 19 OS=Homo sapiens OX=9606 GN=PRPF19 PE=1 SV=1	7.99401	1000.8	435.574	3220.28	0	60.2742	115.414	271.854	1257.88	25.8939	2354.97	0	740.92	216.234	28.3392	0	86.5314	0	110.377	2962.3	962.15	318.524	348.103	893.137	141.895	19.7995	52.5987	0	5568.84	74.3251	0	0	0	0	0	162.79	3450.56	768.606
Q92896	29	6	164.709	1.42438e-06	8.7862e-07	4.31748	0.99995	PanG	GC	138430	Golgi apparatus protein 1 OS=Homo sapiens OX=9606 GN=GLG1 PE=1 SV=2	3513.54	6802.78	6157.48	5361.72	4739.47	6166.76	10773.2	2957.11	1294.39	2742.07	2591.07	3539.97	1717.9	5056.15	5357.2	1003.52	3751.19	844.868	690.337	7209.06	5468.55	5853.02	5015.24	2636.16	7444.29	609.352	357.969	4702.74	3633.4	13961.5	12072.1	10022.6	365.106	1454.13	2358.94	11613	7285.91	8441.45
Q53GI3	7	3	38.4132	0.0162409	0.00349002	4.35209	0.965347	PanG	GC	65510.6	Zinc finger protein 394 OS=Homo sapiens OX=9606 GN=ZNF394 PE=1 SV=2	155.959	748.731	634.827	646.9	79.0138	194.334	425.734	349.239	294.67	76.3784	345.315	271.058	518.853	47.2802	116.448	0	8.59848	69.2272	190.194	863.482	455.69	498.486	417.569	32.0656	19.3466	28.226	17.8769	121.028	485.142	702.543	307.709	0	49.7001	0	51.7498	463.925	62.867	129.75
O60547	35	10	262.483	3.09979e-07	2.19653e-07	4.38769	0.999992	PanG	GC	42291.9	GDP-mannose 4_6 dehydratase OS=Homo sapiens OX=9606 GN=GMDS PE=1 SV=1	12371.6	4382.74	8307.76	3502.85	11690.4	11247.2	12832.9	5855.11	4604.97	507.571	462.16	8328.95	5066.76	1990.41	10816.8	10503.5	1415.71	2893.77	574.332	9559.13	8553	6492.61	11556.2	7525.45	13205.9	2380.12	1714	12038.8	2390.88	20784.8	27197	7921.76	12621.6	9115.39	19188.5	1247.28	7416.85	10468.5
O60218	63	25	481.862	1.69113e-05	7.98896e-06	4.50806	0.999671	PanG	GC	36247.7	Aldo-keto reductase family 1 member B10 OS=Homo sapiens OX=9606 GN=AKR1B10 PE=1 SV=2	15156.9	17673	20797.7	26065.2	24333.4	24686.2	28233.1	12982.3	19817.1	13823.7	17297.7	28186.5	13469.4	20050.2	21486.5	19920.3	22119.4	12232.5	20280.5	39684.8	34257.1	31599.1	33587.8	36156.9	26823.7	2011.89	6894.69	62578.3	45315.3	36941	53804.6	50152.8	106682	44421.4	20313.7	72544.5	19990.2	27883.3
P51149	29	12	227.142	0.015387	0.00333367	4.53253	0.935178	PanG	GC	23774.9	Ras-related protein Rab-7a OS=Homo sapiens OX=9606 GN=RAB7A PE=1 SV=1	4377.67	4820.01	5724.01	2048.24	4656.65	8355.4	6183.82	2354.98	2061.3	2684.98	2015.21	5366.5	2640.45	952.659	4401.07	4277.23	2113.14	2122.03	4633.32	5062.11	3807.53	4760.84	4893.06	4203.42	4283.73	2818.91	1178.54	11139.5	4656.7	5040.3	6821.04	694.999	5622.36	1074.22	3820.25	6896.81	6402.64	6647.66
Q96PN8	7	2	40.5271	0.000350019	0.000118387	4.59075	0.996179	PanG	GC	30558.2	Testis-specific serine/threonine-protein kinase 3 OS=Homo sapiens OX=9606 GN=TSSK3 PE=1 SV=1	1769.15	2501.45	765.841	23620.5	1003.6	1114.86	1458.33	719.787	249.093	482.284	1637	1967.1	1174.26	137.215	1145.1	46.3771	330.471	85.8843	1797.03	1863.17	2643.74	2783.56	1117.94	2459.27	1368.18	629.626	585.56	1360.66	702.7	5026.33	3463.67	84.6388	156.152	14162.9	4748.73	1242.15	3965.88	5837.3
P41250	24	6	151.021	0.00592249	0.00145398	4.7058	0.915266	PanG	GC	83907.1	Glycine--tRNA ligase OS=Homo sapiens OX=9606 GN=GARS1 PE=1 SV=3	1344.64	469.04	2605.33	1453.77	1121.79	2493.47	2280.44	2256.35	870.914	502.695	7507.75	2179.86	2284.97	881.067	1444.22	1228.51	1444.36	3199.6	969.811	1169.13	352.435	568.347	2383.76	1792.32	3994.87	688.936	681.293	1486.55	1002.51	2603.83	3229.33	5206.33	773.494	2965.11	3842.88	2709.83	1770.6	510.607
P62258	46	16	356.94	0.00108701	0.000329625	4.83921	0.953856	PanG	GC	29345	14-3-3 protein epsilon OS=Homo sapiens OX=9606 GN=YWHAE PE=1 SV=1	3227.25	21089	15269.3	15986.4	3201.22	3315.13	12542.7	7753.16	6173.21	20578.1	11873.6	9709.77	2081.56	22020.8	4897.76	846.542	12748.3	3328.77	41827.8	30185.5	18493.8	20666.4	14192.7	22524.4	7001.17	5009.76	3362.12	3694.92	19238.5	9256	5822.27	586.963	9354.46	381.002	264.732	28764.1	13242.3	12453.4
Q9Y2B0	10	5	100.477	5.12377e-05	2.15616e-05	4.91252	0.999229	PanG	GC	20994.4	Protein canopy homolog 2 OS=Homo sapiens OX=9606 GN=CNPY2 PE=1 SV=1	2056.81	1103.69	1358.69	2451.76	2083.22	621.737	970.176	1124.89	1376.99	1452.87	9216.83	1199.51	1067.03	6319.88	1231.99	1407.39	2887.8	1205.2	6690.84	4369.5	3118.78	2776.2	1578.28	1430.03	1390.18	584.598	778.771	1244.91	1422.55	1622.35	5817.52	670.534	6316.86	2510.93	2217.31	3865.67	3259.6	6818.94
P06737	29	5	176.769	1.92284e-06	1.15493e-06	4.95378	0.999914	PanG	GC	97548	Glycogen phosphorylase_ liver form OS=Homo sapiens OX=9606 GN=PYGL PE=1 SV=4	1279.7	1875.57	2008.14	1315.2	1952.1	1859.86	2739.26	1376.46	1635.33	475.645	499.025	1556.07	1899.18	370.614	2525.83	1.70567	3236.63	104.38	2696.77	2663.98	2123.72	1520.32	2120.48	2724.1	3406.17	2132.8	449.926	1724.67	2119.57	4011.13	5320.78	433.496	6313.06	5559.79	1255.16	2795.48	3346.05	2996
Q96AZ6	15	2	79.8759	0.0189376	0.00399198	4.97557	0.952753	PanG	GC	20534.6	Interferon-stimulated gene 20 kDa protein OS=Homo sapiens OX=9606 GN=ISG20 PE=1 SV=2	484.236	1050.06	794.266	548.271	553.884	498.504	750.865	303.402	215.043	60.1937	806.992	350.172	249.881	919.175	544.277	37.129	735.728	2.05582	145.203	526.021	237.755	456.77	591.34	513.853	551.253	411.971	66.9854	68.1096	290.647	696.501	998.191	0	1411.04	637.35	168.481	996.432	483.699	363.329
P61163	25	4	177.774	6.63382e-06	3.48968e-06	4.98544	0.999812	PanG	GC	42727.9	Alpha-centractin OS=Homo sapiens OX=9606 GN=ACTR1A PE=1 SV=1	69.0019	91.9866	123.298	39.9569	83.2252	53.5496	221.598	57.9833	100.037	8.84039	351.342	56.1464	43.8562	1126.28	23.2308	28.3796	427.026	51.1248	279.792	159.053	93.8148	144.654	84.8043	7.75872	190.302	1185.22	4.60977	100.629	21.0855	134.033	157.947	314.017	105.656	252.346	172.789	46.2985	64.6158	137.19
P30084	24	8	185.682	3.16333e-05	1.39989e-05	5.22322	0.999677	PanG	GC	31843.7	Enoyl-CoA hydratase_ mitochondrial OS=Homo sapiens OX=9606 GN=ECHS1 PE=1 SV=4	1460.43	717.104	1842.86	608.478	1463	1048.91	1344.95	778.439	575.269	856.038	984.834	1553.33	491.169	1878.13	1580.97	1868.67	932.011	672.222	785.022	1279.9	710.118	633.039	1323.95	1367.7	1544.55	1993.83	385.027	1287.64	914.586	728.13	1471.21	1641.29	1674.84	566.206	3143.66	1210.02	356.623	3444.31
P08670;Q9UJV8	133	55	888.153	8.69792e-08	6.85767e-08	5.30835	1	PanG	GC	53708.8	Vimentin OS=Homo sapiens OX=9606 GN=VIM PE=1 SV=4	7464.63	17508.9	12830.2	5584.81	8849.26	12375.6	29016.1	3653.51	3161.4	13758.6	9716.42	8417.46	4669.78	10042.2	10587.2	6322.53	7318.49	7147.23	3872.29	15312.3	9602.15	11124.3	12286.4	12857.9	24709.7	2491.46	13749.2	8331.17	8401.29	23427	31769.1	3062.11	43010.2	8065.89	1829.25	20015.4	11249.4	8569.65
P20618	32	9	247.528	0.0451956	0.00843795	5.39071	0.914287	PanG	GC	26717.5	Proteasome subunit beta type-1 OS=Homo sapiens OX=9606 GN=PSMB1 PE=1 SV=2	75.7792	220.441	105.88	397.079	104.45	93.1691	122.212	362.52	1683.42	160.881	323.182	129.353	332.723	98.018	96.2023	100.78	189.112	110.8	77.8779	580.242	2149.5	677.412	254.563	406.178	314.437	415.483	832.579	688.809	184.712	861.961	1202.93	463.645	4087.28	1092.69	797.52	1348.68	764.518	261.641
P18085	24	7	155.3	0.00115137	0.000346167	5.53323	0.99337	PanG	GC	20624.9	ADP-ribosylation factor 4 OS=Homo sapiens OX=9606 GN=ARF4 PE=1 SV=3	220.468	1631.48	554.799	475.569	190.313	821.391	1198.45	1219.54	3254.96	850.556	1941.02	776.74	922.661	465.343	654.644	3555.81	416.777	18757.3	2464.68	1430.78	2152.62	592.914	1291.65	449.073	1606.06	741.098	840.808	3722.78	220.535	1268.47	1382.97	0	16.8414	1317.02	388.96	937.25	1163.4	645.138
O95292	7	2	37.6254	0.020808	0.00431204	5.69088	0.953344	PanG	GC	27456.6	Vesicle-associated membrane protein-associated protein B/C OS=Homo sapiens OX=9606 GN=VAPB PE=1 SV=3	700.373	539.171	516.694	253.96	515.538	668.797	954.095	597.876	904.492	61.4996	652.745	460.615	719.534	216.43	523.564	259.966	363.202	470.962	1464.42	498.265	777.667	1029.45	839.316	569.831	870.466	1990	1659.22	524.293	475.299	2365.21	1688.5	683.164	1279.43	1153.46	1059	424.678	1102.87	1061.86
P48553	5	1	22.4252	0.0248643	0.00501034	5.99379	0.955635	PanG	GC	143900	Trafficking protein particle complex subunit 10 OS=Homo sapiens OX=9606 GN=TRAPPC10 PE=1 SV=2	427.657	3798.47	2937.32	3509.5	494.769	1475.52	1796.44	1484.11	2816.94	2292.2	2449.32	1430.24	3172.72	2582.81	1201.6	1585.02	839.402	828.321	1968.21	5310.57	7625.78	7093.02	3081.92	2024.36	233.251	110.831	1510.65	663.907	4924.43	2055.81	452.898	1660.54	1783.43	513.679	149.895	5096.9	5483.84	1253.95
P20794	20	3	116.861	0.0269059	0.00535876	6.0591	0.893396	PanG	GC	70809.1	Serine/threonine-protein kinase MAK OS=Homo sapiens OX=9606 GN=MAK PE=1 SV=2	199.995	737.466	595.439	901.981	196.97	280.95	447.229	312.598	215.124	1398.36	1091.44	174.562	173.385	507.428	419.339	0	213.285	13.1313	177.143	528.557	13.3081	331.29	174.051	182.111	554.134	127.567	407.112	264.458	1035.59	501.522	60.6708	0	0	0	40.0325	294.88	613.958	388.16
Q02413	5	1	27.4589	0.00706875	0.00170248	6.33635	0.973034	PanG	GC	114774	Desmoglein-1 OS=Homo sapiens OX=9606 GN=DSG1 PE=1 SV=2	5105.95	5973.54	4530.54	6035.45	6882.96	9735.71	28438.8	10983.8	12293.2	7692.71	7007.02	19661.7	27934.2	8744.09	2492.28	15628.6	4891.13	2853.21	14256.5	11978.2	8164.34	20297.2	25860.9	3397.44	2413.01	2421.4	2693.59	11743	13414.8	54363.7	86245.5	42118.7	23754.5	42345.9	32546.9	15083.8	5951.58	7163.82
P17931	21	7	130.65	5.78298e-08	4.77918e-08	6.3671	0.999997	PanG	GC	26209.4	Galectin-3 OS=Homo sapiens OX=9606 GN=LGALS3 PE=1 SV=5	5103.86	953.264	1565.36	163.44	1956.84	1077.22	2721.65	2004.08	1072.51	202.411	441.407	2412.79	1010.06	764.308	860.217	2667.61	318.691	820.683	30.4944	1233.26	1557.97	1436.23	2126.12	474.331	2585.28	145.815	123.198	2812.63	138.188	4204.69	5805.04	8431.28	7376.26	5779.8	3660.61	4051.67	74.7874	3321.04
Q16881	31	9	227.126	1.6174e-05	7.683e-06	6.42867	0.999508	PanG	GC	71725.6	Thioredoxin reductase 1_ cytoplasmic OS=Homo sapiens OX=9606 GN=TXNRD1 PE=1 SV=3	755.31	3692.23	2230.66	4417.29	930.01	908.128	1294.05	1827	2152.6	10258.8	1501.79	1847.89	2061.34	1145.87	1247.35	832.119	2362.77	2727.32	4826.52	5142.58	3450.92	2287.92	2018.15	2812.26	3205.99	2124.1	1293.33	2737.43	3803.43	414.418	267.244	173.392	650.878	553.056	220.541	3524.82	1840.74	1011.89
P00167	7	2	51.4886	0.000795729	0.000250144	6.5367	0.990907	PanG	GC	15330.1	Cytochrome b5 OS=Homo sapiens OX=9606 GN=CYB5A PE=1 SV=2	1114.09	347.417	666.592	304.393	1486.55	324.635	686.527	292.301	325.48	22.5481	55.821	708.41	93.6767	73.5345	234.684	310.014	82.2386	2071.37	60.523	496.258	192.004	883.777	314.392	34.8072	1537.29	201.307	54.7839	568.87	113.744	3676.98	1371.93	1550.77	2089.97	319.502	511.523	2740.5	334.591	1534.96
Q6PEY2	28	2	289.382	0.00169288	0.000483833	6.78322	0.992592	PanG	GC	50600	Tubulin alpha-3E chain OS=Homo sapiens OX=9606 GN=TUBA3E PE=1 SV=2	447.551	1809.71	9399.51	852.027	526.636	1664.73	16819.1	2611.39	2983.23	11722.7	3512.04	8527.7	5503.05	5562.44	3588.42	11.4615	538.978	38.1517	5891.91	893.679	936.079	11884.4	11414.3	3737.3	1132.92	630.662	122.551	1841.28	1064.53	15095	2032.72	1132.45	20013.9	0	3239.93	1363.76	1072.28	1092.7
Q03591	13	1	79.8924	2.683e-10	3.65149e-10	7.12138	1	PanG	GC	38791.2	Complement factor H-related protein 1 OS=Homo sapiens OX=9606 GN=CFHR1 PE=1 SV=2	11220.3	16655.9	38493.3	12858.8	11690.7	15403.1	61680.7	23007.1	19314.3	10667	14582.7	21537.1	26817.4	3932.56	15731.7	11400.8	10160.6	23548.2	15106.2	25443.4	21209.4	36819.4	30941.8	13706.6	71052.5	10842.8	1071.63	25701.2	9523.69	51751.4	61466.6	121246	40729.6	99491.6	66985	23318.7	19316.3	53887.7
O95831	55	14	418.087	3.71776e-07	2.60217e-07	7.23613	0.999997	PanG	GC	67185.8	Apoptosis-inducing factor 1_ mitochondrial OS=Homo sapiens OX=9606 GN=AIFM1 PE=1 SV=1	5623.87	13677.1	11543	17390.7	8608.76	9050.15	23865.5	8474.36	15472	1500.28	15517.7	11150.4	4986.08	8930.26	5281.69	17529.5	31213.3	3825.5	11370.9	18759.5	28115.2	6866.86	16932	8520.12	26652.7	6381.8	1520.61	24044.9	40279.6	26451.1	35518.9	62764.1	29964.1	4665.92	3716.28	69510.7	35340.1	45241.6
Q9H6N6	7	1	35.9317	0.00526117	0.00132242	7.64888	0.964488	PanG	GC	128518	Putative uncharacterized protein MYH16 OS=Homo sapiens OX=9606 GN=MYH16 PE=1 SV=2	171.061	440.606	731.973	645.185	1097.55	590.526	1050.64	377.353	218.227	59.3253	0	346.111	71.1799	30.3117	500.962	316.164	561.204	0	190.249	515.364	331.254	494.521	570.751	434.833	1323.23	734.349	1269.93	458.939	555.263	1665.83	1477.13	276.381	547.966	858.825	0	999.921	246.78	894.116
Q9UBS4	14	4	104.681	1.6041e-05	7.64101e-06	8.10455	0.999843	PanG	GC	40799.1	DnaJ homolog subfamily B member 11 OS=Homo sapiens OX=9606 GN=DNAJB11 PE=1 SV=1	121.808	191.585	22.0101	743.952	4.39563	2.63491	0.305503	145.573	104.206	142.619	1053.94	46.6046	66.4471	43.8379	101.614	462.217	1929.05	47.3054	21.797	293.281	456.645	58.5318	117.36	1247.9	93.106	3115.39	421.432	4.29181	144.804	63.0641	521.51	2156.73	107.453	521.963	385.57	0	49.9689	30.7381
P08319	10	5	62.331	0.000457893	0.000150423	8.97517	0.978624	PanG	GC	41134.2	All-trans-retinol dehydrogenase [NAD(+)] ADH4 OS=Homo sapiens OX=9606 GN=ADH4 PE=1 SV=5	111.092	2027.49	553.159	1259.19	712.436	186.188	1103.03	722.509	557.418	1284	243.253	615.16	167.212	331.321	423.556	21.68	306.115	70.6819	1370.55	2269.34	807.994	2187.41	328.03	570.856	855.956	1271.47	637.149	166.468	522.705	899.989	2.61334	847.094	433.287	268.864	677.889	1505.06	3208.46	1968.86
P01876	79	33	451.902	1.61191e-08	1.49818e-08	9.12279	1	PanG	GC	38510.1	Immunoglobulin heavy constant alpha 1 OS=Homo sapiens OX=9606 GN=IGHA1 PE=1 SV=2	12331.9	106526	79216.9	23574.6	14095.7	86242.6	76953.1	49396.6	46652.7	38747.9	16326	45041.2	96415.2	41235.2	65682.6	13707.1	11816.8	3588.8	50593.8	23977.5	19228.6	48756.4	66476.1	23262.1	8116.95	363.593	3862.13	16163.4	16059.9	86081	73120.6	22555	85297.3	276384	190855	33602.2	14338.2	13675.3
P27797	59	35	428.326	2.25115e-11	3.76619e-11	10.883	1	PanG	GC	48312.7	Calreticulin OS=Homo sapiens OX=9606 GN=CALR PE=1 SV=1	25013.9	67170.3	40662.7	36493.1	21988.9	21063.4	44992.6	25580.5	32069.9	7915.48	9089.46	33302.2	31917.6	6459.14	38233.9	5734.58	10242.9	17285.2	16411.2	31257.1	41297.8	45629.7	43358	38907.3	15871.9	8769.15	15240.1	24532.4	34795.6	52140.8	51412.6	19539.9	44690.8	16354	11128.6	59425.4	53846.8	31530.7
Q15436	34	7	215.934	0.0198358	0.00414897	10.9467	0.792089	PanG	GC	87073.4	Protein transport protein Sec23A OS=Homo sapiens OX=9606 GN=SEC23A PE=1 SV=2	96.7171	492.882	145.382	172.435	56.9301	171.981	171.632	400.676	302.973	2625.61	202.302	96.7329	389.232	1227.58	77.4843	129.755	2734.1	5022.7	189.224	727.868	128.132	139.819	184.64	1135.23	127.244	3642.68	57.6938	195.572	289.401	68.9101	44.6659	0	13.9105	41.9972	17.9892	427.304	321.449	22.6998
Q15582	46	14	290.168	0.0237296	0.0048071	12.2641	0.962765	PanG	GC	75308.3	Transforming growth factor-beta-induced protein ig-h3 OS=Homo sapiens OX=9606 GN=TGFBI PE=1 SV=1	259.119	1065.64	1138.81	1373.04	272.622	688.11	555.495	1552.11	1142.1	3797.16	3735.74	1536.34	2561.38	2920.82	857.608	81.7712	2395.61	207.499	2811.77	1442.82	1334.54	1592.09	2146.36	2977.86	636.612	2341.72	762.832	721.202	2586.59	107.542	281.296	1836.85	2828.79	4.84628	18.6123	1478.56	1162.22	1401.75
Q9Y2V0	3	1	21.9407	0.0460633	0.0085906	14.0313	0.870292	PanG	GC	32777.2	CDAN1-interacting nuclease 1 OS=Homo sapiens OX=9606 GN=CDIN1 PE=1 SV=2	111.234	1453.45	51.7725	235.381	0	0	8.65621	572.374	286.596	171.307	75.5058	169.611	759.036	0.235607	398.382	24.5252	18.9108	18.9242	108.359	191.947	650.083	740.647	380.337	699.469	3.26436	15.0959	0	142.265	306.036	0	404.271	0	347.899	0	0	130.117	302.177	575.093
O75223	10	1	61.3491	0.000228589	8.0491e-05	17.8659	0.997115	PanG	GC	21235.9	Gamma-glutamylcyclotransferase OS=Homo sapiens OX=9606 GN=GGCT PE=1 SV=1	0	400.226	23.7301	301.567	14.3523	0	36.5843	163.893	144.458	102.683	376.109	0	135.648	311.673	0	0	13.5949	0	328.463	423.263	207.082	309.38	145.423	132.591	273.698	770.894	532.302	6.56145	108.411	540.624	687	146.31	963.701	574.357	244.126	434.838	413.17	414.434
Q96JA3;O95397	6	1	34.8911	0.000397526	0.000132753	23.8195	0.998278	PanG	GC	58945.8	Pleckstrin homology domain-containing family A member 8 OS=Homo sapiens OX=9606 GN=PLEKHA8 PE=1 SV=3	10.0118	70.9624	0	0	0	0	86.323	0	0	0	0	87.7979	40.6297	0	0	0	0	0	0	0	0	97.3062	7.22806	128.396	0	0	0	0	69.1593	448.227	604.6	0	887.343	0	0	106.247	0	0
Q96QR8	10	2	56.2428	0.000510825	0.000166234	26.0166	0.999429	PanG	GC	33411.9	Transcriptional activator protein Pur-beta OS=Homo sapiens OX=9606 GN=PURB PE=1 SV=3	309.024	849.949	262.094	296.34	321.457	182.051	602.167	114.841	57.7358	197.379	133.233	125.365	0	243.036	21.1484	0	7.63743	0	0	282.039	74.1293	428.992	128.81	63.9677	178.359	33.2252	69.1957	5.7212	334.093	908.334	754.683	0	32.9079	0	0	491.3	0	72.2935
P31944	6	2	31.0093	0.00740638	0.00176889	44.6554	0.969268	PanG	GC	27964.7	Caspase-14 OS=Homo sapiens OX=9606 GN=CASP14 PE=1 SV=2	3.42154	30.9393	30.1389	290.016	30.5383	5.81906	20.8605	291.672	1263.45	590.96	431.143	21.0656	846.553	1175.1	5.43156	493.884	566.985	0	473.915	121.748	225.693	630.34	806.915	85.5112	9.7199	24.2853	396.676	0	89.648	33.9674	15.7583	0	0	24.5128	0	11.4667	68.1203	1554.7
Q9BXI3	7	1	36.113	0.0153158	0.00332665	144163	0.984592	PanG	GC	41191.7	Cytosolic 5'-nucleotidase 1A OS=Homo sapiens OX=9606 GN=NT5C1A PE=1 SV=1	0	0	13.2946	14.9105	0	0	0	0	0	0	0	161.365	778.973	6.54002	0	0	0	0	883.852	0	0	1649.41	2032.97	138.586	0	408.912	19.2868	0	0	0	0	0	1521.68	0	0	0	0	173.134
Q96EK6	12	3	72.6982	0.0289771	0.00570501	2.12662	0.802822	U	GC	21091.3	Glucosamine 6-phosphate N-acetyltransferase OS=Homo sapiens OX=9606 GN=GNPNAT1 PE=1 SV=1	126.33	855.573	327.44	734.769	71.2836	57.9485	343.321	197.823	302.701	971.124	51.949	348.522	262.102	166.034	50.0156	43.3087	71.2517	48.8551	910.066	842.813	627.71	1415.64	320.174	513.406	83.0888	105.166	1166.21	25.5954	974.025	389.031	1564.41	87.7296	454.445	347.771	43.3634	1287.61	935.358	666.029
Q9UHG3	42	12	247.194	0.0205718	0.0042698	3.00246	0.915638	U	GC	57039.5	Prenylcysteine oxidase 1 OS=Homo sapiens OX=9606 GN=PCYOX1 PE=1 SV=3	1104.23	312.598	1386.16	812.195	3003.27	1461.94	1653.73	831.363	861.204	646.462	1081.21	1076.64	1218.64	1075.35	706.153	394.712	3143.27	137.182	2125.74	777.504	1010.63	599.993	1573.32	915.98	4426.8	669.886	328.125	1819.97	2034.75	1880.54	2588.59	2457.56	779.995	2579.33	2968.07	4043.48	2207.5	2242.68
P00918	65	39	413.339	5.36262e-09	5.52311e-09	3.55069	0.999999	U	GC	29303.1	Carbonic anhydrase 2 OS=Homo sapiens OX=9606 GN=CA2 PE=1 SV=2	56075.8	27077.1	57413.3	49784.9	97824.5	65968.1	77363.1	36894.7	34572.6	36507.2	22851.2	46103.2	23099.8	45848.9	47765.9	68329.9	28879	65415.3	20491.4	90133.2	56460.6	70061.9	60979.5	53833.7	128763	5034.24	4472.37	126563	48821.2	177211	69344.4	191347	288957	33707.8	42263.2	202850	96578.3	118073
Q8ND90	3	1	14.9691	0.00725205	0.00173849	3.87568	0.900043	U	GC	39932.6	Paraneoplastic antigen Ma1 OS=Homo sapiens OX=9606 GN=PNMA1 PE=1 SV=2	0	446.15	54.5875	426.721	0	3.3504	13.1886	338.139	808.993	169.031	333.28	347.603	224.799	608.906	56.9448	0	345.694	90.5243	1574.61	428.55	109.011	286.363	66.4186	400.235	42.4328	1236.14	713.515	324.592	440.317	0	0	0	878.645	138.857	44.2791	661.307	240.808	300.448
P09211	43	25	280.037	1.15485e-09	1.36577e-09	4.14875	1	U	GC	23584	Glutathione S-transferase P OS=Homo sapiens OX=9606 GN=GSTP1 PE=1 SV=2	41195	16825.1	14933.4	10202.9	23290.8	21212.8	36016.7	17563.4	11365.5	3485.32	19699.4	23244.9	21020.6	10788.1	25262.8	31793.8	17490	29484.4	12287.4	27189.4	15685.2	9551.65	24695.8	16416.6	43430.5	83730.6	15674.1	25390.1	19892.4	43675.5	61351.6	48291.7	153874	53605.7	77887.9	45609.7	21962.8	33399
Q9BT78	23	9	125.749	0.000916955	0.000282301	4.14877	0.955747	U	GC	46554	COP9 signalosome complex subunit 4 OS=Homo sapiens OX=9606 GN=COPS4 PE=1 SV=1	230.412	218.616	240.708	119.872	207.849	244.371	226.817	364.61	189.388	51.7288	430.407	168.471	306.575	488.258	402.862	441.368	536.628	292.075	1775.81	612.144	65.4484	227.778	338.561	223.052	82.7041	415.918	374.24	103.162	41.5318	60.2164	369.434	1374.13	269.95	321.061	191.815	42.9755	52.4969	87.3765
P26885	9	3	46.9219	2.2431e-06	1.31281e-06	4.40916	0.999658	U	GC	15820.4	Peptidyl-prolyl cis-trans isomerase FKBP2 OS=Homo sapiens OX=9606 GN=FKBP2 PE=1 SV=2	437.858	425.473	670.2	226.287	819.567	920.798	658.221	604.457	370.058	304.285	386.59	807.065	258.182	470.917	1352.98	1289.96	177.504	30.6414	313.163	154.261	150.086	246.585	519.515	156.61	878.609	680.967	1551.09	1670.4	712.133	993.286	1031.79	1091.66	1622.49	2276.49	689.733	1580.01	287.382	522.667
Q13228	69	32	442.548	0.000232655	8.16709e-05	4.87113	0.983693	U	GC	52961.3	Methanethiol oxidase OS=Homo sapiens OX=9606 GN=SELENBP1 PE=1 SV=2	4965.63	5137.06	7161.88	9147.49	8110.76	7424.1	7046.43	4887.36	3700.22	21021.9	2290.82	8785.13	3914.93	2681.74	5028.08	4515.34	6704.96	3926.99	1571.47	11008.9	9177.32	12761.3	6740.13	7496.21	13587.4	3116.39	6660.36	9064.63	12860.4	9953.37	10388.6	9074.81	9142.6	2877.06	1779.49	1222.77	5760.46	9140.75
Q03403	11	8	100.397	1.28529e-07	9.7524e-08	5.27121	0.999965	U	GC	15139.7	Trefoil factor 2 OS=Homo sapiens OX=9606 GN=TFF2 PE=1 SV=2	4630.22	1760.51	3781.19	2589.37	5100.15	3460.5	5114.46	6241.55	2487.52	2569.03	1276.99	3871.72	3234.41	2702.09	2941.71	6325.04	1192.42	38283.9	6042.89	4040.96	3706.53	3919.13	6242.31	2700.41	9714.44	2427.27	1170.13	11915.2	2041.05	25162.5	23309.7	17245.4	44491.7	20356.2	20811.1	33033.6	6227.17	8440.98
P42330	48	16	422.286	0.000218959	7.78998e-05	5.29153	0.986346	U	GC	37252.5	Aldo-keto reductase family 1 member C3 OS=Homo sapiens OX=9606 GN=AKR1C3 PE=1 SV=4	6065.9	16229.8	8245.1	13256.1	7534.52	8994.64	12213.1	12315.3	4772.65	14165.9	28759	6444.44	3143.35	16353.3	6640.04	9159.26	22533.6	4719.49	4318.46	29956.7	18082.7	16853.5	18292.5	28763	19766.6	24391	6925.42	11743.7	24614.1	22050.3	18296.9	3295.06	25545.6	9355.82	7495.42	37703	6413.32	3951.66
P35609	101	16	769.813	0.00353111	0.000935897	5.33488	0.976091	U	GC	104424	Alpha-actinin-2 OS=Homo sapiens OX=9606 GN=ACTN2 PE=1 SV=1	1049.77	704.153	345.303	526.388	668.868	667.624	670.491	1002.21	971.261	1273.35	1004.54	630.628	1989.24	1387.21	827.612	12.1671	767.506	68.1515	1519.96	908.403	459.297	630.781	1009.68	941.018	1731.52	246.393	209.455	321.602	678.083	1770.29	877.78	88.2588	157.609	106.334	2284.07	300.348	106.607	40.3593
Q13561	15	3	91.835	0.0323912	0.00631555	5.68921	0.821527	U	GC	44345.1	Dynactin subunit 2 OS=Homo sapiens OX=9606 GN=DCTN2 PE=1 SV=4	11.2576	53.8717	192.719	267.396	17.8444	99.7552	24.0175	362.331	213.578	20.5111	12.1854	76.7724	37.099	83.4329	49.6723	0	106.69	7.95888	555.881	825.855	334.611	248.641	303.466	412.978	26.154	528.482	6.70852	247.59	354.745	195.668	142.89	641.974	3637	189.112	23.1549	445.756	44.8952	0
P60709	108	16	1147.73	7.25771e-08	5.82937e-08	7.43156	1	U	GC	42079	Actin_ cytoplasmic 1 OS=Homo sapiens OX=9606 GN=ACTB PE=1 SV=1	1043.3	809.22	1271.75	693.795	1458.8	1208.92	1468.03	412.396	301.516	795.556	646.682	1772.15	822.11	774.599	817.966	666.094	619.726	1849.38	320.059	1063.35	779.393	1263.98	967.69	751.571	2482.02	267.911	369.548	1282.49	530.421	3915.06	4403.12	3580.57	1904.77	2167.06	2228.44	1111.93	515.341	1993.34
Q8WVF1	2	1	10.2502	0.0379643	0.00724163	8.31979	0.868691	U	GC	44643.5	Protein OSCP1 OS=Homo sapiens OX=9606 GN=OSCP1 PE=1 SV=4	26.2049	157.916	92.9146	247.314	168.642	313.458	347.855	100.061	232.982	78.0279	14.438	148.872	106.138	55.9189	140.624	0	120.512	0	0	382.212	457.587	309.817	554.815	578.525	130.015	0	362.941	1172.14	352.438	87.3405	157.971	224.046	1601.13	134.155	0	423.578	0	15.688
P16144	21	3	113.868	1.34976e-06	8.37108e-07	15.7265	0.999718	U	GC	205874	Integrin beta-4 OS=Homo sapiens OX=9606 GN=ITGB4 PE=1 SV=5	36665.4	1442.2	3875.79	6446.77	5360.17	5468.56	5283.14	17238.4	25163.9	399.538	2713.24	3176.46	8197.9	2782.18	9191.68	7200.67	2925.09	152910	1195.26	20875.6	16212.6	4221.81	11535.7	14321.5	63395.6	1976.11	475.011	15548.9	20185.9	7745.58	5975.18	49118.7	95520.5	29212.4	9814.5	46541.5	15699.5	8850.77
P07998	13	7	77.739	0.00335443	0.000894598	19.1172	0.920348	U	GC	18100.5	Ribonuclease pancreatic OS=Homo sapiens OX=9606 GN=RNASE1 PE=1 SV=4	635.359	178.86	788.021	1152.09	1676.27	969.95	787.241	1886.68	680.745	410.541	404.758	1092.42	827.561	496.067	739.505	4108.87	634.14	37945.6	499.529	1392.21	929.442	1244.06	1368.64	466.406	1391.03	1.79784	62.5442	2011.93	630.31	1933.33	3566.4	6040.43	11696.9	4545.96	2736.84	5805.75	716.954	687.954
Q06520	7	2	39.6682	0.0326996	0.00636483	22.3198	0.867144	U	GC	33951	Sulfotransferase 2A1 OS=Homo sapiens OX=9606 GN=SULT2A1 PE=1 SV=3	75.7932	94.2124	50.995	318.326	2.95582	99.9904	33.0493	157.217	65.2603	96.3465	235.83	100.819	41.6853	82.3893	12.9602	7.68432	52.3878	0	448.127	122.797	101.869	193.498	31.2074	125.121	9.46077	16.3008	0	8.57899	113.6	0	9.07034	0	7.11917	0	0	148.657	279.048	246.31
Q3SY84	30	1	210.212	0.0201747	0.00419953	42.2636	0.869753	U	GC	57804.9	Keratin_ type II cytoskeletal 71 OS=Homo sapiens OX=9606 GN=KRT71 PE=1 SV=3	112.721	508.427	191.282	253.788	77.5646	133.154	204.948	165.723	97.9845	353.391	128.101	164.261	207.769	339.959	150.819	1.11348	81.1131	30.3338	54.3765	78.1749	202.62	175.739	195.594	466.204	446.086	456.636	487.098	263.053	502.28	102.158	2414.6	0	0	14.643	27.7159	58.2181	18.2849	193.582
Q9BYT8	3	1	17.0705	0.0022505	0.000622957	68.5082	0.93489	U	GC	81393.3	Neurolysin_ mitochondrial OS=Homo sapiens OX=9606 GN=NLN PE=1 SV=1	6.57782	18.0959	17.9438	15.1055	50.9232	48.8396	33.2343	16.8354	163.085	36.4237	51.0025	4.62804	44.6148	150.157	4.67634	27.8894	383.206	77.4181	291.318	40.5985	33.99	37.2293	6.94963	852.497	29.3979	17.6397	367.91	9.66911	40.8029	664.782	964.11	0	0	61.5919	267.746	1419.55	447.142	524.21
O75460	4	1	22.3547	0.012153	0.00271819	Infinity	0.981684	U	GC	110591	Serine/threonine-protein kinase/endoribonuclease IRE1 OS=Homo sapiens OX=9606 GN=ERN1 PE=1 SV=2	185.742	8.01971	0	7.06926	0	0	0	50.0565	15.7516	0	0	0	0	0	0	0	0	0	0	51.5753	0	0	51.4471	0	0	0	0	0	0	36.7427	16.759	0	79.414	0	0	130.707	0	0
Q9NUJ1	24	8	144.013	0.00223604	0.000620959	3.03497	0.951428	GC	MaG	34274.7	Palmitoyl-protein thioesterase ABHD10_ mitochondrial OS=Homo sapiens OX=9606 GN=ABHD10 PE=1 SV=1	1043.77	835.853	1106.39	587.06	1982.66	1236.43	1096.39	464.686	620.644	899.74	749.155	2682.45	765.87	1037.47	518.148	159.968	667.008	183.005	1116.19	1210.26	1577.26	1876.17	934.634	1334.2	1710.19	1334.71	1174.58	1279.78	810.84	1118.9	1714.78	435.662	1163.48	661.313	1552.28	814.622	2585.51	2493.62
P09960	58	27	490.995	0.018805	0.00396891	3.24678	0.858636	GC	MaG	69912.7	Leukotriene A-4 hydrolase OS=Homo sapiens OX=9606 GN=LTA4H PE=1 SV=2	5047.27	2571.42	2809.73	2931.14	4847.1	2807.43	4433.07	1791.37	2033.51	573.436	1341.27	2931.28	1722.11	667.201	3009.32	4011.08	1570.68	1773.5	2224.58	3390.81	2919.95	5036.5	4158.66	961.87	6772.9	1576.22	1130.54	6438.28	1711.98	816.481	1121.95	3176.01	1101.79	3420.85	14712.8	816.897	515.954	2450.16
Q7LBC6	27	9	145.373	0.00143004	0.000419549	3.26281	0.96453	GC	MaG	193292	Lysine-specific demethylase 3B OS=Homo sapiens OX=9606 GN=KDM3B PE=1 SV=2	2005.86	2643.61	2674.03	1799.56	2163.67	2090.5	2577.47	1663.51	1744.81	2488.79	1474.97	4088.75	1925.66	1953.34	1961.1	2275.99	842.171	2054.63	3082.49	2087.52	2495.23	2277.75	2682.5	2154.37	5068.9	713.841	2185.88	2857.22	1409.19	561.447	845.341	197.228	1218.67	594.636	621.336	1222.65	1595.23	1022.74
P60981	29	8	178.915	0.0102906	0.00235917	4.70246	0.879682	GC	MaG	18962	Destrin OS=Homo sapiens OX=9606 GN=DSTN PE=1 SV=3	364.668	637.937	376.838	573.024	417.583	274.886	334.477	385.614	376.291	887.944	440.673	442.042	401.652	518.795	255.563	122.538	249.414	257.573	988.216	487.959	321.35	493.074	296.415	338.598	633.835	163.664	635.725	346.476	513.958	13.2436	201.764	2.55541	114.722	61.4184	36.3452	338.924	338.452	172.677
Q9UBQ0	5	2	28.801	0.000251246	8.74808e-05	4.84027	0.98404	GC	MaG	20676.8	Vacuolar protein sorting-associated protein 29 OS=Homo sapiens OX=9606 GN=VPS29 PE=1 SV=1	165.023	115.371	161.993	152.875	273.492	239.282	307.803	185.805	388.006	117.849	42.3508	226.861	391.923	35.1262	29.9015	587.211	215.335	265.818	42.9357	138.124	363.95	268.377	391.014	215.91	1061.03	26.2046	24.5777	232.928	438.031	130.499	214.389	80.2149	57.3962	73.1911	234.716	67.9436	4.75218	97.2463
Q01538	4	1	22.0959	0.00542213	0.00135734	5.19245	0.916854	GC	MaG	123983	Myelin transcription factor 1 OS=Homo sapiens OX=9606 GN=MYT1 PE=1 SV=2	650.31	473.956	1085.17	545.08	1034.75	639.409	665.609	286.193	457.104	674.322	474.239	1022.51	483.173	391.951	498.018	25.8527	694.79	302.821	737.661	260.477	626.657	708.391	326.214	850.216	639.473	4883.25	248.008	499.697	520.686	194.237	42.3046	3316.64	23.729	2615.06	285.953	417.836	834.333	753.928
Q96NH3;Q99665	8	2	47.6558	0.00214146	0.00059711	5.31157	0.927343	GC	MaG	146752	Protein broad-minded OS=Homo sapiens OX=9606 GN=TBC1D32 PE=1 SV=4	1.94081	337.702	11.5822	182.764	13.611	17.2655	6.96021	106.894	223.6	146.142	185.72	20.4436	89.1725	14.5402	2.39584	32.7407	140.457	191.752	87.048	192.486	237.276	640.929	24.2544	272.896	8.30876	48.6246	28.8018	5.0437	29.1894	1.46686	4.05569	0	33.1143	84.26	0	33.5411	313.523	230.447
O76013	17	5	115.598	0.000715493	0.000226374	5.57549	0.979516	GC	MaG	53387.7	Keratin_ type I cuticular Ha6 OS=Homo sapiens OX=9606 GN=KRT36 PE=1 SV=1	2222.25	1012.45	1372.08	1011.16	1861.81	2573.01	1695.17	2119.16	2054.23	1010.84	648.4	1794.86	3265.94	328.297	3129.92	4609.91	1173.07	6576.75	1142.12	1279.97	1319.13	1432	2650	983.942	1959.21	1811.04	576.623	2208.44	820.233	655.138	1520.31	2361.8	634.749	5890.83	2555.53	704.153	231.782	931.408
P49913	5	3	28.2665	0.000399902	0.000133417	5.63468	0.985491	GC	MaG	19529.5	Cathelicidin antimicrobial peptide OS=Homo sapiens OX=9606 GN=CAMP PE=1 SV=1	1603.69	711.698	1022.46	572.401	2033.3	1568.57	1508.54	715.135	710.355	106.599	396.546	2465.49	1100.41	109.067	954.413	1764.27	606.175	1238.74	1830	909.016	1113.04	995.591	1310.46	599.335	3316.51	1031.67	384.688	2795.11	436.329	319.792	616.601	1151.77	1334.73	680.437	662.697	1176.56	226.466	2069.66
Q8TD06	14	3	124.557	0.000359794	0.000121215	7.50595	0.979712	GC	MaG	19285.5	Anterior gradient protein 3 OS=Homo sapiens OX=9606 GN=AGR3 PE=1 SV=1	77.3353	17.4989	6.60884	81.0123	46.8599	70.8751	38.3836	9.65519	43.8869	29.9865	103.399	50.7033	6.14934	28.9163	38.0803	1026.71	60.8948	0	8.45909	24.2811	16.6405	43.8611	21.7333	103.524	53.375	58.1686	18.0014	54.4919	11.9002	7.82377	1.05361	0	312.311	0.00255517	1.15246	58.901	118.528	11.5075
Q15029	43	7	276.387	0.0144609	0.00315496	7.7288	0.868942	GC	MaG	110405	116 kDa U5 small nuclear ribonucleoprotein component OS=Homo sapiens OX=9606 GN=EFTUD2 PE=1 SV=1	112.157	182.016	99.1601	413.769	102.038	125.234	113.823	140.869	125.98	482.612	121.406	79.5203	190.292	70.3945	86.7884	61.0824	321.898	0	4516.48	204.429	78.4147	161.2	127.1	255.096	4.88178	48.3824	89.5304	85.9343	299.786	27.0146	5.19275	25.1012	149.724	1.47767	14.5398	225.767	27.3822	144.125
Q9UNF1	5	3	24.7019	0.0139188	0.00305612	8.03333	0.891181	GC	MaG	65125.4	Melanoma-associated antigen D2 OS=Homo sapiens OX=9606 GN=MAGED2 PE=1 SV=2	6.46858	45.5978	328.543	97.4422	6.40736	151.894	469.267	44.6356	35.6882	312.381	132.834	224.524	539.524	40.0491	126.487	0	130.168	38.6086	149.957	31.1212	140.408	125.635	638.085	178.485	19.471	55.7993	19.9284	62.858	34.0413	124.647	60.2144	74.7784	251.651	0	6.8556	106.104	105.678	10.6995
Q5JPF3	10	2	47.5079	6.39371e-07	4.20887e-07	8.25731	0.999941	GC	MaG	201516	Ankyrin repeat domain-containing protein 36C OS=Homo sapiens OX=9606 GN=ANKRD36C PE=1 SV=3	1278.52	289.51	517.611	491.671	1256.68	814.561	663.007	805.157	321.208	129.665	225.698	537.942	599.905	215.215	720.414	1414.15	160.533	245.301	220.899	246.192	745.434	420.603	905.042	456.716	788.527	32.8123	74.1988	976.412	449.133	10.3836	30.3914	29.1309	127.016	44.9363	6.11109	157.074	662.543	32.9479
P43403	5	1	31.5572	3.79528e-05	1.64558e-05	8.35171	0.994273	GC	MaG	70841.9	Tyrosine-protein kinase ZAP-70 OS=Homo sapiens OX=9606 GN=ZAP70 PE=1 SV=1	70.4254	54.0489	44.6078	68.5135	27.2793	26.7022	72.5971	54.4187	52.3755	125.326	43.2004	135.508	119.438	61.3747	4.22037	0	338.788	0	57.9899	237.087	497.316	133.093	204.81	40.3191	285.75	0	0	61.7146	229.905	0	1.79082	0	0	0	0	536.13	7.41093	0
Q05209	14	2	81.0742	5.00063e-05	2.11473e-05	8.55588	0.996507	GC	MaG	88961.9	Tyrosine-protein phosphatase non-receptor type 12 OS=Homo sapiens OX=9606 GN=PTPN12 PE=1 SV=3	79.4232	58.179	141.821	32.8634	105.435	122.727	52.7515	36.1358	25.3305	229.819	99.016	183.622	47.3444	237.077	66.7934	10.6641	71.8537	12.186	9.22636	6.53949	136.082	185.138	95.8288	47.3197	51.1293	55.7631	153.463	43.8715	25.969	9.06124	7.89837	0	9.85983	9.79561	0	12.7347	160.161	282.987
Q06830	59	23	419.929	6.63903e-11	1.00307e-10	9.36128	1	GC	MaG	22338.5	Peroxiredoxin-1 OS=Homo sapiens OX=9606 GN=PRDX1 PE=1 SV=1	9654.74	2365.96	7462.28	1953.02	11926.5	7138.58	10809.3	8492.6	4168.29	1165.32	2337.13	6798.95	5570.62	1719.89	7446.21	16566.9	2078.61	31854	915.025	2885.34	3482.32	2663.39	7915.16	1506.96	15108.2	684.229	1186.77	10009.5	2045.59	758.666	857.282	1143.07	1316.04	824.301	488.481	796.679	298.556	914.519
O95865	18	3	154.288	0.000909197	0.000280635	10.3738	0.970989	GC	MaG	29929	N(G)_N(G)-dimethylarginine dimethylaminohydrolase 2 OS=Homo sapiens OX=9606 GN=DDAH2 PE=1 SV=1	5.81381	1.47338	2.92125	51.6835	7.33777	15.2167	2.65421	2.1738	3.18093	23.8981	111.384	11.2641	2.98666	56.206	2.02821	2.66084	4.87971	232.267	4.30608	3.66287	2.70959	9.29365	5.69975	5.27749	6.33218	12.0043	8.71032	2.02249	7.82114	3.17287	2.96841	1.63308	1.53352	1.21324	0.727355	3.00646	34.258	22.2903
Q8TD43	12	2	81.2683	0.0233728	0.00476296	13.2669	0.828877	GC	MaG	135784	Transient receptor potential cation channel subfamily M member 4 OS=Homo sapiens OX=9606 GN=TRPM4 PE=1 SV=1	19.7192	139.123	21.3029	93.3383	6.99065	28.7927	31.9945	49.6331	129.904	108.419	104.436	82.9241	34.7973	194.207	26.264	0	81.8257	0	96.1987	20.9939	57.8432	59.2232	34.2652	78.5034	4.56163	0.880067	117.32	19.6658	134.951	47.9333	0	0	0	0	0	11.8451	430.38	35.3591
Q9Y6Q5	19	3	114.856	0.000780227	0.00024574	13.8224	0.948279	GC	MaG	48222.6	AP-1 complex subunit mu-2 OS=Homo sapiens OX=9606 GN=AP1M2 PE=1 SV=4	45.6363	43.0294	8.14477	156.326	158.527	97.7678	94.4316	70.1027	87.6148	1090.13	794.988	76.5841	43.5979	1062.12	41.1775	10.7918	118.834	159.562	136.873	314.057	183.379	294.349	157.409	207.759	239.712	554.481	1044.49	2133.62	151.206	59.026	31.8265	19.7046	511.002	9.791	0.638866	329.048	423.674	212.917
Q9HD45	16	5	94.0034	2.20532e-05	1.01797e-05	14.6448	0.995103	GC	MaG	68629.8	Transmembrane 9 superfamily member 3 OS=Homo sapiens OX=9606 GN=TM9SF3 PE=1 SV=2	234.354	66.3107	11.2236	39.6315	28.1838	0	57.6953	4.71576	4.09257	66.3899	59.4568	63.384	4.43016	56.0275	8.23282	0	21.2709	0	70.3605	45.7815	63.4368	210.318	71.6698	279.956	67.7976	5.58428	8.76389	9.18238	221.753	26.0709	9.40739	0	0	0	0	34.5503	22.7277	46.3534
Q96CN7	12	2	76.3589	2.22565e-08	1.98782e-08	14.7741	0.999965	GC	MaG	32521.9	Isochorismatase domain-containing protein 1 OS=Homo sapiens OX=9606 GN=ISOC1 PE=1 SV=3	246.854	80.8569	299.822	156.461	611.769	284.503	303.898	78.8698	59.2409	34.0142	64.5008	210.419	72.5947	9.60458	115.869	409.182	36.9857	971.438	106.346	169.183	130.498	167.511	180.428	70.9575	667.577	12.9249	6.36825	740.185	125.584	21.926	13.9988	18.4289	16.7052	6.28307	0	0	28.6377	18.3362
Q9Y2Y8	12	4	89.8206	5.84065e-05	2.42805e-05	14.9236	0.998324	GC	MaG	26203.9	Proteoglycan 3 OS=Homo sapiens OX=9606 GN=PRG3 PE=1 SV=2	235.734	287.431	417.624	49.1273	167.849	84.4982	253.525	38.3877	77.4138	144.896	41.418	1148.74	9.29674	100.14	65.4779	63.0379	142.438	535.559	895.991	140.032	232.072	328.779	80.0593	79.8484	130.005	0.0268136	0.166387	43.0287	489.804	0	0	0	33.2943	0	0	82.469	474.287	1104.65
O75311	2	2	9.3666	0.000411014	0.00013646	16.7505	0.966997	GC	MaG	54256.7	Glycine receptor subunit alpha-3 OS=Homo sapiens OX=9606 GN=GLRA3 PE=1 SV=2	5.3836	7.32508	12.868	8.93116	0	1.62797	0	2.53269	29.8859	17.989	3.9695	16.2939	9.35163	3.09561	0.166665	0	11.8194	39.6367	30.1692	249.753	0	6.60605	1.39884	6.50709	33.9144	47.0836	47.8259	0	4.28208	0	4.56076	0	15.3824	0	0	16.055	17.0976	0
O95758	21	8	139.96	4.36644e-10	5.69406e-10	17.0607	1	GC	MaG	59974.8	Polypyrimidine tract-binding protein 3 OS=Homo sapiens OX=9606 GN=PTBP3 PE=1 SV=2	94.6391	55.311	104.141	37.6135	120.545	223.402	209.556	94.7562	131.623	284.511	280.883	50.853	99.0719	17.735	111.405	239.515	386.666	23.6373	170.173	18.6384	66.5675	82.8664	31.3638	555.049	314.585	793.68	1017.3	82.4805	436.13	0	35.0094	3.98617	12.0319	0.972349	11.3401	280.093	82.3687	24.4005
Q9Y575	2	1	18.6284	0.000109545	4.22135e-05	18.0298	0.996608	GC	MaG	58715	Ankyrin repeat and SOCS box protein 3 OS=Homo sapiens OX=9606 GN=ASB3 PE=1 SV=1	91.196	67.2772	141.498	235.734	19.1787	216.051	90.7033	224.393	74.826	857.24	713.799	135.595	32.0535	207.402	257.559	4.41044	316.859	0	13.7747	215.859	51.4801	33.0584	126.198	262.763	48.4811	898.49	192.429	48.4881	60.2765	21.2361	116.597	0	11.1636	0	0	0	349.669	138.545
Q9NQ94	4	2	19.2228	0.000462096	0.000151658	20.9558	0.976078	GC	MaG	65487.7	APOBEC1 complementation factor OS=Homo sapiens OX=9606 GN=A1CF PE=1 SV=1	742.796	627.817	686.892	352.122	404.183	493.126	718.224	285.8	323.245	381.567	764.479	852.154	625.585	328.767	460.456	82.1997	358.57	432.077	283.905	770.91	583.521	520.979	508.633	252.321	255.832	309.846	564.427	349.935	504.098	107.228	225.368	0	35.5248	47.3986	224.556	775.437	1337.62	431.269
P29992	16	5	78.7301	7.62316e-07	4.94231e-07	26.4076	0.999979	GC	MaG	42408.6	Guanine nucleotide-binding protein subunit alpha-11 OS=Homo sapiens OX=9606 GN=GNA11 PE=1 SV=2	120.818	41.6363	55.2059	25.3857	194.495	62.8407	82.4298	24.1497	56.469	12.4876	51.8003	86.8609	28.2286	54.5835	75.8953	138.162	77.3719	45.7675	262.792	139.829	130.971	297.158	125.05	77.5948	287.844	21.8257	46.2547	140.2	60.8217	6.6296	40.91	24.734	0.424244	1640.88	1303.57	19.4818	636.761	184.911
P13928;Q5VT79	9	3	63.159	4.54021e-06	2.48743e-06	30.2082	0.998318	GC	MaG	37109.2	Annexin A8 OS=Homo sapiens OX=9606 GN=ANXA8 PE=1 SV=3	24.8841	106.894	14.4045	27.0729	27.0331	30.8648	22.5654	99.9546	231.921	92.8146	38.7219	52.6808	83.4568	30.5297	28.5485	42.5248	30.4792	2.73146	43.7497	24.1806	41.429	58.3085	60.0121	28.6053	3.84455	241.005	587.554	32.3129	132.32	0	5.86265	0	20.0601	532.267	39.3478	19.2954	51.4038	20.6481
Q8N6M9	2	1	10.2855	0.0118108	0.00265618	64.6021	0.88172	GC	MaG	17332.6	AN1-type zinc finger protein 2A OS=Homo sapiens OX=9606 GN=ZFAND2A PE=1 SV=2	0	4.44946	11.047	4.30698	0.319587	5.13985	0.587717	14.7253	41.5421	0.967153	0.488542	0	2.75309	1.45052	15.6936	0	59.5869	123.477	0	58.5545	31.7234	0.0392822	3.52747	10.0169	0	3.03659	3073.3	0.0217392	9.23188	1.38162	14.2821	0	0	35.7424	0	3.28434	0.194	0
Q9H299	10	5	78.4105	4.6195e-11	7.33486e-11	71.9918	1	GC	MaG	10494.8	SH3 domain-binding glutamic acid-rich-like protein 3 OS=Homo sapiens OX=9606 GN=SH3BGRL3 PE=1 SV=1	2759.35	2177.28	4321.69	1695.99	5700.73	2438.66	3521.52	4357.72	2953.34	92.2437	230.048	3676.58	3921.98	296.546	2640.71	5644.68	255.33	24609.1	467.996	5601.38	3720.34	3785.02	4197.95	305.15	6747.9	301.503	34.2475	5083.14	873.755	7.01797	0	34.798	0	11.6443	0	156.499	115.037	28.2105
Q8IXT5	5	3	27.1047	3.35033e-10	4.48847e-10	75.7963	0.999998	GC	MaG	118445	RNA-binding protein 12B OS=Homo sapiens OX=9606 GN=RBM12B PE=1 SV=2	335.03	544.105	360.66	180.859	620.861	208.904	352.525	306.578	258.099	32.7869	541.374	897.283	969.552	11.0009	94.5549	280.576	211.521	4877.03	153.236	325.594	321.719	777.97	228.563	383.502	573.008	63.926	46.4727	299.605	268.447	61.9591	134.957	80.3343	184.4	0	0	4.90898	52.186	21.2088
P40818	3	1	23.1025	2.71886e-09	2.89741e-09	87.1404	1	GC	MaG	128493	Ubiquitin carboxyl-terminal hydrolase 8 OS=Homo sapiens OX=9606 GN=USP8 PE=1 SV=1	7470.42	1604.14	5031.53	1181.1	4300.98	3173.7	5649.63	1815.55	1334.44	282.282	287.084	2258.85	1844.03	433.98	5869.43	1321.34	427.776	458.391	25.5088	618.635	870.846	1126.04	5724.82	0.0451439	5755.44	275.082	1175.53	5313.5	477.873	99.357	34.8096	5.426	17.2062	0	0	349.839	79.5007	6.4539
P23025	5	1	31.9048	8.71852e-06	4.41677e-06	115.591	0.998905	GC	MaG	31767.2	DNA repair protein complementing XP-A cells OS=Homo sapiens OX=9606 GN=XPA PE=1 SV=1	18.9835	32.8481	58.9554	17.1296	78.5045	81.3932	62.7842	35.053	16.5874	255.495	86.0264	96.698	3.06888	72.1213	7.40887	1.65942	18.5385	978.745	134.602	55.8078	15.1819	35.5906	24.599	17.4429	73.9459	15.8092	254.608	34.636	69.4987	29.1501	13.0818	1.17615	0.692351	15.5459	0.634738	0.692869	110.495	4.66894
Q92953	21	8	129.489	2.79776e-14	9.05222e-14	157.405	1	GC	MaG	103704	Potassium voltage-gated channel subfamily B member 2 OS=Homo sapiens OX=9606 GN=KCNB2 PE=2 SV=2	4981.72	948.957	2802.19	381.409	9291.97	3374.26	3178.34	1464.15	586.66	449.202	624.441	4933.72	1460.72	356.477	1244.56	2043.15	310.275	10019.1	357.958	533.877	4530.7	1316.11	3571.21	705.213	11813.5	938.333	585.683	12197.7	379.115	575.426	1896.86	30.4956	3.48642	298.239	248.121	71.0297	14.6617	8.63691
Q04941	7	1	31.6109	1.09912e-13	3.11538e-13	161.257	1	GC	MaG	17032.9	Proteolipid protein 2 OS=Homo sapiens OX=9606 GN=PLP2 PE=1 SV=1	988.918	355.872	642.54	215.82	1553.59	910.474	871.787	679.121	408.787	62.723	151.013	809.673	402.701	93.5559	657.908	1197.89	493.925	6898.82	741.452	704.519	937.812	260.538	695.54	591.925	1252.27	186.426	605.745	1702.16	564.329	0	49.053	0	0	0	0	0	0	0
P52788	3	2	15.4319	0.0344866	0.0066861	383.839	0.72443	GC	MaG	41724.5	Spermine synthase OS=Homo sapiens OX=9606 GN=SMS PE=1 SV=2	151.553	1.99818	0	0	65.557	0	0	0	0	54.7845	6.19448	0	11.9256	0	0	0	50.9354	0	12.1793	0	35.2451	0.123646	19.7662	27.1202	714.683	85.6244	0	0	142.859	0	17.1413	0	0	0	128.965	122.585	126.404	0
Q8IV08	5	1	25.9377	9.10383e-14	2.61778e-13	797.941	1	GC	MaG	55161.7	5'-3' exonuclease PLD3 OS=Homo sapiens OX=9606 GN=PLD3 PE=1 SV=1	780.481	184.724	591.435	28.7883	3665.41	704.866	793.198	790.732	57.5947	68.0563	135.274	1996.56	462.462	334.473	979.803	1837.83	86.9647	718.803	0	374.695	465.919	178.934	1082	114.888	1215.96	0.686992	286.975	859.927	231.429	0	0	0	0	0	0	0	0	0
Q96NI8	5	2	27.7308	7.14588e-10	8.91196e-10	2535.36	1	GC	MaG	64097.8	Zinc finger protein 570 OS=Homo sapiens OX=9606 GN=ZNF570 PE=2 SV=1	56.0691	3.4528	17.9847	0.129613	43.1303	49.3288	29.9709	0.264733	0	1.66476e-06	22.5056	50.1458	18.8752	1.9032	34.623	9.79439	1.15355	3.09923	2336.18	11.1102	19.068	1.69664	7.21043	10.944	84.1956	3.99439	0.200547	81.2127	4.44576	0	0	0	0.13961	0	0	0	0	0.0965468
Q8WVY7	3	1	15.6575	7.4829e-14	2.25121e-13	31403.9	1	GC	MaG	36861.8	Ubiquitin-like domain-containing CTD phosphatase 1 OS=Homo sapiens OX=9606 GN=UBLCP1 PE=1 SV=2	761.369	171.298	307.07	200.139	1629.33	313.56	434.284	251.277	270.048	1.57039	28.5283	939.39	410.951	0	212.924	220.452	90.6254	2373.75	221.825	558.005	486.25	912.481	463.274	66.9067	1205.52	9.19633	117.041	1606.27	206.667	0	0	2024.08	0	0	0	0	0	391.41
P17213	3	1	10.3689	0.000455174	0.000149673	Infinity	0.984893	GC	MaG	54127.9	Bactericidal permeability-increasing protein OS=Homo sapiens OX=9606 GN=BPI PE=1 SV=4	0	11.8581	0	0	0	1.8274	0	0	0	0	0	3.64502	0	0	0	0	0	0	17.3286	0	0	0	0	0	0	3.3775	0	0	0	0	0	0	0	0	0	0	0	0
Q13438	3	1	22.8032	0.00567935	0.00140948	Infinity	0.984641	GC	MaG	76018	Protein OS-9 OS=Homo sapiens OX=9606 GN=OS9 PE=1 SV=1	0	0	36.4755	0	46.13	0	0	39.4333	56.0867	0	0	7.57127	19.9178	1.8788	0	0	0	0	47.0372	0.473733	0	0	6.00317	0	0	0.043539	0	0	0	0	0	0	0	175.056	0	0	0	0
O15083	5	1	25.3984	0	0	Infinity	1	GC	MaG	110729	ERC protein 2 OS=Homo sapiens OX=9606 GN=ERC2 PE=1 SV=3	2254.6	145.873	1343.38	104.52	6672.3	3685.18	2263.05	187.623	75.1668	44.1821	14.9734	3502.68	372.004	144.556	5521.66	4642.55	107.565	0	15.1373	326.181	621.848	1159.86	398.67	224.624	2966.82	16.4755	29.5908	5768.18	63.2845	0	0	0	0	0	0	0	0	0
Q6ZN66	5	2	30.0166	0.0103951	0.00238155	Infinity	0.878866	GC	MaG	72940.1	Guanylate-binding protein 6 OS=Homo sapiens OX=9606 GN=GBP6 PE=2 SV=1	0	23.4089	0	9.68594	0	0	0	0	0	16.9851	0	1.38599	0	42.1167	0	0	0	0	0	0	1.91678	81.2751	0	4.42944	0	81.0998	19.1917	0	0	0	0	0	0	1.12671	0	10.0062	16.2608	1.36403
P63279	6	1	36.4378	0.00447379	0.00114675	Infinity	0.955375	GC	MaG	18235	SUMO-conjugating enzyme UBC9 OS=Homo sapiens OX=9606 GN=UBE2I PE=1 SV=1	0	36.0134	5.66974	0	0	0	6.4762	0	0	0	0	0	0	0	0	0	0	0	0	0	0	2.3043	21.9656	0	0	0	0	0	0	0	0	0	0	0	0	0	74.2404	0
Q9P2J3	7	1	37.4089	2.89886e-05	1.29454e-05	Infinity	0.997663	GC	MaG	70284.3	Kelch-like protein 9 OS=Homo sapiens OX=9606 GN=KLHL9 PE=1 SV=2	0	12.96	12.492	12.9389	0	0	0	0	10.5275	60.4119	93.7431	10.7675	0	166.374	0	0	145.019	0	4.57242	0	55.4392	1.89727	0	5.54163	0	0	22.7351	0	34.8229	295.23	22.7227	0	0	0	0	0	26.1575	0
P10244	15	3	80.5767	2.37699e-13	6.22309e-13	Infinity	1	GC	MaG	79391.5	Myb-related protein B OS=Homo sapiens OX=9606 GN=MYBL2 PE=1 SV=1	45.2169	4.17262	15.2078	0	78.7218	26.2076	51.2947	41.8406	399.643	0	1.03732	4.19405	26.1475	0	23.779	0	0	11.2502	0	15.0575	24.115	8.98842	36.6395	4.34185	75.2988	5.0157	6.11297	12.1942	6.69485	0	0	0	0	0	0	0	0	0
P43652	26	9	145.118	0.000285603	9.81484e-05	2.64441	0.974153	MiG	MaG	71008.1	Afamin OS=Homo sapiens OX=9606 GN=AFM PE=1 SV=1	301.24	247.31	285.46	525.745	191.253	249.08	586.238	230.486	127.797	303.817	491.603	216.869	166.888	1245.25	213.652	480.629	343.197	1132.66	322.364	439.08	270.777	167.373	301.701	217.456	518.493	425.417	1775.54	206.763	378.543	15.895	26.2459	97.1052	49.7653	329.79	32.8201	909.748	1623.11	28.3012
P14866	33	18	245.135	0.0245505	0.00495584	2.77301	0.854257	MiG	MaG	64760.2	Heterogeneous nuclear ribonucleoprotein L OS=Homo sapiens OX=9606 GN=HNRNPL PE=1 SV=2	1330.09	2764.46	2348.67	2943.86	2595.55	2991.13	3482.51	1695.58	1079.39	10875.1	1942.36	3016.31	1415.53	10111.9	3325.52	2524.81	21505.3	389.138	1301.99	3086.45	4574.1	2186.12	2277.83	16039.2	2312.57	1088.77	558.124	2005.4	4362.24	3841	1963.08	1481.58	2260.67	549.487	1127.59	1061.09	2741.06	1581.97
P42704	69	12	427.825	0.00357627	0.000945673	3.2756	0.888589	MiG	MaG	159103	Leucine-rich PPR motif-containing protein_ mitochondrial OS=Homo sapiens OX=9606 GN=LRPPRC PE=1 SV=3	116.705	460.381	187.836	184.11	69.1967	114.848	164.034	210.772	236.642	1257.28	288.963	78.9033	201.128	596.127	134.944	135.524	2622.12	4.56821	1391.32	296.306	365.841	168.72	179.355	211.958	115.609	574.661	270.332	134.477	431.062	35.1509	132.92	0	294.319	0	0	197.089	166.891	38.6806
P18827	2	2	12.4221	0.0049363	0.00124759	3.47956	0.925971	MiG	MaG	32575.7	Syndecan-1 OS=Homo sapiens OX=9606 GN=SDC1 PE=1 SV=3	1450.06	620.965	293.579	1880.36	996.685	339.78	321.785	365.222	899.152	1225.42	1545.48	1196.86	356.869	734.235	1149.73	3249.04	2175.28	1393.95	1256.67	464.066	361.059	341.669	918.64	577.352	2417.05	210.517	1033.97	1154.12	1663.52	292.592	580.908	250.828	494.358	357.071	203.183	393.266	420.26	1042.84
P16278	22	5	132.863	0.00545381	0.00136133	3.66392	0.908792	MiG	MaG	76531.2	Beta-galactosidase OS=Homo sapiens OX=9606 GN=GLB1 PE=1 SV=2	2875.48	803.544	1434.32	530.536	2186.59	3099.97	1915.52	499.277	285.479	464.751	289.621	3254.86	555.33	148.102	2095.22	7111.96	255.177	15419.2	669.527	717.389	1197.15	1335.96	843.943	151.449	2690.96	267.855	521.689	2870.16	428.692	249.511	479.492	283.4	468.552	405.751	186.767	481.953	661.705	812.674
Q15286	17	3	169.514	6.99621e-06	3.64659e-06	3.74984	0.998135	MiG	MaG	23310.4	Ras-related protein Rab-35 OS=Homo sapiens OX=9606 GN=RAB35 PE=1 SV=1	29.8753	100.86	45.895	41.7741	14.22	18.8692	13.0793	46.5231	90.6865	49.9513	68.8026	55.0346	135.009	31.9253	61.3738	12.1284	14.4461	15.8405	310.002	28.7165	36.6464	171.307	35.4163	41.1983	15.1222	114.423	26.8846	122.987	22.6169	7.24921	0	0	1.53666	0	0	115.975	11.3589	2.18909
P78385	21	1	141.554	6.74871e-07	4.40871e-07	5.91026	0.999724	MiG	MaG	55963.3	Keratin_ type II cuticular Hb3 OS=Homo sapiens OX=9606 GN=KRT83 PE=1 SV=2	109.03	221.324	115.396	224.893	48.9416	94.9339	83.3297	154.238	103.999	474.625	81.7826	118.317	157.483	516.931	124.354	107.556	339.78	248.071	109.967	58.0774	122.442	112.529	80.4145	162.689	53.6344	63.6544	160.492	2889.76	257.852	29.4572	54.9617	32.514	34.1021	86.3173	248.622	167.947	87.6486	80.0583
Q9ULW6	5	1	27.0181	0.00888383	0.00207834	6.48886	0.927244	MiG	MaG	52941.1	Nucleosome assembly protein 1-like 2 OS=Homo sapiens OX=9606 GN=NAP1L2 PE=1 SV=1	86.5144	3.87201	8.87431	0.0842698	20.8193	9.4074	40.5514	0.490699	0.132558	10.3843	251.733	15.6205	8.20495	38.9819	0	0.212394	2.70244	0	4.33445	1.21653	0	4.04805	5.21414	28.7784	19.2076	0	17.7809	0	87.2389	0	0	0	15.028	0	0	0	3.95296	40.9423
O75145	4	1	18.5927	5.20819e-05	2.18633e-05	7.12329	0.996725	MiG	MaG	134067	Liprin-alpha-3 OS=Homo sapiens OX=9606 GN=PPFIA3 PE=1 SV=3	19.1002	287.358	20.2832	118.497	9.19979	14.0424	4.788	28.0857	16.453	226.15	287.184	26.611	19.1989	120.931	10.5748	0.56783	114.708	8.58248	27.7545	21.5971	14.2108	29.0366	16.4213	180.914	2.06269	130.526	117.06	20.7462	71.0059	20.056	55.2267	0	0	0	0	101.523	65.2604	3.59778
Q8TCJ2	6	1	36.873	0.0462573	0.00861274	7.78397	0.760077	MiG	MaG	94301.8	Dolichyl-diphosphooligosaccharide--protein glycosyltransferase subunit STT3B OS=Homo sapiens OX=9606 GN=STT3B PE=1 SV=1	7.13065	54.7446	21.1269	85.0585	0	7.57976	9.62201	6.75267	5.92135	5.02454	114.18	12.556	3.6597	51.4184	1.67449	2.75352	321.985	0	0	44.8209	23.0805	115.085	6.90597	91.8483	7.1841	35.595	854.341	0.900326	29.1677	0	0	0	0	7.25631	0	136.572	12.6084	0
P36639	8	2	44.171	0.00175835	0.000500876	8.58672	0.990382	MiG	MaG	22633.7	7_8-dihydro-8-oxoguanine triphosphatase OS=Homo sapiens OX=9606 GN=NUDT1 PE=1 SV=3	96.0272	20.9839	54.7978	7.51427	183.992	54.4254	36.5525	24.0512	4.50467	4.41195	226.674	25.7126	10.896	214.149	163.435	0	6.21616	0	0	19.9135	5.60354	28.3826	29.8596	10.1856	9.66463	11.9961	839.806	21.3931	2.38761	34.4226	0	9.19757	0	61.6531	167.975	0	4.42864	30.0049
P62873	30	7	210.867	0.000296942	0.000101739	9.00197	0.973528	MiG	MaG	38175.4	Guanine nucleotide-binding protein G(I)/G(S)/G(T) subunit beta-1 OS=Homo sapiens OX=9606 GN=GNB1 PE=1 SV=3	162.205	1131.35	331.879	1771.11	189.358	197.529	186.846	1531.87	583.113	1269.72	2396.62	549.879	450.952	3044.36	590.383	131.019	655.694	1387.86	480.937	563.96	865.501	566.537	288.789	1776.64	318.675	11789.7	919.864	1353.31	1167.06	115.345	353.975	426.214	202.079	378.363	310.679	286.158	35.8794	12.5411
Q9UG01	16	4	92.5565	5.86656e-07	3.88422e-07	9.53166	0.999705	MiG	MaG	199344	Intraflagellar transport protein 172 homolog OS=Homo sapiens OX=9606 GN=IFT172 PE=1 SV=2	511.65	616.944	491.577	1715.14	284.304	492.918	453.792	1685.41	2666.13	20734.9	877.785	713.946	714.777	12911.6	721.926	49.7158	9740.63	760.735	1303.05	1007.74	1119.34	569.873	582.528	395.101	393.831	6727.24	1921.12	1034.52	3228.85	2328.59	209.65	62.4172	994.026	106.923	40.8344	836.684	965.146	252.907
P27695	25	10	188.117	8.01651e-09	8.03914e-09	11.3367	0.999978	MiG	MaG	35953.7	DNA-(apurinic or apyrimidinic site) endonuclease OS=Homo sapiens OX=9606 GN=APEX1 PE=1 SV=2	10.1762	559.282	86.9977	1073.59	4.45831	22.8286	11.7519	603.208	3959.86	2039.9	1829.7	134.553	354.791	1850.31	228.966	4.46279	1703.7	261.993	931.059	1017.9	977.93	645.875	138.477	1540.95	117.535	6231.77	1163.54	269.2	857.831	5.20008	0	97.4952	50.7371	0	0	3.29556	187.958	27.9513
P31949	15	7	167.605	7.27303e-06	3.76229e-06	12.5428	0.995245	MiG	MaG	11854.5	Protein S100-A11 OS=Homo sapiens OX=9606 GN=S100A11 PE=1 SV=2	977.023	984.405	629.492	721.411	1196.1	1504.45	841.263	437.943	899.982	1009.46	3545.83	1056.71	460.338	462.942	1685.41	13240.5	421.954	51047.9	163.192	465.852	640.828	417.377	648.113	498.297	1783.04	15644.9	265.019	2136.87	1853.9	79.8163	277.846	337.516	292.131	330.484	152.605	437.148	1052.51	423.041
P02760	14	2	71.2968	0.000577152	0.000186185	13.1944	0.994984	MiG	MaG	39912	Protein AMBP OS=Homo sapiens OX=9606 GN=AMBP PE=1 SV=1	4592.47	850.747	2537.54	606.716	2851.3	3605.11	1771.67	4051.04	1105.76	138.707	198.64	2692.95	2283.37	151.477	5465.14	17912.4	342.01	8078.73	317.705	597.608	878.833	1095.58	2082.67	22.9754	2490.19	262.683	452.861	7716.87	406.478	77.2211	105.785	25.9273	451.26	35.7239	0	413.733	224.254	201.961
P78386	17	2	131.941	1.655e-07	1.23662e-07	14.0929	0.999976	MiG	MaG	57341.9	Keratin_ type II cuticular Hb5 OS=Homo sapiens OX=9606 GN=KRT85 PE=1 SV=1	5.58801	60.4352	18.2534	18.1254	56.5633	9.03559	5.45379	7.83696	3.65082	6.97796	18.1279	8.85891	5.46312	38.3807	5.51465	13.2347	121.374	8.31333	88.5473	14.158	7.42401	4.99528	8.39944	150.913	4.69778	59.336	15.3743	868.876	50.5112	3.94664	6.20722	4.64858	4.54862	8.3542	4.45156	5.85749	9.48767	10.4939
Q9BXW7	7	4	43.7005	0.000196658	7.06249e-05	14.75	0.984937	MiG	MaG	46777.8	Haloacid dehalogenase-like hydrolase domain-containing 5 OS=Homo sapiens OX=9606 GN=HDHD5 PE=1 SV=1	7.28503	19.072	35.7106	13.4431	7.71087	20.0838	22.5291	22.9719	134.065	2.05849	19.4193	64.4897	7.79426	998.687	4.25736	0	6.53793	0	44.6363	57.39	101.84	122.24	24.9209	43.7251	5.31501	293.526	787.131	3.82536	2.79964	2.18466	0	0	0	0	0	0	51.3067	3.286
P56134	5	2	29.4144	8.91672e-05	3.5354e-05	14.8138	0.992128	MiG	MaG	11031.9	ATP synthase subunit f_ mitochondrial OS=Homo sapiens OX=9606 GN=ATP5MF PE=1 SV=3	51.6391	1339.7	472.289	798.333	69.8021	173.343	155.515	547.634	639.195	10905.8	414.352	465.379	525.779	8993.06	522.677	23.3621	458.194	216.878	464.128	399.365	365.458	576.154	365.114	521.029	153.512	1570.1	1375.99	710.517	371.509	0	79.6539	0	9.16612	31.5741	81.0016	120.174	423.435	263.909
P61020	17	2	97.6786	1.5485e-05	7.41734e-06	17.6715	0.997965	MiG	MaG	23935	Ras-related protein Rab-5B OS=Homo sapiens OX=9606 GN=RAB5B PE=1 SV=1	14.1004	17.8521	45.7221	4.74558	7.96627	32.1927	29.0657	370.499	17.0885	13.3418	15.7679	4.58968	293.516	36.9545	525.894	40.7151	4.07822	0.248314	9.35235	10.8147	6.58011	6.56447	244.615	34.0672	5.57527	8.07754	111.171	304.025	85.5385	2.14618	0.196788	0	0.683052	0	37.2979	64.2728	2.0004	10.9283
Q8NFV5;A6NIY4	3	2	15.5817	2.47056e-05	1.12525e-05	19.1024	0.998344	MiG	MaG	41067.2	Speedy protein E1 OS=Homo sapiens OX=9606 GN=SPDYE1 PE=2 SV=3	143.387	319.873	450.65	348.872	34.1599	111.847	319.109	175.172	185.162	3186.42	1753.77	154.947	77.0941	913.372	104.471	0	1085	2.47108	987.409	241.839	230.109	346.213	157.427	2311.57	30.1923	4572.18	496.533	65.2908	335.058	0	0	22.7627	145.907	2668.19	4.79877	196.413	270.519	122.581
Q9H6Y2	4	1	20.0517	0.000154649	5.70929e-05	22.3049	0.992768	MiG	MaG	42583.4	WD repeat-containing protein 55 OS=Homo sapiens OX=9606 GN=WDR55 PE=1 SV=2	22.1641	293.439	60.766	210.426	3.88298	65.0132	144.841	232.948	91.0397	890.533	318.758	247.037	2649	1925.9	121.399	20.1895	387.803	291.558	653.13	138.469	194.057	273.791	81.2482	290.816	77.46	38.083	284.068	39.9453	394.99	24.5729	369.406	0	0.120311	0	456.193	369.76	240.118	15.3724
P51148	17	4	115.952	1.65312e-13	4.49971e-13	27.6317	1	MiG	MaG	23710.7	Ras-related protein Rab-5C OS=Homo sapiens OX=9606 GN=RAB5C PE=1 SV=2	1699.59	88.7911	219.111	172.259	177.794	377.471	263.209	182.627	456.252	139.604	2268.16	2757.86	6125.97	490.363	5489.78	1100.47	4809.45	3499.6	4170.33	10627.7	4608.32	1044.9	6753.03	3613.08	4418.23	1529.76	118.519	1313.27	4720.53	77.0888	38.3112	72.7774	1119.17	960.691	903.455	1706	530.622	318.083
P61619	3	1	17.9806	9.448e-12	1.71446e-11	36.3347	1	MiG	MaG	52721.1	Protein transport protein Sec61 subunit alpha isoform 1 OS=Homo sapiens OX=9606 GN=SEC61A1 PE=1 SV=2	155.805	804.313	348.475	2814.46	20.6781	380.59	332.69	1272.01	1356.86	3856.6	2763.59	222.193	429.702	3374.63	631.852	69.3148	121.269	2570.35	934.398	2267.83	1263.3	622.661	1074.24	4999.94	391.877	3210.54	149.959	952.257	4275.88	0	0	0	67.0085	0	0	265.654	198.744	18.3555
Q9ULV4	17	3	97.9337	4.94493e-13	1.22777e-12	41.4538	1	MiG	MaG	53933.5	Coronin-1C OS=Homo sapiens OX=9606 GN=CORO1C PE=1 SV=1	86.5786	1176.48	195.787	534.873	51.0986	555.724	415.527	308.722	449.854	549.304	764.586	720.746	672.871	534.752	131.301	467.579	1366.09	3540.72	159.248	1461.54	1130.27	655.381	696.499	347.078	1994.17	617.7	685.146	237.986	969.964	22.2325	0	50.5138	9.2124	7.7591	11.4059	100.813	89.6084	31.0246
P61970	10	4	85.9809	4.62305e-06	2.52878e-06	54.0506	0.997728	MiG	MaG	14649.6	Nuclear transport factor 2 OS=Homo sapiens OX=9606 GN=NUTF2 PE=1 SV=1	6.83331	57.1581	40.834	31.8135	14.7649	4.4265	37.1337	17.4586	11.0902	43.6972	33.4113	23.6962	25.1058	374.875	6.80405	0	56.1777	97.578	6.59009	61.7248	117.84	41.3025	36.8572	46.3395	7.72638	4428.25	89.5836	8.52593	103.946	0.371067	1.63603	0	0	0	0	15.3366	43.6627	10.1753
Q9HB09	2	1	10.2773	7.95163e-10	9.80983e-10	105.945	1	MiG	MaG	37277.7	Bcl-2-like protein 12 OS=Homo sapiens OX=9606 GN=BCL2L12 PE=1 SV=1	16.2686	219.433	178.87	63.856	7.93826	5.31522	67.8265	112.861	81.8385	30.742	57.9722	125.998	13.4064	201.923	204.512	0	21.4652	0	17.4392	17.2577	107.272	164.407	14.6019	324.595	67.1187	1978.96	503.985	122.529	97.7718	0	0	0	18.5362	0	0	0	71.5	0
Q7L2H7	26	4	163.882	2.43161e-08	2.14938e-08	441.272	0.999989	MiG	MaG	42959.2	Eukaryotic translation initiation factor 3 subunit M OS=Homo sapiens OX=9606 GN=EIF3M PE=1 SV=1	14.0044	40.4591	19.4721	60.3659	6.39986	16.9425	10.9975	19.1349	23.6722	24.0716	19.6844	11.1821	9.84094	5099.77	9.87774	3.10097	19735.7	1.08241	16.8081	12.0512	18.7101	22.3815	8.42768	5009.37	9.76148	1935.44	27.6101	11.9438	53.7147	1.7049	0	0	0	0.00205996	0	26.3077	58.0233	7.81545
O75330	8	2	37.3277	0	0	482.611	1	MiG	MaG	84499.7	Hyaluronan mediated motility receptor OS=Homo sapiens OX=9606 GN=HMMR PE=1 SV=2	389.634	106.393	110.251	353.651	516.411	378.884	565.217	102.979	925.107	233.118	30.8062	226.542	279.084	7.49495	569.798	909.852	90.6842	18.5622	620.722	2285.83	1392.53	455.694	187.923	2138.69	530.258	1046.17	4060.87	361.042	877.203	0.0234829	0	4.81029	13.954	6.97778	5.12823	1.94136	11.7471	11.4287
Q16798	11	6	75.2238	0	0	863.539	1	MiG	MaG	67695.9	NADP-dependent malic enzyme_ mitochondrial OS=Homo sapiens OX=9606 GN=ME3 PE=2 SV=2	0	123.979	31.24	1693.25	0	5.10589	13.5184	157.13	115.886	3703.79	1192.98	40.9565	58.6369	5582.45	409.037	0	764.777	0	115.283	118.368	527.039	318.523	8.29095	1186.7	8.51118	1368.73	1415.9	149.979	295.211	4.7407	0	0	0	0	0	33.7183	20.3867	0
P51571	12	2	99.3038	4.75868e-06	2.59469e-06	1049.34	0.997826	MiG	MaG	19169.7	Translocon-associated protein subunit delta OS=Homo sapiens OX=9606 GN=SSR4 PE=1 SV=1	0	11.4423	5.15368	9.23845	0	1.40037	0	12.1776	7.96677	736.278	147.791	19.8406	6.57454	320.267	4.04817	0	80.0965	0	682.911	16.9447	13.2125	247.426	0	224.293	0	4269.41	434.106	0	17.3725	0	39.2031	0	19.6275	0	0	3.31554	6.57193	10.3581
Q96DE0	2	1	10.7108	0	0	Infinity	1	MiG	MaG	21330.4	U8 snoRNA-decapping enzyme OS=Homo sapiens OX=9606 GN=NUDT16 PE=1 SV=2	0	856.739	81.6503	3284.34	0	14.8123	0	443.653	117.391	2283.52	4950.69	622.834	34.0479	1879.75	452.446	0	2397.43	0	90.4097	598.028	303.026	334.418	13.6838	2862.06	31.2145	1749.75	1025.96	777.432	1553.75	0	0	0	0	0	0	0	0	0
Q9NQ48	2	1	12.1308	0	0	Infinity	1	MiG	MaG	34649.3	Leucine zipper transcription factor-like protein 1 OS=Homo sapiens OX=9606 GN=LZTFL1 PE=1 SV=1	0	124.545	0	1886.48	0	14.9523	4.91569	1178.21	506.314	1783.22	3870.23	19.9526	602.036	1516.34	50.5498	0	3850.94	240.018	2927.62	185.698	894.191	67.4047	98.7738	2153.7	0	1889.33	1177.35	76.1936	2322.89	0	0	0	0	0	0	0	0	0
P20290	2	2	19.7582	0	0	Infinity	1	MiG	MaG	22225	Transcription factor BTF3 OS=Homo sapiens OX=9606 GN=BTF3 PE=1 SV=1	0	34.0849	1.75979	245.999	0.267285	0	0	17.7148	41.0229	523.281	208.533	5.14006	1.44664	367.684	4.29771	0	331.785	0	47.0353	27.4138	10.8738	14.1865	0	285.527	0	1649.05	1332.44	151.194	91.0257	0	0	0	0	0	0	0	7.11004	0
O43324	2	1	17.1472	4.97602e-13	1.22777e-12	Infinity	1	MiG	MaG	19867.6	Eukaryotic translation elongation factor 1 epsilon-1 OS=Homo sapiens OX=9606 GN=EEF1E1 PE=1 SV=1	0	821.469	87.155	364.474	0	0	17.9799	194.855	432.358	2791.18	615.244	3.92421	161.619	778.873	0	0	631.974	0	1182.68	51.2058	66.2266	19.5974	7.60516	175.147	0	323.331	701.713	27.575	297.61	0	0	0	0	0	87.5139	0	0	0
O75865	2	1	10.9526	5.3101e-10	6.79544e-10	Infinity	0.999999	MiG	MaG	17775.7	Trafficking protein particle complex subunit 6A OS=Homo sapiens OX=9606 GN=TRAPPC6A PE=1 SV=2	0	37.5449	0	49.9969	0	0	0	29.0216	31.0836	496.224	91.6131	3.67221	16.9722	1057.43	0	0	55.2577	0	0	3.72243	0	70.8147	0	106.759	0	142.716	1553.63	35.6344	7.23469	0	0	0	0	0	0	6.53752	0	0
Q99439	2	1	10.0518	0.00526322	0.00132242	Infinity	0.898973	MiG	MaG	34096.3	Calponin-2 OS=Homo sapiens OX=9606 GN=CNN2 PE=1 SV=4	0	0	0	0	0	0	0	570.575	0	0	0	0	0	20.325	0	0	559.6	0	0	0	0	0	217.963	226.996	0	0	0	24.7786	2076.3	0	0	0	0	0	0	0	0	0
P50583	3	1	17.4915	0	0	Infinity	1	MiG	MaG	17057.4	Bis(5'-nucleosyl)-tetraphosphatase [asymmetrical] OS=Homo sapiens OX=9606 GN=NUDT2 PE=1 SV=3	0	13.4005	3.58953	401.879	0	0	0	2.82116	3.22901	282.88	405.909	69.3709	6.08483	38.1743	48.6755	11.6005	26.7848	72.4946	34.4792	5.70096	6.28312	31.3913	5.17027	577.249	103.496	604.154	0.46749	675.221	69.0283	0	0	0	0	0	0	0	62.0184	0
Q9H7Z7	3	1	17.926	0	0	Infinity	1	MiG	MaG	42114.3	Prostaglandin E synthase 2 OS=Homo sapiens OX=9606 GN=PTGES2 PE=1 SV=1	12.5183	340.675	32.4671	1256.47	0	0	21.5551	43.5269	78.9278	2013.82	998.78	12.0279	16.3891	3201.11	140.609	0	789.755	0	75.8753	7.74631	107.252	150.367	15.9754	1081.65	20.2381	1959.48	1254.36	119.904	287.111	0	0	0	0	0	0	20.0107	0	0
Q3KP31	3	1	21.2503	0	0	Infinity	1	MiG	MaG	69152.8	Zinc finger protein 791 OS=Homo sapiens OX=9606 GN=ZNF791 PE=1 SV=1	9.15259	183.185	29.1854	247.216	0	23.6337	11.1842	17.8589	26.9286	514.583	248.968	53.6451	96.727	556.686	154	0	222.642	0	44.044	54.3217	27.0996	43.0588	45.3155	422.721	16.9661	1355.16	342.457	54.5567	311.915	0	0	0	0	0	0	0	0	0
Q96AH0	3	2	16.3437	1.9984e-15	7.21455e-15	Infinity	1	MiG	MaG	22594.5	SOSS complex subunit B2 OS=Homo sapiens OX=9606 GN=NABP1 PE=1 SV=1	59.8705	29.4943	25.3784	15.9882	46.4849	19.9587	11.0326	3.48953	2.05386	4.29906	24.5196	20.5026	12.9957	2.15178	3.21637	122.32	82.7076	56.3216	5.72828	252.847	425.877	81.5441	41.0848	162.523	27.2524	136.034	15141.6	271.622	55.7854	0	0	54.3787	4.62846	0	0	0	55.7586	0
P0DP01	3	1	18.0913	0.0434114	0.00814031	Infinity	0.755166	MiG	MaG	13105.7	Immunoglobulin heavy variable 1-8 OS=Homo sapiens OX=9606 GN=IGHV1-8 PE=3 SV=1	0	0	0	63.0847	0	0	0	0	0	0	0	0	0	0	0	0	0	0	0	47.3318	268.541	5.76988	0	0	0	0	0	0	107.629	0	0	0	0	0	0	0	0	0
Q53EV4	4	1	32.1388	2.55351e-15	9.12257e-15	Infinity	1	MiG	MaG	39874.8	Leucine-rich repeat-containing protein 23 OS=Homo sapiens OX=9606 GN=LRRC23 PE=1 SV=2	0	0	0	0	0	0	0	148.273	457.925	5530.95	1791.07	0	79.3829	4324.42	0	0	1001.61	0	8234.86	694.25	156.211	127.109	0	3368.9	0	11693.3	615.976	0	1590.97	0	0	0	0	0	0	0	0	0
O75356	4	1	22.1979	2.00577e-08	1.82223e-08	Infinity	0.999945	MiG	MaG	47916.6	Ectonucleoside triphosphate diphosphohydrolase 5 OS=Homo sapiens OX=9606 GN=ENTPD5 PE=1 SV=1	0	2.8871	0	19.3968	0	0	0	16.0642	0	260.814	49.9661	0	8.05524	146.321	0	0	132.847	0	139.919	0	0	50.2407	0	54.8115	0	246.272	6629.69	0	48.4466	0	0	0	0	0	0	0	0	0
Q9UK97	4	1	21.8958	0.030745	0.00602198	Infinity	0.793937	MiG	MaG	52842.7	F-box only protein 9 OS=Homo sapiens OX=9606 GN=FBXO9 PE=1 SV=1	0	0	0	136.158	0	0	0	0	0	142.102	0	0	0	1294.63	0	0	13.8192	0	0	0	0	0	0	0	0	0	0	0	6.46901	0	0	0	0	0	0	0	6.11707	0
P41247	5	1	27.6294	0	0	Infinity	1	MiG	MaG	28208.6	Patatin-like phospholipase domain-containing protein 4 OS=Homo sapiens OX=9606 GN=PNPLA4 PE=1 SV=3	6.54117	27.6979	11.2095	14.7939	14.3076	20.2302	24.3586	11.0251	16.5978	0.617518	1.83075	7.88129	20.1688	0.517503	39.7938	77.6899	2.46152	216.242	18.8406	86.9453	23.3804	64.9469	21.1807	3.71763	60.3439	10.1141	3.92311	17.0488	3.88983	0	0	0	0	0	0	0	0	0
P40967	5	1	33.1021	0	0	Infinity	1	MiG	MaG	71053.6	Melanocyte protein PMEL OS=Homo sapiens OX=9606 GN=PMEL PE=1 SV=2	0	263.399	15.3859	2360.23	0	64.1363	0	168.533	1602.47	3081.53	4714.68	3556.27	42.3197	5627.34	5179.29	6086.62	3388.89	38987	4.96527	76.7329	438.86	208.986	266.028	6639.48	5206.08	4268.52	430.216	12940.4	5034.76	0	0	0	0	0	0	0	0	0
Q5VT97	6	5	30.4907	0	0	Infinity	1	MiG	MaG	134827	Rho GTPase-activating protein SYDE2 OS=Homo sapiens OX=9606 GN=SYDE2 PE=1 SV=2	0	122.795	5.89356	253.866	1.77596	0	0	23.4438	46.0566	536.464	988.195	39.6269	5.73006	438.809	29.9174	5.26659	344.186	11.4352	27.1991	19.0046	27.9635	29.2248	10.8321	383.809	30.2442	825.996	697.315	188.571	183.395	0	0	0	0	0	0	0	0	0
P40616	6	1	37.5633	0	0	Infinity	1	MiG	MaG	20531.6	ADP-ribosylation factor-like protein 1 OS=Homo sapiens OX=9606 GN=ARL1 PE=1 SV=1	0	9.51929	15.1732	142.715	0	3.62672	0	4.90433	36.2672	203.076	298.713	57.0104	4.10899	148.123	56.8254	0	91.9679	0	0	0	9.83593	6.2321	0	63.4319	8.9803	101.837	148.595	237.058	94.051	0	0	0	0	0	0	0	27.7948	0
Q16718	7	1	59.7675	0	0	Infinity	1	MiG	MaG	13515.7	NADH dehydrogenase [ubiquinone] 1 alpha subcomplex subunit 5 OS=Homo sapiens OX=9606 GN=NDUFA5 PE=1 SV=3	0	116.977	8.61027	468.231	0	1.24232	0	39.9429	71.5438	3707.5	201.303	73.2918	7.40621	2739.04	67.2015	18.3986	176.148	1.25175	85.4009	71.6242	350.344	472.673	6.38951	497.056	46.9009	1517.62	202.244	399.525	220.055	0	0	0	0	0	0	0	1.00078	0
P52790	7	1	49.6337	2.9089e-12	6.15834e-12	Infinity	1	MiG	MaG	100679	Hexokinase-3 OS=Homo sapiens OX=9606 GN=HK3 PE=1 SV=2	0	4.22761	0	10.7462	0	0	0	191.843	104.337	30.3208	13.5672	0	26.6943	26.5162	0	0	30.1749	0	2376.12	629.003	305.436	4.72074	0	450.531	0	104.644	92.8574	0	1067.37	0	0	0	0	0	0	33.1048	0	0
Q6KCM7	8	1	43.7004	0	0	Infinity	1	MiG	MaG	53005.2	Calcium-binding mitochondrial carrier protein SCaMC-2 OS=Homo sapiens OX=9606 GN=SLC25A25 PE=1 SV=1	0	286.133	22.1313	529.77	0	0	0	232.07	344.972	1793.44	1252.84	28.9056	16.5231	444.847	10.1906	0	783.879	0	467.553	1331.5	1516.15	581.107	8.26266	1510.26	0	631.094	163.383	207.585	506.006	0	0	0	0	0	0	0	3.6554	0
P68431	9	2	133.417	0	0	Infinity	1	MiG	MaG	15518.2	Histone H3.1 OS=Homo sapiens OX=9606 GN=H3C1 PE=1 SV=2	0.489427	68.7633	5.38899	71.7173	0	0	0	8.25263	0	10103	3655.04	2050.84	118.195	1295.95	76.5045	2110.58	348.319	1297.1	25.7341	10.293	53.4277	3.90622	0	973.25	286.307	7685.8	267.686	12223.3	881.362	0	0	0	0	0	0	0	6.05279	0
A2VDJ0	10	1	44.2767	0	0	Infinity	1	MiG	MaG	181963	Transmembrane protein 131-like OS=Homo sapiens OX=9606 GN=TMEM131L PE=1 SV=2	18.6764	481.962	181.52	247.718	6.75251	39.7973	5.31528	80.4704	102.639	461.956	499.464	26.8376	139.04	637.395	13.7264	0	101.867	0	1111.06	36.9542	20.6831	105.76	5.39209	259.922	0	267.237	562.774	31.4073	142.242	0	0	0	0	0	0	0	4.25206	0
P16870	12	1	84.5037	0.0472321	0.00877043	Infinity	0.717728	MiG	MaG	53549.9	Carboxypeptidase E OS=Homo sapiens OX=9606 GN=CPE PE=1 SV=1	0	0	0	0	0	0	0	18.5119	0	1.9182	3.3941	0	0	370.927	0	0	10.829	0	0	0	0	0	0	7.75114	0	0	104.146	0	0	0	0	0	0	0	0	0	0	0
Q9NSE4	14	3	87.7886	0	0	Infinity	1	MiG	MaG	114761	Isoleucine--tRNA ligase_ mitochondrial OS=Homo sapiens OX=9606 GN=IARS2 PE=1 SV=2	1.51834	30.0182	0.499691	53.0108	1.27511	0	0	2.4244	6.97107	1495.66	144.816	48.7361	4.47569	1239.1	50.9943	0	67.571	13.2298	5.1273	4.30584	1.54681	21.7663	0	281.531	14.4705	1503.3	111.482	18.7579	108.206	0	0	0	0	0	0	0	0	0
Q12874	15	2	88.5268	1.70379e-08	1.57081e-08	Infinity	0.99999	MiG	MaG	59191.2	Splicing factor 3A subunit 3 OS=Homo sapiens OX=9606 GN=SF3A3 PE=1 SV=1	0	19.7344	0	130.678	0	0	0	63.868	321.594	53.3406	99.1244	0	39.1724	90.8439	0	0	800.775	0	336.256	177.451	26.884	0	0	303.196	0	484.398	0.427731	0	704.704	0	0	0	0	0	0	0	0	0
Q5T440	6	4	37.4722	0.00022843	8.0491e-05	9.89005	0.991397	MoG	MaG	38497.2	Putative transferase CAF17_ mitochondrial OS=Homo sapiens OX=9606 GN=IBA57 PE=1 SV=1	896.924	347.634	211.003	255.483	366.528	246.509	235.454	323.225	417.498	103.648	165.714	264.794	279.875	409.829	210.297	246.007	356.385	0	377.718	462.773	428.557	345.12	373.934	325.047	255.184	279.456	313.752	272.301	361.767	65.4975	48.459	35.0868	186.319	34.2695	0	89.9635	87.5612	201.841
Q9Y646	12	4	64.5823	0.00303251	0.000816362	30.3443	0.963029	MoG	MaG	52115.8	Carboxypeptidase Q OS=Homo sapiens OX=9606 GN=CPQ PE=1 SV=1	17.1176	10.7597	3.99226	5.49202	2.51421	58.5255	2.17281	25.8294	8.66777	4.32316	21.7822	4.79093	11.366	5.69204	146.676	4107.01	37.5375	16.5635	1.138	10.771	4.07959	8.87189	2.70508	8.09947	1.46087	0	0	1.39585	0	0	0.219759	7.04621	15.0569	0	0	0	1.62262	4.24559
P60953	17	6	141.757	0.013869	0.00304715	2.73792	0.879552	NGM	MaG	21600.8	Cell division control protein 42 homolog OS=Homo sapiens OX=9606 GN=CDC42 PE=1 SV=2	5125.91	3717.24	4627.88	3759.57	7828.09	5237.18	5742.01	5002.82	3097.11	981.57	2727.29	7140.19	2482.81	1047.01	5979.53	13651	1572.26	2013	4780.79	4933.11	4382.7	5306.54	5027.29	2662.38	8710.76	1400.87	8888.89	7107.15	4206.6	1267.62	1752.37	3057.66	1318.81	3050.38	2696.25	802.937	155.275	980.216
P84085	16	2	120.922	4.28723e-05	1.84257e-05	3.37898	0.99874	NGM	MaG	20643.8	ADP-ribosylation factor 5 OS=Homo sapiens OX=9606 GN=ARF5 PE=1 SV=2	2513.98	1010.1	2627.91	3178.54	996.892	904.917	1096.96	1432.64	1336.69	1292.19	2152.34	968.406	1155.42	1036.99	3893.73	2323.26	2075.05	1645.21	665.776	1093.67	849.74	671.777	878.391	284.584	1414.27	1349.15	1999.61	4388.26	1252.46	200.558	430.205	43.9203	262.749	6600.16	443.101	129.662	57.8323	234.978
P51815	2	1	10.8784	0.0462186	0.00861021	6.04794	0.862678	NGM	MaG	60210.3	Zinc finger protein 75D OS=Homo sapiens OX=9606 GN=ZNF75D PE=2 SV=2	133.063	719.156	340.789	2718.12	0	330.484	59.772	177.62	282.642	151.398	65.1536	371.872	486.095	0	100.334	12.2214	35.0996	0	163.631	159.803	34.2561	311.908	253.253	205.735	48.0573	110.182	238.881	258.659	160.34	949.839	0	0	0	0	0	106.391	123.052	525.811
Q68DU8	15	5	88.7234	7.67264e-06	3.92168e-06	12.0493	0.999648	NGM	MaG	49993.1	BTB/POZ domain-containing protein KCTD16 OS=Homo sapiens OX=9606 GN=KCTD16 PE=1 SV=1	4691.61	695.71	2364.43	471.433	4584.06	3078.92	1861.25	912.283	565.527	60.8064	188.276	1859.81	823.273	1780.89	1810.44	2899.9	201.811	1941.53	190.99	477.128	389.249	403.128	4398.8	217.438	1688.85	704.986	781.204	1695.6	274.209	111.478	204.294	28.605	52.793	41.1941	16.5095	291.85	257.073	318.689
P54578	22	3	115.907	0.000283452	9.76045e-05	13.2472	0.997175	NGM	MaG	56525.4	Ubiquitin carboxyl-terminal hydrolase 14 OS=Homo sapiens OX=9606 GN=USP14 PE=1 SV=3	2463.81	938.56	1496.43	169.771	3753.04	1106.88	3086.73	285.457	463.379	25.08	13.5952	1031.59	854.757	18.317	1279	1615.78	58.1027	238.095	53.2739	1630.27	1145.61	1132.52	2066.03	82.3591	6777.09	26.9118	20.7166	2576.53	242.635	167.147	159.723	17.5178	200.124	224.014	95.0101	0	19.546	47.563
Q99880	16	1	193.607	0.00308393	0.000827607	19.2887	0.97713	NGM	MaG	13952.2	Histone H2B type 1-L OS=Homo sapiens OX=9606 GN=H2BC13 PE=1 SV=3	1071.79	72.8938	1031.91	126.585	3850.89	2112.96	1187.27	188.565	204.106	338.366	288.494	2517.39	356.912	43.216	1899.12	1814.42	18.4018	1375.29	31.2105	9.98444	21.7696	3.28896	307.219	0	1916.55	428.255	8.12871	3027.6	16.7391	1286.62	1897.89	1892.94	238.357	1119.4	131.891	1608.75	0	0
Q9BYX7	34	5	304.604	2.70053e-07	1.92956e-07	19.2955	0.999998	NGM	MaG	42358.5	Putative beta-actin-like protein 3 OS=Homo sapiens OX=9606 GN=POTEKP PE=5 SV=1	737.302	259.15	2528.14	690.255	3794.4	197.728	621.877	1489.5	2845.1	59.5373	119.536	1452.48	392.836	167.232	476.671	27.6834	58.3739	73.3067	129.118	865.578	1278.97	410.888	393.045	131.629	540.055	102.065	239.327	1207.11	959.446	82.318	10.2815	13.9849	5.83896	0	0	677.493	358.726	57.6961
O15392	3	1	19.7472	5.09832e-07	3.44202e-07	26.8838	0.999967	NGM	MaG	16730.9	Baculoviral IAP repeat-containing protein 5 OS=Homo sapiens OX=9606 GN=BIRC5 PE=1 SV=3	5680.84	522.729	1759.44	372.546	6225.47	3361.36	4565.17	1613.22	1869.51	29.3372	71.7081	1806.21	1629.27	21.7287	2050.36	5769.59	425.79	12577.6	22.5941	447.394	1838.22	1097.62	3294.88	176.786	9165.45	664.399	274.07	6417.86	286.249	0.00962529	0	0	99.35	362.255	0	123.02	51.7588	0
Q86VZ2	3	1	15.7066	2.11276e-09	2.31503e-09	39.7558	1	NGM	MaG	36965.4	WD repeat-containing protein 5B OS=Homo sapiens OX=9606 GN=WDR5B PE=2 SV=1	174.76	265.615	244.649	100.539	230.441	308.374	847.056	125.104	0	8.07807	6.86796	81.9384	220.291	7.86668	40.3823	0	0	0	2.67341	0	91.6051	467.86	155.818	147.395	636.916	794.84	0	35.381	125.584	301.102	28.1519	0	0	0	0	0	3.34746	4.00755
Q16543	27	10	160.263	5.17097e-12	1.01341e-11	46.074	1	NGM	MaG	44981.6	Hsp90 co-chaperone Cdc37 OS=Homo sapiens OX=9606 GN=CDC37 PE=1 SV=1	9262.05	2080.76	6192.62	1331.5	15384.3	7416.72	9381.59	950.267	687.49	1996.35	1731.09	6699.06	1197.54	1482.81	7402.64	9116.51	1705.67	434.751	493.793	813.608	702.522	926.499	1176.93	1473.23	10213.1	1066.83	1209.14	5394.71	1381.48	36.2794	0	0	52.2205	11.4255	26.6811	233.112	293.781	113.986
Q5T764;P09914	4	2	22.0167	3.6554e-10	4.84045e-10	137.53	1	NGM	MaG	55563.5	Interferon-induced protein with tetratricopeptide repeats 1B OS=Homo sapiens OX=9606 GN=IFIT1B PE=1 SV=1	107.333	4.2765	281.625	8.24861	395.554	308.499	71.578	100.43	5.29427	41.3627	7.16713	353.165	16.526	20.3056	224.944	0	30.7092	0	0	0.0196006	21.6833	23.1504	9.22442	1.11964	54.2332	1.68369	116.821	251.262	0	0	0	0	0	0	0	0	19.8762	4.21284
A6NFE2	2	1	12.1168	6.72662e-12	1.26758e-11	Infinity	1	NGM	MaG	39829.5	Single-pass membrane and coiled-coil domain-containing protein 2 OS=Homo sapiens OX=9606 GN=SMCO2 PE=2 SV=2	1.25271	78.7695	2.34078	28.2487	0	14.4165	13.8113	3.37252	20.5557	33.462	12.1522	44.9162	8.00438	15.8099	0	7.24356	3.97084	0	31.1684	10.4119	12.0609	0	0	12.6192	8.70541	0	0	0	13.374	0	0	33.0296	0	0	17.0737	20.9642	2.20008	6.61275
O15457	2	1	11.5948	5.58839e-11	8.51832e-11	Infinity	1	NGM	MaG	105839	MutS protein homolog 4 OS=Homo sapiens OX=9606 GN=MSH4 PE=1 SV=2	0	42.2395	22.0665	137.544	0	6.09863	4.7111	1355.16	1307.23	14.672	0	0	353.283	0	15.5914	0	0	219.479	258.014	193.955	459.32	3.19844	108.092	0	0	0	0	0	0	0	0	0	0	0	0	20.5954	0	0
O15127	2	1	16.2582	8.18371e-05	3.28273e-05	Infinity	0.999521	NGM	MaG	37105.2	Secretory carrier-associated membrane protein 2 OS=Homo sapiens OX=9606 GN=SCAMP2 PE=1 SV=2	31.8716	0	9.12164	0	0	83.0855	218.729	0	0	7.94691	3.23313	12.1605	0	2.11544	0	257.087	0	0	0	0	0	15.4241	0	0	0	0	17.8478	9.83744	0	68.4811	0	0	0	0	0	0	0	0
Q9NZB2	2	1	8.9838	0.00016992	6.22613e-05	Infinity	0.992502	NGM	MaG	123085	Constitutive coactivator of PPAR-gamma-like protein 1 OS=Homo sapiens OX=9606 GN=FAM120A PE=1 SV=2	784.257	0	0	0	1161.58	0	0	0	0	39.4981	0	379.121	0	7.63058	11.0912	0	67.0631	0	0	0	0	0	5.65009	0	225.001	10.2339	0	203.678	1.38347	25.6779	0	0	0	0	0	0	0	9.37683
Q05086	2	1	10.9946	0.00375779	0.000986068	Infinity	0.96563	NGM	MaG	101657	Ubiquitin-protein ligase E3A OS=Homo sapiens OX=9606 GN=UBE3A PE=1 SV=4	0	12.993	2.18026	0	0	17.3365	0	0	0	13.5723	0	10.0369	0	0	0	33.5508	0.215236	0	0	0	0	0	0	2.66052	0	0	0	0	1.63534	0	0	0	0	0	0	3.09045	4.44354	0
Q9NX14	4	2	22.6905	6.6384e-08	5.38797e-08	Infinity	1	NGM	MaG	17373.7	NADH dehydrogenase [ubiquinone] 1 beta subcomplex subunit 11_ mitochondrial OS=Homo sapiens OX=9606 GN=NDUFB11 PE=1 SV=1	303.206	90.375	204.05	4.03709	776.231	14.7603	395.932	10.4894	0	2.08385	1.42786	150.016	10.7954	63.959	14.6954	0	0	0	0	1.7563	621.837	0	543.539	0	1233	0	17.0213	167.827	0	0	0	0	0	0	0	0	0	0
P05156	5	1	29.1987	0.00405867	0.00105453	Infinity	0.935544	NGM	MaG	68145.5	Complement factor I OS=Homo sapiens OX=9606 GN=CFI PE=1 SV=2	0	0	0	0	0	0	82.1719	60.2915	0	0	0	0	79.8918	0	0	0	0	0	0	113.606	0	4.76108	33.3153	28.8034	44.7636	0	0	0	0	0	28.8505	0	0	165.019	0	0	0	0
Q9H4G4	10	1	47.2232	2.96556e-09	3.13915e-09	Infinity	1	NGM	MaG	17332.4	Golgi-associated plant pathogenesis-related protein 1 OS=Homo sapiens OX=9606 GN=GLIPR2 PE=1 SV=3	175.967	35.857	119.016	2.76832	0	0	70.3206	35.5744	0	118.312	4.87798	0	21.9417	3.99732	194.9	0	0	0	32.9143	0	0	3.61252	220.283	0	0	4.05747	41.9954	7.09523	0	0	0	0	0	0	0	0	0	0
P18124	29	13	203.419	0.0443869	0.00830959	2.14135	0.721513	PanG	MaG	29282.9	60S ribosomal protein L7 OS=Homo sapiens OX=9606 GN=RPL7 PE=1 SV=1	573.477	921.586	402.545	654.462	553.324	417.75	306.412	547.104	735.941	1343.09	875.88	305.621	661.218	6923.21	463.829	127.669	404.894	230.666	1403.83	574.981	1025.28	738.139	457.177	603.24	357.287	2517.22	699.623	396.961	273.051	384.667	448.724	0	269.448	44.1767	948.332	693.631	780.872	551.939
B4DZS4	4	1	22.1968	0.00385773	0.00100921	11.8535	0.937957	PanG	MaG	34962.6	T-complex protein 11 X-linked protein 1 OS=Homo sapiens OX=9606 GN=TCP11X1 PE=2 SV=1	468.001	417.736	500.4	171.225	476.01	445.254	562.045	307.322	150.505	1065.88	8689.68	282.241	94.0608	6456.48	348.437	680.518	352.631	0	0	173.403	137.61	336.886	261.687	156.115	211.869	489.526	238.53	141.643	285.1	129.514	30.7645	0	371.402	119.337	25.5584	778.179	1136.53	22.9648
Q99728	18	2	98.6907	1.64324e-05	7.79492e-06	246.257	0.999923	PanG	MaG	88130.6	BRCA1-associated RING domain protein 1 OS=Homo sapiens OX=9606 GN=BARD1 PE=1 SV=2	7.12986	379.112	92.478	15.1559	3.63565	1.79797	2.64565	27.3387	8.64608	42.4525	3.98859	0	13.5498	16.0813	0	5.83837	8.26964	21.6789	0	0	0	61.0479	2.79906	2.79157	0	115.975	6.31216	0	0	0	0	0	0	0	0	0	13.6211	6.48797
P20337	15	2	130.061	0.0069557	0.00167998	3.64666	0.899782	U	MaG	24986.1	Ras-related protein Rab-3B OS=Homo sapiens OX=9606 GN=RAB3B PE=1 SV=2	113.33	212.898	128.343	96.6598	165.827	118.764	151.287	184.912	58.1983	875.015	263.139	169.913	74.6901	169.484	152.648	153.562	18.5947	48.5689	78.2129	57.3599	56.6422	78.6745	119.849	247.703	226.316	153.636	60.6223	145.924	184.547	31.6242	687.407	70.4089	0	0	0	26.7754	26.6092	9.80457
Q9Y3B3	7	2	51.1814	0.0115964	0.00261484	3.72175	0.883359	U	MaG	25513.8	Transmembrane emp24 domain-containing protein 7 OS=Homo sapiens OX=9606 GN=TMED7 PE=1 SV=2	722.852	157.013	217.167	258.319	472.551	820.611	1328.61	223.648	330.756	172.237	207.674	308.38	440.697	228.551	309.949	410.093	72.978	377.44	263.313	93.3891	114.435	84.0341	256.837	166.831	425.886	91.8258	216.625	435.055	125.505	1079.82	1619.48	197.059	962.585	1826.12	1391.24	478.661	2.2293	71.6506
Q6DKI2;Q3B8N2	15	3	91.3218	0.0348676	0.00674471	4.17786	0.660267	U	MaG	40063.7	Galectin-9C OS=Homo sapiens OX=9606 GN=LGALS9C PE=1 SV=2	1716.88	64.1613	121.383	219.446	103.143	229.853	270.52	328.643	182.915	179.473	107.374	87.1571	150.905	237.833	118.698	108.095	264.015	2827.51	126.722	708.372	640.376	220.034	369.623	558.812	2072.89	1357.99	332.235	289.112	709.187	85.7257	207.592	496.771	3687.76	407.323	42.4901	2665.28	9.25081	232.831
Q07812	14	4	78.8487	0.00709592	0.00170663	5.65995	0.858774	U	MaG	21298.5	Apoptosis regulator BAX OS=Homo sapiens OX=9606 GN=BAX PE=1 SV=1	249.369	109.04	171.638	254.169	65.7029	152.275	154.987	173.886	110.314	580.521	604.483	155.229	198.482	265.332	274.832	55.0482	1038.7	136.766	258.449	82.0995	126.267	117.942	136.787	408.896	460.789	172.372	520.834	159.537	213.003	325.627	2736.08	10.1528	182.644	0	0	118.44	140.788	91.079
Q14696	9	1	46.9385	4.06471e-06	2.26307e-06	6.40604	0.999153	U	MaG	26247.8	LRP chaperone MESD OS=Homo sapiens OX=9606 GN=MESD PE=1 SV=2	33.4808	30.9524	40.9172	17.8207	37.3865	10.0873	69.7507	22.4869	49.4644	7.98249	56.4462	79.0438	19.8812	85.3036	30.7539	6.40763	24.0392	24.641	13.4482	11.0656	9.28279	2.5692	24.0703	348.748	12.0998	6.91884	2.83188	11.6816	1.81722	0	0	0	0	0	0	0	500.228	0
Q9NVS9	7	3	40.0696	0.0218941	0.00449906	6.82303	0.918602	U	MaG	30330.2	Pyridoxine-5'-phosphate oxidase OS=Homo sapiens OX=9606 GN=PNPO PE=1 SV=1	813.146	295.682	256.496	930.066	1189.17	789.797	1505.54	135.764	605.895	695.821	1409.32	550.026	1068.54	252.861	175.333	55.5536	133.979	2156.6	6145.81	4500.5	3981.03	806.657	1533.56	107.027	1743.43	42.2041	26.4434	530.025	3428.1	643.347	1272.56	959.12	856.527	87.9107	363.353	679.043	158.936	29.7686
Q8NHV9	5	1	20.6943	0.00841107	0.00197583	7.05345	0.867438	U	MaG	20713.2	Rhox homeobox family member 1 OS=Homo sapiens OX=9606 GN=RHOXF1 PE=1 SV=1	1273.01	596.365	1540.99	554.76	1284.58	2716.82	816.587	312.695	2111.72	285.589	258.741	2690.27	597.704	172.374	2305.79	502.258	88.3979	1110.02	2648.51	399.039	173.926	91.8832	220.157	88.0279	2061.96	153.669	1455.54	2118.78	58.3491	3272.78	4560.44	6206.21	3281.78	2123.6	1877.24	1174.03	12.6259	14.2564
P19652	10	2	62.2253	0.00139787	0.000411167	15.5914	0.970563	U	MaG	23887.8	Alpha-1-acid glycoprotein 2 OS=Homo sapiens OX=9606 GN=ORM2 PE=1 SV=2	40.7479	148.967	77.259	110.676	5.88018	2.65251	53.8408	133.338	350.778	1334.01	184.979	41.7709	242.349	194.114	12.1739	0	478.542	11.7882	26.9415	26.8148	31.4617	36.2214	7.06262	223.989	17.1486	188.259	1092.89	0	104.791	1.75727	20.0173	0	10.2389	0	0	0.979982	97.2709	15.9735
Q9NSB2	36	9	304.714	1.34026e-09	1.55586e-09	129.198	1	U	MaG	65983	Keratin_ type II cuticular Hb4 OS=Homo sapiens OX=9606 GN=KRT84 PE=2 SV=2	55.3306	20.3554	19.0846	51.1522	154.439	35.9889	45.8402	27.4328	1.12014	173.04	508.72	89.2032	47.0431	296.844	41.8957	10.1874	228.014	0	8.47576	265.258	200.999	241.043	139.709	548.221	491.464	31.5413	104.667	145.316	345.012	15.0753	20.133	17.0606	24.0685	1216.19	267.357	6.04033	284.681	4.05022
Q01995	42	19	394.535	0.0198396	0.00414897	2.00202	0.821691	GC	MiG	22668	Transgelin OS=Homo sapiens OX=9606 GN=TAGLN PE=1 SV=4	2842.93	1425.43	1807.9	1271.3	3863.94	2864.94	2199.94	2618.6	2399.74	1512.26	635.891	2280.21	2420.72	437.315	2061.42	2123.31	1775.39	1094.7	8506.83	1394.87	1335.97	1507.84	2802.93	868.427	3179.84	4100.64	720.398	3070.52	1043.99	2384.04	3728.9	3153.28	3953.09	6105.82	3546	3167.67	985.655	3517.58
P62906	26	11	176.344	0.00279342	0.000757948	2.11811	0.938953	GC	MiG	25002.4	60S ribosomal protein L10a OS=Homo sapiens OX=9606 GN=RPL10A PE=1 SV=2	3673.77	1627.9	3282.3	1463.39	6545.8	3934.05	5321.44	1706.26	986.533	1613.46	790.284	3341.45	1310.53	1083.72	4674.64	6448.59	1922.97	2713.25	616.613	2264.11	2853.45	3474.08	3692.25	1820.76	7894.76	476.032	775.73	5173.88	2530.96	3056.33	3119.38	2794.99	4202.36	1438.18	1587.8	2675.07	3577.23	5906.42
Q643R3	3	1	17.0611	0.00227377	0.000628891	2.32753	0.950963	GC	MiG	57675.4	Lysophospholipid acyltransferase LPCAT4 OS=Homo sapiens OX=9606 GN=LPCAT4 PE=1 SV=1	2833.7	1058.9	2213.92	2122.43	4415.47	1649.06	3155.19	2574.02	1918.22	480.546	906.726	3291.19	1623.71	899.9	1864.69	6336.95	1570.03	3082.68	2775.5	1651.25	3147.64	2639.5	4902.11	688.231	1755.52	973.374	4784.22	1951.31	1073.2	2606.92	3697.71	4397.68	3017.71	4448.15	8113.68	1995.97	818.928	2086.17
P35221	108	46	826.572	7.82368e-07	5.06274e-07	2.38485	0.999659	GC	MiG	100756	Catenin alpha-1 OS=Homo sapiens OX=9606 GN=CTNNA1 PE=1 SV=1	5782.16	2759.68	4160.27	2088.65	6014.19	7150.77	4400.84	3356.81	2915.9	1385.77	2641.84	4753.29	3196.93	1724.49	6627.35	7972.4	3544.86	9799.58	3759.6	3044.6	3017.36	3055.65	6027.79	2193.89	4567.43	2466.18	1458.02	3850.95	3208.15	5124.26	5979.04	8456.56	7125.95	10088.2	10125.9	4759.28	5247.98	5557.38
Q9Y2A7	15	3	84.8367	0.00684621	0.00165703	3.22904	0.879555	GC	MiG	130102	Nck-associated protein 1 OS=Homo sapiens OX=9606 GN=NCKAP1 PE=1 SV=1	1007.48	645.867	583.725	945.479	1146.31	1133.84	869.691	462.976	437.182	884.377	360.025	767.208	238.125	262.118	702.195	2168.94	751.577	217.835	273.763	408.892	676.991	657.858	854.027	850.252	870.144	407.231	317.131	685.846	599.996	1437.04	1200.38	1014.1	479.39	1037.72	1542.33	1137.82	1473.32	1350.14
P02042	66	20	318.69	0.0237958	0.00481595	3.50932	0.902627	GC	MiG	16169.6	Hemoglobin subunit delta OS=Homo sapiens OX=9606 GN=HBD PE=1 SV=2	956.433	1454.92	1443.91	2356.33	802.937	1278.3	1595.13	537.813	1124.97	1128.37	1075.27	1288.82	436.72	165.14	569.692	1662.8	172.592	1375.4	282.178	1593.94	1540.94	828.865	969.736	509.873	2475.57	101.253	173.118	2218.78	2168.71	2468.63	1504.79	879.214	1305.05	587.41	593.349	5962.35	2518.1	3160.77
P48741	32	3	270.654	0.0198393	0.00414897	5.03922	0.915791	GC	MiG	40472.6	Putative heat shock 70 kDa protein 7 OS=Homo sapiens OX=9606 GN=HSPA7 PE=5 SV=2	2229.55	277.028	964.667	312.243	6019.23	1485.44	554.858	2066.31	675.612	167.994	249.015	894.77	2228.34	269.116	2562.75	5349.13	227.736	1082.27	528.181	504.846	506.071	467.737	1550.25	428.468	1503.79	94.2609	147.406	2071.29	280.339	1301.78	3039.96	8004.07	1668.61	7820.14	3248.23	1166.87	186.842	1253.8
P62263	7	5	66.9493	0.0254563	0.00510862	5.21457	0.845634	GC	MiG	16443.8	40S ribosomal protein S14 OS=Homo sapiens OX=9606 GN=RPS14 PE=1 SV=3	3296.4	1528.92	2530.56	934.531	4311.11	2514.99	4311.68	1441.93	1376.1	1433.32	1269.87	2368.72	1276.33	1769.87	2285.05	2996.52	1579.78	160.558	592.682	2544.21	1201.93	1761.43	1992.15	1678.84	6688.42	619.894	402.122	2959.04	2030.74	5326.08	4741.01	3703.54	4662.33	2007.49	2544.34	2603.04	2559.78	2393.85
P55145	21	7	183.992	0.000309362	0.000105459	5.43098	0.971034	GC	MiG	21156.4	Mesencephalic astrocyte-derived neurotrophic factor OS=Homo sapiens OX=9606 GN=MANF PE=1 SV=3	360.044	209.456	115.393	261.938	307.515	153.887	144.125	174.107	268.525	277.699	134.811	149.601	170.45	734.458	87.8109	128.458	301.968	110.734	73.4867	204.289	253.703	187.827	149.604	218.41	83.3795	109.104	192.709	103.977	295.685	135.198	39.6313	31.285	18.653	443.726	124.426	88.6907	472.839	253.485
P05109	27	9	148.852	7.69845e-05	3.12092e-05	5.5394	0.996757	GC	MiG	10891.6	Protein S100-A8 OS=Homo sapiens OX=9606 GN=S100A8 PE=1 SV=1	7260.44	8705.95	9439.74	3071.02	8683.35	5260.72	6896.24	4371.56	3446.71	8403.96	2090.47	11646.2	5711.86	8151.83	7240.96	7286.3	5900.63	2199.36	3317.21	4102.39	4116.53	7815.74	4582.54	2121.07	5036.43	3517.85	13488	6430.7	1695.11	11108.7	8558	15091.2	12027.9	52328.2	67193.7	5499.46	9715.69	9158.41
P61604	32	16	241.617	0.00188529	0.00053261	5.60702	0.947226	GC	MiG	10931.7	10 kDa heat shock protein_ mitochondrial OS=Homo sapiens OX=9606 GN=HSPE1 PE=1 SV=2	2427.39	467.124	2297.98	500.557	3924.58	1377.18	2579.85	1222.71	1594.1	682.949	675.501	2066.9	1090.16	538.193	2075.01	7367.09	445.051	1743.44	1193.89	696.856	662.276	887.763	1328.4	368.203	2730.48	531.343	504.104	2165.87	452.355	1602.83	1946.77	1262.44	3300.58	1260.29	359.035	3283.98	276.415	2956.95
Q86W56	19	2	104.95	0.00396721	0.00103548	114.535	0.925517	GC	MiG	112536	Poly(ADP-ribose) glycohydrolase OS=Homo sapiens OX=9606 GN=PARG PE=1 SV=1	192.624	37.8716	16.3057	0	19.3351	8.80298	23.8204	9.45842	2.36943	0	1.15551	7.08118	13.7565	29.7984	33.7197	7.17671	0	17.3493	7.92057	0	3.17738	6.86113	31.9571	0	0	4.73434	39.5435	4.54786	0	0	443.335	12.2102	14.9956	0	16.4869	0	34.4207	15.999
Q9H3G5	5	1	31.6802	1.72057e-06	1.04442e-06	Infinity	0.999787	GC	MiG	54449	Probable serine carboxypeptidase CPVL OS=Homo sapiens OX=9606 GN=CPVL PE=1 SV=2	3.73427	0	0	0	0	0	0	0	0	0	0	0	0	0	0	0	0	0	0	0	0	0	0	0	0	0	0	0	0	0	0	0	0	0	0	0	0	0
Q02218	64	23	417.12	1.00093e-07	7.73166e-08	2.14444	0.999936	MaG	MiG	117133	2-oxoglutarate dehydrogenase_ mitochondrial OS=Homo sapiens OX=9606 GN=OGDH PE=1 SV=3	7649.34	5009.49	6033.87	3316.74	10953.6	5717.96	7187.85	4559.99	4629.77	4288.14	2987.93	8155.14	5203.73	2540.55	7340.36	15811.9	2414.56	14560.3	3652.57	5692.53	4732.86	9251.94	6365	2640.97	12328.8	2173.29	1810.41	7224.15	2596.8	10075.6	9812.51	7718.83	11297.8	6534.79	9053.6	10001.3	6386.04	7834.3
Q9H4B7	28	10	242.354	0.00124547	0.000370794	2.17146	0.981607	MaG	MiG	50897.3	Tubulin beta-1 chain OS=Homo sapiens OX=9606 GN=TUBB1 PE=1 SV=1	3041.31	2375.44	2217.12	1500	2567.51	2671.73	2688.84	1562.72	1740.69	1571.01	2442.38	2014.76	1587.57	3171.81	3241.18	3467.94	1107.85	3571.14	2855.43	2195.87	912.067	1880.59	2206.66	1387.37	2940.68	949.009	1379.66	2810.61	732.15	3709.27	2730.22	1637.22	1374.83	4681.66	2892.84	3767.34	3902.96	4544.55
Q03252;O15374	85	22	590.555	2.65547e-06	1.52808e-06	2.2502	0.999402	MaG	MiG	70062.6	Lamin-B2 OS=Homo sapiens OX=9606 GN=LMNB2 PE=1 SV=4	14870.4	4476.47	7743.05	3741.6	14220.5	9611.61	11879	6582.32	6930.53	4691.73	2413.56	7922.1	6983.07	2165.68	10429.6	13958.4	5806.19	7634.07	2789.58	6608.33	6674.64	5253.24	8975.32	4161.01	16331.6	1313.67	827.788	8045.14	2337.62	12297.7	15966.1	13311.5	20603.4	5649.03	6455.48	8349.45	8788.36	9971.03
Q9BRT2	2	2	10.7032	7.20819e-05	2.93955e-05	2.3034	0.98808	MaG	MiG	14988.9	Ubiquinol-cytochrome-c reductase complex assembly factor 2 OS=Homo sapiens OX=9606 GN=UQCC2 PE=1 SV=1	933.455	592.356	733.621	634.976	1463.64	798.546	929.883	694.237	639.545	926.062	276.639	803.796	440.979	278.518	1065.89	701.088	709.902	200.709	125.051	591.052	497.245	553.313	779.555	851.048	1237.7	602.009	634.29	579.472	136.622	1437.7	1723.28	413.629	290.179	219.515	801.953	878.872	568.717	599.066
P11217	46	8	239.497	0.0230825	0.00470939	2.33465	0.711858	MaG	MiG	97548.5	Glycogen phosphorylase_ muscle form OS=Homo sapiens OX=9606 GN=PYGM PE=1 SV=6	727.506	1556.38	1434.01	338.817	1356.94	1521.3	1454.7	974.012	1235.44	2064.44	536.944	1276.5	719.748	733.058	1253.18	506.952	1584.51	806.669	179.131	1227.5	1221.65	1378.61	961.996	991.115	1276.86	506.297	597.209	1665.77	520.83	979.341	127.456	135.542	292.657	145.979	1432.26	1497.04	2058.79	2153.49
P14618	102	54	826.984	0.000653126	0.000208372	2.43446	0.98295	MaG	MiG	58507.3	Pyruvate kinase PKM OS=Homo sapiens OX=9606 GN=PKM PE=1 SV=4	7990.45	10506.5	8645.54	5802.18	11268.6	6554.86	12027.5	3290.86	1914.7	13481.1	6353.56	8673.04	5279.06	1404.63	7138.43	8207.61	6338.21	1764.62	1161.43	7925.47	6136.61	12340.9	6379.58	9208.42	19709.8	9870.23	2431.22	8609.44	6525.03	1913.9	9653.63	5575.27	10487.8	9385.75	2316.4	19670.8	14885.2	19804.9
Q13542	2	1	15.1337	0.011733	0.00264042	2.48542	0.847597	MaG	MiG	13053.5	Eukaryotic translation initiation factor 4E-binding protein 2 OS=Homo sapiens OX=9606 GN=EIF4EBP2 PE=1 SV=1	3169.41	1610.47	2653.67	2242.86	5178.65	3137.44	3228.91	1172.84	1334.95	2547.12	2832.41	2889.29	753.916	2672.43	3468.46	404.888	5494.4	625.095	1641.64	3351.74	2480.41	2253.68	2380.86	2638.73	5713.86	299.35	57.137	4047.05	3137.84	5655.2	2870.86	4528.51	845.886	322.463	1317.18	1100.91	2907.01	4121.58
P35968	36	10	197.551	5.37449e-11	8.30299e-11	2.50226	1	MaG	MiG	153409	Vascular endothelial growth factor receptor 2 OS=Homo sapiens OX=9606 GN=KDR PE=1 SV=2	1996.06	1053.16	1055.64	755.167	1547.36	1400.89	1755.37	835.974	859.499	587.559	806.478	1336.48	1044.71	356.728	1553.95	2820.57	667.695	2538.49	1384.43	987.363	907.373	752.757	1095.37	759.534	2660.32	198.7	151.744	964.556	404.058	3894.66	5084.41	2460.8	3218.04	1212.03	846.074	2420.96	498.213	1978.43
P07478	6	3	68.8984	1.22271e-09	1.43016e-09	2.53613	0.999999	MaG	MiG	26944	Trypsin-2 OS=Homo sapiens OX=9606 GN=PRSS2 PE=1 SV=1	11041.6	7616.13	13535	6338.2	13389.9	12077.4	15022.2	6002.27	8146.76	10678.4	5287.96	14283.4	10561.6	5367.38	10983.4	3263.81	4295.67	11811	40499	9643.14	10307	12088.3	10280.6	8118.79	13812.5	863.234	2314.39	8051.61	8311.24	26220.2	22396.5	8322.48	16984.6	10066.3	17171	16776.5	19725.8	19780.9
P47755	26	4	207.246	0.00399431	0.00104176	2.5547	0.932591	MaG	MiG	33177.2	F-actin-capping protein subunit alpha-2 OS=Homo sapiens OX=9606 GN=CAPZA2 PE=1 SV=3	1882.27	1716.19	1508.37	743.727	1592.64	2037.25	2099.34	1363.89	1009.11	269.387	348.273	1885.44	1714.81	973.197	1677.61	2927.36	466.121	245.547	527.932	1598.43	1078.46	1174.15	1841.14	1157.25	2072.19	165.116	128.576	1978.69	1311.7	2945.34	4564.45	2655.7	6173.79	5992.04	1464.11	472.191	982.702	2040.81
P62888	21	8	137.976	0.00122925	0.00036692	2.56256	0.95778	MaG	MiG	12955.2	60S ribosomal protein L30 OS=Homo sapiens OX=9606 GN=RPL30 PE=1 SV=2	1976.6	1376.24	1593.88	1424.94	2842.48	1077.22	1259.29	1309.74	2050.39	696.402	1233.85	1449.01	615.096	2447.71	1115.3	1663.9	1611.23	1985.75	1071.38	790.466	782.061	1288.59	936.026	1145.42	1077.42	631.005	683.309	1486.81	1039.62	2266.45	3697.48	4145.9	1731.49	3885.83	1908.24	2585.4	2860.13	2995.48
Q07065	62	22	450.893	7.33689e-08	5.8655e-08	2.57618	0.999972	MaG	MiG	66136.6	Cytoskeleton-associated protein 4 OS=Homo sapiens OX=9606 GN=CKAP4 PE=1 SV=2	15383.8	5628.81	7390	4615.52	20497	10021.5	10092	6317.28	4975.51	2115.61	3261.65	11461	8731.22	7786.38	11921.1	17879.5	3330.02	6773.72	4886.2	8240.18	8224.45	9628.3	9965.55	6711.99	22360.9	2782.76	3208.81	13247	3935.44	20210.8	17818.2	24734.3	19915.4	24464.3	22629.3	17518.1	10789.7	16339
P42892	7	4	35.7936	1.12538e-05	5.5455e-06	2.60339	0.996255	MaG	MiG	87962.2	Endothelin-converting enzyme 1 OS=Homo sapiens OX=9606 GN=ECE1 PE=1 SV=2	1662.57	1753.97	1889.77	1081.85	1930.57	2495.87	2046.6	2011.09	1813.61	1214.81	716.347	1692.58	1599.45	805.747	2544.38	3103.9	692.678	1446.54	1022.37	1668.45	2297.29	1132.53	1849.99	1288.24	1713.77	664.749	497.458	2477.69	944.427	2665.35	5408.33	2295.96	1750.42	6987.93	5136.53	2249.29	1289.75	1916.07
P52907	33	13	249.844	0.00483814	0.00122912	2.79745	0.922618	MaG	MiG	33093.9	F-actin-capping protein subunit alpha-1 OS=Homo sapiens OX=9606 GN=CAPZA1 PE=1 SV=3	3369.77	2530.1	2113.43	1021.82	4017.79	1402.91	3100.04	1183.93	853.294	2122.11	1263.12	2774.03	1739.62	3553.47	1197.64	910.895	1389.61	564.907	1193.52	2577.58	1699.34	2354.08	2251.14	1121.76	3863.02	939.586	513.888	2007.43	762.357	3689.58	4427.54	3735.45	10102.8	4074.64	4205.57	2293.94	457.519	3179.8
Q8NHM4	6	1	52.7852	8.24886e-11	1.21419e-10	3.06001	1	MaG	MiG	27107.5	Putative trypsin-6 OS=Homo sapiens OX=9606 GN=PRSS3P2 PE=5 SV=2	262.276	187.814	325.547	574.949	309.007	281.776	360.517	140.712	194.168	246.238	114.49	331.963	251.076	123.261	264.246	77.9738	89.8508	240.115	249.242	227.325	235.825	289.596	245.473	191.818	331.326	20.1537	42.8536	193.77	213.88	631.033	535.028	200.699	409.513	241.779	410.939	403.669	470.572	475.396
P61088	13	3	105.786	0.00570495	0.00141271	3.29272	0.886213	MaG	MiG	17194.9	Ubiquitin-conjugating enzyme E2 N OS=Homo sapiens OX=9606 GN=UBE2N PE=1 SV=1	565.868	161.167	320.276	132.469	247.316	220.098	518.051	186.878	146.282	32.379	158.297	294.4	209.491	155.98	301.151	113.854	91.5873	52.89	175.534	218.172	232.865	280.985	225.126	134.095	585.776	105.208	126.426	248.999	110.398	1050.53	840.556	761.109	268.721	500.097	439.203	230.717	289.301	190.949
P13796	82	30	645.717	3.95225e-11	6.33404e-11	3.73661	1	MaG	MiG	70858.8	Plastin-2 OS=Homo sapiens OX=9606 GN=LCP1 PE=1 SV=6	9027.48	18562.4	15303.2	8762.15	10218.9	12920.9	17827.2	9521.32	6790.48	14197.4	9984.48	11350.7	14239.5	13411.9	14955.1	18989.1	4192.79	1874.33	5914.26	11906.7	10069	15455.3	11229.7	9322.83	13464.6	3322.66	4887.69	7310.47	10697.7	28694.9	23231.3	18144.4	16862.9	36675.4	50059.6	12266	14661.6	17071.5
O60333	26	5	154.219	0.0134122	0.00296006	4.09832	0.815996	MaG	MiG	205902	Kinesin-like protein KIF1B OS=Homo sapiens OX=9606 GN=KIF1B PE=1 SV=5	89.2826	318.575	2352.61	312.149	97.7102	1147.53	2048.74	618.671	702.164	185.515	30.5075	520.582	1021.91	195.013	378.296	13.1614	54.7678	66.8996	441.857	510.215	1971.64	384.546	1542.36	170.73	576.935	27.3211	15.8518	498.725	42.4554	702.457	364.268	504.556	385.925	7.70894	2665.17	4.03187	73.3449	1280.03
O15264	15	5	92.3939	0.00023383	8.19159e-05	4.50115	0.957335	MaG	MiG	42260.8	Mitogen-activated protein kinase 13 OS=Homo sapiens OX=9606 GN=MAPK13 PE=1 SV=1	60.9069	409.726	97.3351	197.314	99.7835	112.992	104.219	420.43	590.854	131.782	39.0856	76.1412	550.758	31.1693	62.9419	43.7866	82.5001	14.5411	101.442	138.117	180.215	121.208	186.102	64.148	73.9054	69.9315	19.104	31.1532	19.2282	532.671	808.995	473.674	134.958	1004.91	2019.71	185.667	325.021	409.573
Q14980	43	7	236.671	0.0199961	0.00417404	5.16432	0.790783	MaG	MiG	239343	Nuclear mitotic apparatus protein 1 OS=Homo sapiens OX=9606 GN=NUMA1 PE=1 SV=2	187.649	438.255	179.59	671.147	172.877	77.9492	92.096	265.398	1452.81	653.29	924.219	242.324	324.556	18.2812	49.9021	22.0081	491.247	21.4219	191.675	841.62	634.496	109.278	159.507	1032.99	126.294	120.256	36.3753	293.589	54.9997	8.75371	192.787	323.251	2526.21	70.8931	4895.77	3115.51	3257.28	2944.36
Q96Q83	3	1	15.6758	0.0377609	0.00720683	5.42702	0.794184	MaG	MiG	33602.9	Alpha-ketoglutarate-dependent dioxygenase alkB homolog 3 OS=Homo sapiens OX=9606 GN=ALKBH3 PE=1 SV=1	136.653	92.0452	127.655	79.5495	160.074	119.339	157.939	59.5658	10.9373	110.158	26.8319	2.34146	2.82989	122.217	175.108	155.966	81.8151	0	47.5785	59.1693	24.7039	3.30501	72.8287	74.1842	54.3064	22.4712	80.1956	6.8279	129.141	592.548	65.6537	0	189.111	0	0	936.005	0	297.814
O43639	9	1	50.7804	0.0124992	0.00278363	5.64089	0.911744	MaG	MiG	43143.2	Cytoplasmic protein NCK2 OS=Homo sapiens OX=9606 GN=NCK2 PE=1 SV=2	3.10283	132.45	177.407	41.4034	35.8384	14.2357	53.9251	82.296	73.8417	1.44964	16.1478	49.7018	92.428	7.12862	13.7835	0	1.26723	32.5436	1.78232	288.647	281.413	243.773	191.365	1.90593	95.7544	0	1.73419	27.2515	7.18594	317.403	293.877	0	712.233	0	9.48305	156.497	20.6308	691.56
P53618;A6NIN4	57	21	402.723	9.95482e-05	3.87532e-05	7.21075	0.989426	MaG	MiG	108283	Coatomer subunit beta OS=Homo sapiens OX=9606 GN=COPB1 PE=1 SV=3	237.649	699.771	511.337	197.76	378.232	164.114	389.087	369.685	633.489	60.2491	437.553	285.668	126.619	239.703	144.766	48.6191	184.49	310.978	206.483	639.444	327.688	2422.89	257.998	236.287	218.253	379.935	412.036	117.726	307.775	389.061	1091.62	223.175	1859.66	429.016	2650.85	753.845	393.076	1401.83
P05165	43	8	272.553	3.19191e-06	1.80945e-06	2.07633	0.999161	MoG	MiG	80686.4	Propionyl-CoA carboxylase alpha chain_ mitochondrial OS=Homo sapiens OX=9606 GN=PCCA PE=1 SV=4	2206.7	2657.65	2505.55	2382.22	3692.76	2968.15	2719.62	2063.41	2394.04	1785.19	2398.46	3244.42	2108.02	3539.16	2856.75	4031.53	2008.18	2369.8	2766.9	2720.7	2045.75	2633.09	2182.73	2200.12	2750.16	1652.73	646.19	2828.31	1896.14	4788.56	5897.81	5990.25	3855.15	5154.89	5086.46	3514.67	4619.22	5762.47
P99999	33	20	234.64	4.23609e-05	1.82288e-05	2.55539	0.995112	MoG	MiG	11862.8	Cytochrome c OS=Homo sapiens OX=9606 GN=CYCS PE=1 SV=2	3995.19	2962.73	7570.22	4999.12	11300.1	3948.84	5173.05	3051.68	6192.6	5993.65	1383.15	12681.3	3933.29	5384.14	3476.59	2884.93	2892.97	1549.74	8333.98	5997.4	8268.25	8715.89	3668.49	4684.44	4330.79	2205.97	1445.53	5215.37	4029.05	19070.8	18970.6	16011.1	10496.3	5925.21	11131.1	9986.51	15534.8	18882.1
O43175	25	7	147.863	0.0237204	0.0048071	2.58894	0.725815	MoG	MiG	57392	D-3-phosphoglycerate dehydrogenase OS=Homo sapiens OX=9606 GN=PHGDH PE=1 SV=4	1152.9	745.587	1355.21	272.655	2000.64	1374.31	2121.33	692.049	501.876	3433.28	367.235	1837.45	638.704	2144	1146.68	1334.09	165.273	201.492	436.811	815.606	1059.25	1244.42	903.838	402.376	2508.69	68.2246	38.183	1169.12	404.426	1122.84	1807.91	871.764	1955.45	624.596	2024.03	806.787	1079.29	1346.21
Q9Y262	24	7	148.184	3.14291e-06	1.78462e-06	2.75602	0.998659	MoG	MiG	66955.2	Eukaryotic translation initiation factor 3 subunit L OS=Homo sapiens OX=9606 GN=EIF3L PE=1 SV=1	2559.88	1666.66	2298.32	1597.9	3543.78	3108.78	3005.37	1838.96	1730.02	3599.75	719.109	2700.9	2185.97	2549.79	3053.21	2738.75	3683.63	1837.72	787.75	1951.18	1597.78	1521.43	2508.55	2107.02	3392.97	1150.18	1288.97	2866.24	1642.72	4114.69	4296.44	4213.76	4558.41	9767.21	12041.2	4142.56	2575.84	1910.76
Q9Y4L1	90	38	673.17	1.35174e-05	6.53879e-06	2.76137	0.995634	MoG	MiG	111564	Hypoxia up-regulated protein 1 OS=Homo sapiens OX=9606 GN=HYOU1 PE=1 SV=1	3775.11	2270.78	3592.39	2873.98	7497.37	8187.74	3649.54	2764.02	4468.87	3165.98	2048.68	5716.17	2493.45	3545.69	3474.27	3716	2594.52	6435.13	8093.35	3110.37	5098.67	6207.4	3062.98	1860.98	4606.38	3047.59	5713.51	6181.28	2978.9	9929.71	1859.82	5299.95	3954.72	5346.94	17394.9	4580.41	10974.1	16849.4
Q8TC07	9	1	50.628	0.000418109	0.000138548	2.81609	0.989512	MoG	MiG	80403.3	TBC1 domain family member 15 OS=Homo sapiens OX=9606 GN=TBC1D15 PE=1 SV=2	2582.49	1277.26	1068	1504.95	1256.91	1264.85	759.835	1509.81	1174.15	559.962	173.158	575.036	837.869	647.019	1892.78	3423.26	1193.51	3580.38	230.487	1121.93	1025.48	967.613	1305.01	1494.77	2368.74	807.626	98.9644	2396.14	669.672	6511.83	3295.34	2960.41	1745.44	7547.32	9439.96	1729.03	433.859	1216.92
P78417	29	11	201.277	5.11682e-05	2.15589e-05	3.1467	0.992335	MoG	MiG	27851	Glutathione S-transferase omega-1 OS=Homo sapiens OX=9606 GN=GSTO1 PE=1 SV=2	2224.82	1055.84	1703.15	1461.78	2005.57	2268.91	1374.41	1945.45	1986.37	556.082	1320.27	1646.92	2027.98	676.623	2952.32	4047.18	1540.44	1990.26	988.24	1028.99	1257.06	1073.7	1608.46	1106.51	1311.69	2192.65	2769.33	2232.8	1021.29	2403.64	4420.37	15040.3	3141.42	6022.91	3557.3	2521.11	402.575	3808.26
P30041	41	15	353.372	6.63691e-13	1.60298e-12	3.31677	1	MoG	MiG	25149.1	Peroxiredoxin-6 OS=Homo sapiens OX=9606 GN=PRDX6 PE=1 SV=3	8391.62	6716.13	7945.21	5935.86	13649.5	11124.4	11242.3	6955.44	4768.25	5351.38	3616.82	13764.9	6288.37	3647.99	9906.2	17247.4	4484.14	4369.11	5324.28	7927.79	7514.22	7403.93	8857.52	8171.01	15704.7	3846.44	2499.82	14130.1	5845.96	18605.5	23299.4	35960.5	20041.6	27163.1	37081.9	18015.7	12315.5	20447.3
P15586	10	2	47.0766	1.28804e-06	8.00277e-07	3.3518	0.998997	MoG	MiG	62880.6	N-acetylglucosamine-6-sulfatase OS=Homo sapiens OX=9606 GN=GNS PE=1 SV=3	2433.49	1798.02	2715.43	1717.59	3148.98	3737.56	3413.99	2047.36	3513.24	2047.91	1418.92	2085.24	2451.09	1386.44	2707.8	1566.65	2234.46	6379.19	2251.31	2390.95	2507.37	1510.08	2694.34	1441.34	3911.24	5.28669	6.33696	1952.49	1823.37	4427.5	6270.86	2697.15	6994.48	3187.07	5734.95	3464.76	2640.08	3074.11
Q15063;A4IF30	74	32	511.423	0.0218711	0.00449702	3.4212	0.825608	MoG	MiG	93941.4	Periostin OS=Homo sapiens OX=9606 GN=POSTN PE=1 SV=2	1403.65	1440.34	2080.74	501.795	2828.07	1203.06	1733.96	476.758	717.815	564.56	572.008	2265.66	802.771	897.855	952.666	378.758	149.748	1437.98	1992.14	1668	2006.7	1179.23	1171.32	901.166	7001.22	236.942	486.927	1137.76	578.199	3163.23	2667.56	716.101	3190.84	872.989	1829.4	2513.24	2454.95	2798.39
P35237	51	23	421.336	5.29018e-06	2.86175e-06	3.43247	0.999435	MoG	MiG	42964.2	Serpin B6 OS=Homo sapiens OX=9606 GN=SERPINB6 PE=1 SV=3	3378.64	1603.38	5366.15	2068.95	5571.14	5227.87	9816.26	2566.89	3382.5	1528.63	3166.06	5285	3879.41	549.687	3588.85	6189.19	2432.06	5332.31	504.886	3260.83	2945.34	1889.94	3663.18	2747.32	11126.2	2310.25	1210.69	5075.68	1992.04	6604.84	10488.6	11839.1	13143.5	8651.47	10437.3	5466.12	1492.57	4345.28
Q15555	4	1	21.1051	0.00423017	0.00109083	3.65682	0.974739	MoG	MiG	37259.5	Microtubule-associated protein RP/EB family member 2 OS=Homo sapiens OX=9606 GN=MAPRE2 PE=1 SV=1	476.778	107.507	308.207	355.779	63.142	237.033	366.301	124.888	521.601	298.457	106.101	111.088	271.746	86.8819	427.565	176.376	62.1625	262.006	176.722	104.001	11.7384	165.815	312.223	64.9307	113.895	129.881	94.2611	167.566	57.5272	149.076	541.803	357.097	523.398	390.696	137.78	203.881	0	96.6194
P18669	38	11	297.695	8.81617e-09	8.81529e-09	4.09834	0.999991	MoG	MiG	28918	Phosphoglycerate mutase 1 OS=Homo sapiens OX=9606 GN=PGAM1 PE=1 SV=2	11691.5	16888.6	23210.1	16386.6	21965.6	19599.7	26881.3	25952.1	18748.6	12270.8	9817.32	21585.9	19299.1	9356.61	20071.2	23192.5	8745.22	6352.8	7552.06	16199.3	13287.4	18137.3	16104.8	10930.9	16570.3	1060.76	2395.73	18994.7	7516.79	37789.7	36619.2	56351.5	54149.1	30125.3	91753.3	27953.8	20690.9	29851.8
P09874	85	21	546.609	0.00583011	0.00143438	4.2912	0.835786	MoG	MiG	113882	Poly [ADP-ribose] polymerase 1 OS=Homo sapiens OX=9606 GN=PARP1 PE=1 SV=4	1824.26	1616.35	2627.72	1194.72	3355.48	3281.32	3522.92	1517.94	1717.08	1181.42	674.561	2755.93	1833.55	687.443	2020.64	3326.12	840.368	2426.37	1393.7	1504.63	1476.16	1734.54	1980.92	1261.71	2827.31	297.086	539.784	3273.57	833.25	6763.68	4651.07	9673.79	4037.25	9331.4	15775.6	4260.15	1554.53	1346.37
P45984	17	1	102.291	0.00275811	0.00074896	5.40046	0.913206	MoG	MiG	48709.4	Mitogen-activated protein kinase 9 OS=Homo sapiens OX=9606 GN=MAPK9 PE=1 SV=2	2.10602	1.62437	8.44168	1.15234	3.8991	5.51379	18.4923	1.47531	1.61846	5.27478	0.457841	4.04018	1.31855	0.894424	2.1544	4.54827	1.81081	9.55327	2.59269	1.71226	2.17	8.83815	2.25711	1.94683	8.20678	0.216314	0.248845	1.24823	0.431762	5.58695	3.93537	3.34592	1.83857	1.89598	16.969	10.0144	3.80582	5.32147
P11413	38	9	218.801	0.0174528	0.00371231	6.5839	0.76361	MoG	MiG	59713.1	Glucose-6-phosphate 1-dehydrogenase OS=Homo sapiens OX=9606 GN=G6PD PE=1 SV=4	1114.72	3197.35	2855.4	556.767	1026.03	2472.37	4051.62	1386.27	1333.36	1250.17	1033.6	1064.61	3197.41	399.207	2124.02	1848.76	141.122	690.919	912.4	858.574	473.297	770.541	1349.82	333.728	674.329	482.38	577.762	975.022	663.786	3502.34	3375.29	2114.67	3235.21	17130.8	17013	1346.38	463.879	1135.22
Q7Z4W1;A6NLP5	26	13	148.726	4.9164e-06	2.66797e-06	7.48093	0.994447	MoG	MiG	26198.2	L-xylulose reductase OS=Homo sapiens OX=9606 GN=DCXR PE=1 SV=2	40.7295	25.5394	55.8422	39.3509	184.924	283.044	65.2544	69.5892	65.8258	15.4671	99.3666	124.813	66.192	228.926	43.7727	195.894	74.3571	113.744	22.4512	115.211	36.8341	74.4017	73.7138	19.0737	100.286	96.7846	161.87	52.6474	74.2618	88.0831	252.437	247.807	187.069	326.262	766.344	444.54	710.043	321.714
P0DOY2;P0DOY3	11	3	179.498	0.0212129	0.004388	11.4847	0.862817	MoG	MiG	11464.7	Immunoglobulin lambda constant 2 OS=Homo sapiens OX=9606 GN=IGLC2 PE=1 SV=1	2629.58	1211.55	1688.5	1281.04	2142.77	1520.63	1842.35	1456.18	1245.36	4370.63	832.875	1470.14	1434.84	281.645	1978.89	3224.69	938.099	3491.61	1192.43	1264.96	989.358	792.26	1374.36	139.292	1280.97	1144.82	1603.89	1547.64	1000.05	186.871	322.853	325.417	197.875	546.458	76.6508	103.969	9.89945	48.0644
Q86T90	15	2	85.0099	0.0252872	0.0050836	11.9494	0.728866	MoG	MiG	66228.4	Protein hinderin OS=Homo sapiens OX=9606 GN=KIAA1328 PE=1 SV=2	51.5631	50.8881	4.87583	13.5932	76.9572	115.307	149.927	24.1565	64.5676	2.30108	67.7955	50.3201	248.434	0.323957	57.8326	112.721	21.3146	89.8046	0	65.6161	13.6005	9.83427	67.4227	39.5211	31.6597	12.9063	9.25638	15.9559	10.1933	41.1005	109.718	77.9979	241.684	65.7877	1088.86	191.358	25.9463	41.64
P0C1H6	4	2	25.2656	1.50045e-05	7.21741e-06	32.3961	0.995272	MoG	MiG	17115.4	Histone H2B type F-M OS=Homo sapiens OX=9606 GN=H2BW2 PE=1 SV=2	124.896	289.025	119.711	111.865	0	86.3164	283.601	31.1686	17.9721	908.052	151.2	53.3998	90.1476	208.757	25.1817	15.9303	25.2442	98.112	0	0	0	42.8027	41.9699	7.18766	11.3903	0	0	0	0	2136.87	3449.24	3928.63	2883.29	5764.38	9831.62	605.165	0	1621.3
Q16877	9	2	60.0838	0.000817917	0.000256414	2.01721	0.988498	PanG	MiG	54724.2	6-phosphofructo-2-kinase/fructose-2_6-bisphosphatase 4 OS=Homo sapiens OX=9606 GN=PFKFB4 PE=1 SV=6	14006.9	8233.79	13011.7	10981.1	18053.4	19342.7	15359.3	18296.2	12017.1	2826.63	2760.08	15373.4	14750.3	5450.28	22115.2	39239.7	10458.5	14121.8	34252.4	13504	9922.39	8787.98	14097.3	8322.08	11661.4	5556.85	5271	14151.2	10749	22313.9	34582.6	40898.5	27629.5	52986.9	36259.3	15557.2	9573.42	17472
P21399	66	27	465.126	0.009032	0.00210725	2.07632	0.940816	PanG	MiG	98912.3	Cytoplasmic aconitate hydratase OS=Homo sapiens OX=9606 GN=ACO1 PE=1 SV=3	5129.11	4590.19	6290.65	4120.54	6676.36	4937.36	6127.91	3373.9	2711.01	4333.23	4539.55	5833.13	3095.81	3779.08	4560.15	949.145	4077.59	2934.53	3234.27	6177.65	6083.5	7779.92	5465.82	4755.44	8635.79	2135.75	2535.73	5401.58	7453.57	4433.59	8849.11	6249.53	6295.41	1721.93	5338.18	9955.25	10283.7	12693.9
P00367	92	20	679.711	0.00254533	0.000694644	2.13712	0.994816	PanG	MiG	61740.1	Glutamate dehydrogenase 1_ mitochondrial OS=Homo sapiens OX=9606 GN=GLUD1 PE=1 SV=2	8689.06	6931.52	9210.16	2781.51	8476.39	7150.1	10986.2	5506.52	3647.6	2528.31	1922.13	11593	4912.82	3621.16	9223.44	8227.53	2911.43	20057.9	5372.82	8927.72	9012.31	7867.64	9276.16	6424.61	11074.7	3438.7	1861.79	7592.67	2760.43	10618.8	11642.4	13321.8	10148.8	6524.84	9379.23	6261.22	6123.85	12139.7
O75083	52	23	386.973	2.62062e-07	1.8803e-07	2.26339	0.999988	PanG	MiG	66877.9	WD repeat-containing protein 1 OS=Homo sapiens OX=9606 GN=WDR1 PE=1 SV=4	24191.8	12642.9	22959.3	9876.85	26641.2	27154.3	24747.3	18790.5	14855.2	15761.9	6468.34	23955.5	15958.8	9368.89	32099.6	44807.4	18171	20417.1	24225.8	18859.3	14844.1	14923.6	22967.2	12404.7	32634.4	3737.78	2854.73	24314.4	16434.3	36628.6	47024.4	36184.8	30216.1	37052.4	81772.1	10430.3	16118.4	32995.8
P49368	55	18	436.59	7.79304e-08	6.18691e-08	2.28813	0.999997	PanG	MiG	61104.3	T-complex protein 1 subunit gamma OS=Homo sapiens OX=9606 GN=CCT3 PE=1 SV=4	10813.1	4750.31	7474.68	2712.15	13191.4	9415.47	8782.82	5240.31	3465.13	1658.85	1694.06	6535.68	5324.33	2442.07	11128.1	16573.3	5693.18	7087.89	3738.71	8371.92	5911.91	5826.5	7930.68	4269.26	14382.5	18964.9	3536.64	10238.2	976.518	19961.7	15503.1	8534.16	7818.92	6440.42	11285.9	8016.97	9490.38	15275.3
P11940	61	10	428.484	0.00243004	0.000668339	2.36365	0.988042	PanG	MiG	70899.1	Polyadenylate-binding protein 1 OS=Homo sapiens OX=9606 GN=PABPC1 PE=1 SV=2	6237.86	5652.8	6319.79	4435.84	7086.1	5040.45	7173.84	6390.62	5721.13	4365.97	1494.29	7275.4	4554.79	3712.14	7377.55	4405.69	3180.62	4523.47	5665	7338.14	8551.4	8652.76	9370.28	2232.18	8162.43	968.86	3714.59	5434.2	3234.73	9383.52	6669.46	11744.5	11145	3137.33	6642.46	2124.81	4560.92	10024.8
Q9Y6C2	31	13	208.519	5.92428e-06	3.15501e-06	2.36557	0.999857	PanG	MiG	108007	EMILIN-1 OS=Homo sapiens OX=9606 GN=EMILIN1 PE=1 SV=3	7569.19	4566.59	5853.42	5934.63	10107.2	8325.55	6792.36	7802.15	4495.96	3894.79	2508.21	6686.49	4883.05	3174.32	9271.7	12243.3	5563.26	4752.88	10095	5806	5760.46	6066.13	6847.13	4525.46	7214.46	3252.62	8140.99	8205.66	6007.49	14336.7	14285.1	9821.16	12688.3	12258.9	5014.99	13225	6240.38	9833.37
O43390	48	13	358.103	0.00296501	0.000800076	2.55197	0.97403	PanG	MiG	71228.3	Heterogeneous nuclear ribonucleoprotein R OS=Homo sapiens OX=9606 GN=HNRNPR PE=1 SV=1	2096.16	2807.31	3327.73	2435.54	3374.63	2384.86	3904.09	1244.01	1271.71	1070.05	1267.9	3195.18	1354.39	2194.85	2537.74	2399.99	2942.91	3608.64	1712.12	2350.22	1983.53	3212.09	2727.81	1356.66	5045.91	565.401	201.276	2073.18	2502.53	4561.74	5181.85	3028.88	3500.02	758.142	1599.7	3499.62	3673.37	5204.47
P06241	35	10	208.654	1.27899e-10	1.8277e-10	2.56498	1	PanG	MiG	61275.3	Tyrosine-protein kinase Fyn OS=Homo sapiens OX=9606 GN=FYN PE=1 SV=3	4374.94	4176.48	5237.63	4329.84	7132.83	4611.98	6021.5	3398.47	2715.53	3147.41	1190.48	4158.83	3594.8	2829.04	5022.85	4192.57	2239.83	2402.49	4080.06	5033.69	3701.04	4222.97	4615.36	1773.99	6620.65	1420.32	1340.98	5487.04	3167.5	4134.9	8579.85	5750.88	8695.15	15258	25448.3	5977.9	4848.38	5492.54
P13639	128	52	898.87	3.27057e-09	3.43025e-09	2.59107	1	PanG	MiG	96307.8	Elongation factor 2 OS=Homo sapiens OX=9606 GN=EEF2 PE=1 SV=4	10081.5	9688.75	10994.6	9663.83	15746.1	11776.6	15640.4	9709.45	6922.26	3857.68	1581.78	13754.3	5771.82	5483.91	15866.5	9217.62	7537.97	17663.3	10070.7	9907.66	9014.64	12380.5	12389	9340.63	20412.1	2970.24	2648.93	11814.6	3287.6	26045.3	28784.8	14851	17811.6	5296.55	18516.6	6145.25	12558.7	15572.1
O95336	14	8	83.4464	7.28306e-14	2.21048e-13	2.61852	1	PanG	MiG	27832	6-phosphogluconolactonase OS=Homo sapiens OX=9606 GN=PGLS PE=1 SV=2	12809.9	12674.1	14174.9	11982.9	16651.6	12241.8	15784	8413.17	8587.46	6573.86	4972.7	14988.7	8132.97	3988.74	14539.5	12673	9433.61	16150.9	7988.53	13128.1	13437.9	14161.3	13740.3	11478.2	16824.8	7118.8	9477.61	13316.8	10176.4	26846.9	28183	17920.4	28505.8	22288.7	13559.3	21481.9	14723.8	19714.6
P49755	21	7	155.511	6.924e-06	3.61738e-06	2.62158	0.99972	PanG	MiG	25147.1	Transmembrane emp24 domain-containing protein 10 OS=Homo sapiens OX=9606 GN=TMED10 PE=1 SV=2	6986.47	2551.92	2581.03	1858.92	6663.57	3130.32	4209.68	1637.95	1422.27	1527.9	1021.17	3618.42	2932.71	1594.96	4354.96	6228.93	1117.39	2689.73	1041.44	2752.07	3300.42	4310	4002.95	2568.53	6298.58	563.919	2111.87	5149.11	1820.52	9455.48	11489	7898.44	5700.28	5570.16	5079.97	6479.62	1489.79	8800.52
P45974	26	12	163.386	0.012339	0.00275332	2.64806	0.958923	PanG	MiG	96698.9	Ubiquitin carboxyl-terminal hydrolase 5 OS=Homo sapiens OX=9606 GN=USP5 PE=1 SV=2	135.528	62.3274	144.234	114.737	271.22	491.683	252.665	273.413	32.2057	71.8859	126.226	348.386	519.026	257.295	75.1057	25.272	106.024	135.839	63.5441	509.893	153.952	81.7139	345.479	58.9266	335.897	361.404	227.088	104.636	26.0873	91.6617	726.431	320.505	764.28	364.779	113.403	117.265	366.685	600.297
P0DMV9;P0DMV8	68	22	656.503	5.81096e-08	4.78627e-08	2.66862	1	PanG	MiG	70337.5	Heat shock 70 kDa protein 1B OS=Homo sapiens OX=9606 GN=HSPA1B PE=1 SV=1	16462.5	8528.87	11578.1	5521.37	19566.5	14353.5	16285	7675.65	5719.34	4691.47	3464.76	12163	8549.47	9257.28	13272.8	15479	5545.48	8282.06	9524.6	11962.8	9969.37	11901.1	12026.9	6183.74	27477.2	4856.12	9322.27	13198.8	9780	29232.6	22061	13694.2	30835.6	9997.11	14187.4	18649.1	17730.9	20370.3
P26640	63	13	415.459	1.1954e-10	1.7154e-10	2.69436	1	PanG	MiG	141731	Valine--tRNA ligase OS=Homo sapiens OX=9606 GN=VARS1 PE=1 SV=4	9712.31	7124.69	9017.8	5834.63	14678.4	10429.4	15691.6	5927.37	4867.66	5021.99	4605.91	8736.84	6922.9	7111.9	8571.44	13259	4508.01	8593.27	3582.66	7758.18	5296.17	6879.54	8596.41	6395.17	15669	2534.1	1641.35	8501.08	4242.75	18244.6	13912.4	9080.67	22087.9	11345.7	11195.7	6979.93	6338.29	11804.3
P01023	135	63	906.594	4.1198e-06	2.29003e-06	2.7181	0.999989	PanG	MiG	164717	Alpha-2-macroglobulin OS=Homo sapiens OX=9606 GN=A2M PE=1 SV=3	11835.3	9256.51	12215.6	7564.22	9637.11	12327.6	16105.1	6380.68	3865.97	11016.6	7286.97	11136.5	6112.31	3802.04	16613.6	16716.5	4797.27	37738.4	4567.54	7187.7	8361.42	7342.18	11024.6	8732.78	5263.98	4482.1	2320.38	8651.53	6742.28	9315.34	20581.7	17569.1	5488.34	18039.9	11430.6	8095.25	5576.59	11179.3
P10809	54	18	431.065	0.00052615	0.000170882	2.74512	0.996674	PanG	MiG	61225.9	60 kDa heat shock protein_ mitochondrial OS=Homo sapiens OX=9606 GN=HSPD1 PE=1 SV=2	5286.56	3694.08	5061.74	2295.61	7765.1	4358.38	4353.87	4386.44	1975.03	1831.89	3770.56	4459.49	4042.43	1516.01	6425.7	7884.76	3466.17	1165.81	1941.9	5076.62	2647.67	2205.78	4169.88	4599.27	6961.75	509.362	673.686	3324.34	3003.76	10261.9	8403.22	2125.56	7949.9	6769.57	3808.48	2918.03	2448.24	2387.11
P09972	39	12	306.981	8.56226e-06	4.35691e-06	2.79389	0.999689	PanG	MiG	39855.1	Fructose-bisphosphate aldolase C OS=Homo sapiens OX=9606 GN=ALDOC PE=1 SV=2	10950.4	14543.9	16725.7	13264.7	19446.5	19120.1	30265.8	9007.67	7010.43	13507.6	12688.9	11206.8	11589.4	17655.6	13269.5	10347.9	17327.7	1004.22	2197.4	23011.6	18270.6	15536.1	17327	18365.9	29140.6	4635.71	2530.9	16153.8	15977.3	35172.1	21969.1	6943.33	53595.4	23696.1	15738.9	32261.6	25322.1	14943.5
P02545	137	50	969.75	5.10747e-11	7.93901e-11	2.88246	1	PanG	MiG	74424.7	Prelamin-A/C OS=Homo sapiens OX=9606 GN=LMNA PE=1 SV=1	3359.41	1985.7	2431.98	1792.31	2392.06	2255.3	2881.52	3001	2667.49	1936.15	960.951	3454.82	2458.77	706.193	2319.33	5982.63	1691.22	4839.49	2207.13	2085.74	2578.35	2699.71	3372.75	1392.14	4355.64	699.255	1387.85	3233.46	1129.46	4578.72	7890.53	6032.58	9655.44	9243.96	6481.04	2816.48	3249.27	7719.82
O60925	6	2	38.0625	2.43188e-05	1.11059e-05	2.88491	0.999913	PanG	MiG	14210.5	Prefoldin subunit 1 OS=Homo sapiens OX=9606 GN=PFDN1 PE=1 SV=2	1695.47	1777.3	2120.01	1183.46	2044.87	1286.25	2100.69	1048.23	668.667	934.979	341.749	2273.2	1142.85	1171.39	2212.54	720.319	752.918	625.633	755.439	2832.5	1072.27	1494.76	1954.19	2337.21	3084.15	1082.96	727.509	1675.06	2165.95	4087.07	3669.23	5301.86	3529.84	1592.76	1739.58	5086.22	3281.57	2917.61
Q8NHP7	15	6	82.1684	7.0656e-05	2.88483e-05	2.90285	0.998619	PanG	MiG	58962.2	piRNA biogenesis protein EXD1 OS=Homo sapiens OX=9606 GN=EXD1 PE=1 SV=4	4960.52	2873.97	4167.42	2560.71	5468.37	6817.2	5229.07	4435.41	1546.29	5111.71	1662.63	5145.55	4584.38	1559.87	6000.9	13471.8	1191.34	10871.7	565.786	2788.39	2988.33	3176.42	4290.57	3022.47	6278.1	1226.84	569.809	4422.14	2188.86	9878.61	13456.8	17519.2	9151.23	12713.5	10601	5230.44	2208.23	10468.2
P59998	30	11	168.981	2.12951e-10	2.95688e-10	2.95418	1	PanG	MiG	19781.1	Actin-related protein 2/3 complex subunit 4 OS=Homo sapiens OX=9606 GN=ARPC4 PE=1 SV=3	10425.3	7661.33	10126.2	5511.38	14059.5	9243.36	13048.7	5144.18	3968.25	6984.39	6454.46	10252.4	5660.52	6858.02	8416.68	12583.5	4038.12	6770.48	6236.84	9222.06	8260.93	9028.78	9059.39	6675.7	17446.1	1450.79	11200.3	8773.48	7519.62	23068.5	16793.7	16371.5	2645.07	6428.82	32563.2	6712.18	14349.1	18224.5
P00338	59	29	419.13	5.72478e-09	5.8609e-09	2.95584	1	PanG	MiG	36973.9	L-lactate dehydrogenase A chain OS=Homo sapiens OX=9606 GN=LDHA PE=1 SV=2	6844.42	4737.76	4185.68	3263.21	7173.25	4881.7	6237.02	2942.41	2798.44	2741.36	3094.48	4621.61	4188.46	3870.1	5252.59	7328.56	2764.74	7913.32	2562.83	4638.99	4115.15	6155.7	4864.08	3565.87	5898.25	3176.1	5882.25	5331.06	4271.19	9450.25	10640.7	7204.23	11254.6	8176.98	8335.11	10713.6	3148.67	6060.28
O75874	64	21	545.925	1.59777e-05	7.62141e-06	2.98046	0.999632	PanG	MiG	46944.5	Isocitrate dehydrogenase [NADP] cytoplasmic OS=Homo sapiens OX=9606 GN=IDH1 PE=1 SV=2	6084.66	6153.8	6259.86	3920.89	10304.3	6199.79	7442.56	5877.34	4666.63	4948.71	1660.27	6118.22	5297.79	3114.25	5693.56	3654.38	3062.86	1050.94	496.205	7811.26	3524.91	4312.29	6578.68	2967.31	12906.8	1994.01	3196.49	6793.98	6092.44	12036.2	8215.78	7269.36	12560.8	9521.44	2984.89	11495.6	12169.6	5639.34
P22352	8	2	62.1108	0.0492373	0.00908374	3.28912	0.85201	PanG	MiG	25630.5	Glutathione peroxidase 3 OS=Homo sapiens OX=9606 GN=GPX3 PE=1 SV=2	807.534	1916.47	1120.58	1160.59	2873.78	841.622	2159.85	956.003	469.788	196.699	261.517	736.962	654.19	529.916	1825.13	1384.26	1437.73	119.798	69.3805	221.066	248.515	1709.39	721.157	781.468	1521.23	363.226	279.979	1366.92	449.338	3966.09	3929.06	3187.9	1218.5	75.7829	113.273	74.124	1480.93	1274.93
Q03113	38	5	247.721	0.00114721	0.000345438	3.31669	0.999408	PanG	MiG	44450.4	Guanine nucleotide-binding protein subunit alpha-12 OS=Homo sapiens OX=9606 GN=GNA12 PE=1 SV=4	3795	3682.23	4285.42	2872.84	5661.49	3397.11	4810.4	2123.55	2448.89	3666.93	1865.94	5376.2	2583.23	3078.23	3460.04	2309.46	3843.34	770.48	3242.27	3134.23	6738.58	5588.95	5378.38	2754.29	5961.11	888.464	4051.81	3995.17	4474.56	8782.7	5704.99	5556.3	5428.81	2769.73	5370.06	3354.7	6672.43	8926.45
P07900	95	36	853.743	9.37913e-10	1.14068e-09	3.54119	1	PanG	MiG	85059.1	Heat shock protein HSP 90-alpha OS=Homo sapiens OX=9606 GN=HSP90AA1 PE=1 SV=5	7879.97	8244.95	9352.07	5712.64	11273.1	8510.99	13632.4	4900.35	3479.75	5009.9	3935.36	10003.4	3245.97	7123.05	8461.01	9078.94	6218.05	9832.07	3729.85	11446.6	6617.13	8417.68	8961.55	8904.44	18611.7	3833.87	3811.83	8195.09	5144.78	22377.5	23175.3	15505.9	24548.2	9108.56	14038.1	20366.1	11751.2	15698.3
P13667	114	55	801.441	3.33067e-16	1.39305e-15	3.56956	1	PanG	MiG	73274.7	Protein disulfide-isomerase A4 OS=Homo sapiens OX=9606 GN=PDIA4 PE=1 SV=2	14614.3	16248.3	17119	7439.39	17555.1	18617.6	24874.2	10440.7	7751.26	3163.38	6283.61	14376.2	17449.1	12586.2	22955.1	14419.9	2754.74	13127	7346.27	11166	10233.8	13311.6	16241.1	6924.43	22888.7	3644.5	6221.61	14845.1	6300.62	40284.7	35144.6	47610.2	33176.2	43475.3	29034.4	18460.6	13110.4	24808.7
Q9UL46	29	14	214.635	7.41916e-07	4.8283e-07	3.58288	1	PanG	MiG	27572.8	Proteasome activator complex subunit 2 OS=Homo sapiens OX=9606 GN=PSME2 PE=1 SV=4	6476.03	4239.85	5604.5	3522.75	6369.71	5166.57	5856.19	3947.55	3505.6	2955.97	3248.52	4508.02	4441.25	3712.99	6591.59	9078.13	4447.13	3885.66	1106.92	2857.16	2953.31	4113.77	5515.33	2043.02	3700.19	5976.62	3149.82	6120.02	4010.41	8235	9274.99	10350.3	9894.12	17587.3	7309.64	9028.12	1286.8	8448.71
P08238	102	25	749.298	2.83797e-10	3.84713e-10	3.5856	1	PanG	MiG	83606.5	Heat shock protein HSP 90-beta OS=Homo sapiens OX=9606 GN=HSP90AB1 PE=1 SV=4	12387.3	9069.33	12478.1	10697.2	13023	15299.1	19569.1	9593.51	6737.62	6194.7	6665.2	12254.7	5720.63	5609.67	19983.2	21676.5	12556.6	24438.3	3016.57	12121	7528.66	9300.11	13906.9	10763.7	21096.8	2552.59	2878.43	14137.6	7033.88	23342.7	24296	21931.1	32645.4	32494.9	20558.1	20301.7	10184.4	16705.9
Q96RP7	3	1	15.5159	0.00871076	0.00204203	3.81599	0.971014	PanG	MiG	54451.4	Galactose-3-O-sulfotransferase 4 OS=Homo sapiens OX=9606 GN=GAL3ST4 PE=1 SV=1	1047.88	1199.86	1545.18	891.534	1257.64	1172.84	1712.65	410.48	616.827	135.702	93.8812	1748.46	931.711	219.111	1137	0	323.837	0	98.5267	1011.65	1024.45	1322.96	950.763	304.026	608.292	133.524	506.394	990.914	10.9939	1589.88	2554.58	1663.54	1368	1434.64	1.77278	1742.9	106.144	1838.95
P23284	62	28	397.872	4.99987e-10	6.42241e-10	4.21012	1	PanG	MiG	23799.6	Peptidyl-prolyl cis-trans isomerase B OS=Homo sapiens OX=9606 GN=PPIB PE=1 SV=2	2972.7	4705	4279.22	3656.1	4413.78	4153.94	5262.95	2575.84	2163.63	1220.42	1777.67	4086.14	4192.33	1659.58	5189.36	4088.88	2351.42	1851.11	2572.5	3427.75	2817.56	3811.31	3173.9	2417.24	5226.92	699.837	1734.79	3833.51	4651.45	6633.34	8799.21	6916.98	11187.9	9271.8	3484.01	8636.56	7344.76	7314.75
P14625	157	67	1178.08	8.2459e-11	1.21419e-10	4.21915	1	PanG	MiG	92754.2	Endoplasmin OS=Homo sapiens OX=9606 GN=HSP90B1 PE=1 SV=1	39277.3	45458.7	43996.5	32311	30498.9	41482.5	57954.1	32870.2	19927.5	6092.04	5415.48	34468.5	17182.1	4096.47	60843.2	34532.4	19284.5	12017.9	14694.3	31597.9	26989.3	31227.9	40903.1	26293.7	25524.9	4471.38	4644.76	29587.6	23063.6	52156.2	93907.2	55049.4	45102.3	135264	38910.3	58268.5	26370.9	43149.4
P04080	18	9	97.8662	0.00177098	0.000504055	4.38251	0.996487	PanG	MiG	11196.6	Cystatin-B OS=Homo sapiens OX=9606 GN=CSTB PE=1 SV=2	2859.13	4167.82	4280.43	4883.93	10168.6	7145.87	4972.92	2826.03	2409.92	3096.06	709.708	5074.32	2567.17	2775.49	3884.14	1261.03	2018.33	4166.45	4537.09	4007.34	2662.21	2993.66	3276.2	2842.24	4126.01	424.044	617.08	5334.89	2073.65	14067.2	12451.1	10678	16156.5	8434.99	9904.44	10887.5	5078.33	3454.54
P01889	30	10	288.502	1.04281e-07	8.03701e-08	4.55929	0.999999	PanG	MiG	40802.3	HLA class I histocompatibility antigen_ B alpha chain OS=Homo sapiens OX=9606 GN=HLA-B PE=1 SV=3	474.555	4453.96	399.144	1927.02	304.825	444.182	674.618	1325.99	2302.49	213.748	2437.16	555.18	1767.69	433.668	1112.6	694.804	321.298	1155.72	1563.22	3712.51	2661.21	3108.93	1149.86	1414.49	432.016	378.524	255.025	501.471	426.486	2452.13	3475.49	916.707	1946.74	5588.25	1479.7	4072.44	5223.26	2791.92
Q92945	14	5	77.2197	5.4913e-09	5.6387e-09	4.60755	1	PanG	MiG	73400.6	Far upstream element-binding protein 2 OS=Homo sapiens OX=9606 GN=KHSRP PE=1 SV=4	738.488	524.322	1130.11	598.954	1175.97	798.624	890.647	493.83	1656.04	248.236	316.477	703.331	858.487	83.2877	1114.69	3116.49	310.781	500.216	204.854	530.166	409.21	189.244	1562.12	393.945	615.889	1420.79	215.721	1442.33	409.95	2250.74	3265.2	2812.67	793.308	2630.9	4521.11	925.978	470.242	1119.02
P34931	50	7	486.466	1.95989e-11	3.29497e-11	4.60905	1	PanG	MiG	70774.3	Heat shock 70 kDa protein 1-like OS=Homo sapiens OX=9606 GN=HSPA1L PE=1 SV=2	10876.7	12352.4	16105.4	8823.67	15553.3	16674.3	16629.6	13144.8	9203.82	1474.11	2096.54	13090.1	23024.8	8628.21	16869.6	2098.07	13068.1	2517.61	4536.3	18072	15829.2	14517.8	19753.3	2909.74	28972.2	722.54	799.329	16526.7	3672.85	34514.7	24017.6	41575	55155.5	23839.1	22734.2	23591.1	17996.3	32435
P17787	2	1	9.2319	0.0369875	0.00708683	4.81249	0.893232	PanG	MiG	57817.6	Neuronal acetylcholine receptor subunit beta-2 OS=Homo sapiens OX=9606 GN=CHRNB2 PE=1 SV=1	285.752	97.4354	192.842	136.937	323.978	259.185	330.164	111.056	116.02	111.606	31.1443	127.559	87.5842	43.8955	113.322	924.612	249.056	547.211	42.4395	66.759	127.057	120.188	156.793	65.9318	714.968	25.4866	73.5761	142.134	90.825	72.2104	100.57	99.2727	116.64	60.7044	25.8547	282.527	59.9814	526.616
Q9UKX3	2	1	9.6748	0.00421925	0.00108883	5.52733	0.970164	PanG	MiG	224746	Myosin-13 OS=Homo sapiens OX=9606 GN=MYH13 PE=2 SV=2	203.763	149.245	355.254	70.7929	18.9356	160.483	110.234	120.333	94.7971	7.15613	8.30396	387.241	123.847	39.3325	126.848	4.47993	10.9203	0	59.7818	81.8305	167.174	62.8109	150.723	17.5313	313.05	107.286	68.7884	96.2262	61.5979	285.448	271.052	332.024	624.034	167.993	169.751	75.4132	43.1706	46.9903
Q14590	2	1	11.0452	0.0121981	0.00272542	6.54408	0.888612	PanG	MiG	86486.4	Zinc finger protein 235 OS=Homo sapiens OX=9606 GN=ZNF235 PE=2 SV=3	18.7197	9.22579	2.10951	7.21422	5.1527	24.2811	16.333	5.02408	0.78909	5.88264	2.589	14.657	8.5177	5.38157	0	4.52241	0.860129	6.50855	2.31038	0.639444	0	0	0	0	1.47078	0	4.33674	9.50149	6.08925	35.536	50.5527	46.6033	6.19403	52.0248	55.3126	11.917	0	0
Q96MC4	2	1	9.6737	0.0270092	0.0053731	31.6378	0.981043	PanG	MiG	70580.2	CEP295 N-terminal-like protein OS=Homo sapiens OX=9606 GN=CEP295NL PE=2 SV=1	0	83.285	0.335478	1.23777	0	0.342866	1.74492	0	5.3042	0.336658	0.15617	3.19611	0	1.44258	0.282301	3.79678	0	0	7.0115	16.6873	5.17534	38.8306	0	0	0	0.617284	0	0	1.36763	151.414	9.60736	0	9.97045	0	0	0	48.4036	86.2794
P06396	86	40	601.885	1.93192e-06	1.15836e-06	2.18893	0.999249	U	MiG	86096.8	Gelsolin OS=Homo sapiens OX=9606 GN=GSN PE=1 SV=1	28669.7	14514.2	14561.1	20645	21043.9	25213	23957.5	10961.6	8808.66	12912.6	7090.85	14148.2	8517.05	10912.3	14606.7	23954.9	8044.23	14250.9	12781	31607.7	14401.5	12793.2	17878.9	20234.8	38676	6356.66	5088.72	19084.1	46164.7	40250	17342.3	11835.8	23992.5	26160.2	11587.6	57623.2	18835.5	17867.2
P25685	6	1	38.7482	0.00167398	0.000478831	2.38439	0.970707	U	MiG	38215.3	DnaJ homolog subfamily B member 1 OS=Homo sapiens OX=9606 GN=DNAJB1 PE=1 SV=4	792.001	352.421	515.141	70.468	995.312	1156.94	665.555	420.002	411.573	358.423	362.642	386.936	242.97	112.148	931.342	2408.9	126.678	46.7865	25.1603	432.859	345.491	613.781	470.44	272.442	815.855	32.7443	104.007	572.932	21.1334	1056.31	940.992	1298.96	1244.36	737.075	991.189	688.51	391.034	318.116
O00299	40	19	341.847	7.69043e-10	9.52185e-10	2.52251	1	U	MiG	27264.9	Chloride intracellular channel protein 1 OS=Homo sapiens OX=9606 GN=CLIC1 PE=1 SV=4	2185.48	2164.2	2671.57	1151.23	2681.21	2802.14	6862.29	901.74	472.064	1461.45	683.726	2650.66	589.697	1930.36	1783.19	5567.2	1248.14	1565.61	433.666	2458.54	2116.06	1177.18	1836.56	2689.83	11573.2	404.213	351.288	3342.61	1939.72	6341.06	9213.05	3070.11	4633.8	4058.52	4575.03	5917.16	998.782	3494.57
Q5TZA2	125	18	726.812	0.0113763	0.00256689	2.85235	0.835166	U	MiG	228923	Rootletin OS=Homo sapiens OX=9606 GN=CROCC PE=1 SV=1	1532.7	313.517	838.218	382.78	1612.45	1253.7	1184.4	1220.6	395.081	404.909	322.046	742.258	1525.09	343.083	1945.23	2740.88	334.769	448.389	467.379	490.93	403.857	631.949	1347.87	582.668	1213.14	159.495	935.004	1065.86	269.219	1237.95	2524.64	1769.48	1420.77	1708.92	2005.41	378.264	25.7159	749.651
P12931	28	7	170.308	0.000134127	5.05505e-05	3.00609	0.989691	U	MiG	60348.1	Proto-oncogene tyrosine-protein kinase Src OS=Homo sapiens OX=9606 GN=SRC PE=1 SV=3	761.646	1034.55	668.139	522.955	992.074	1037.56	676.677	615.05	399.041	281.278	219.831	719.91	614.916	114.809	629.201	1448.97	653.536	367.644	187.017	478.462	358.966	487.357	783.756	658.986	904.764	153.019	351.037	604.457	605.715	1785.4	1729.13	1501.41	1263.49	2138.17	1774.09	622.815	99.2151	952.548
Q05315	21	8	133.754	1.5612e-11	2.69063e-11	3.05281	1	U	MiG	16567	Galectin-10 OS=Homo sapiens OX=9606 GN=CLC PE=1 SV=3	8670.42	7752.71	11239.4	5046.64	9432.56	9671.05	12879.4	5322.12	4159.51	6722.08	11576.5	14400.4	7254.3	8908.69	7003.95	14066.1	4044.21	8355.76	4448.12	9337.41	7114.37	5972.18	6157.15	2672.92	9630.96	1049.51	1361.12	5161.54	2900.53	18574.5	20052.2	18482.1	13312.2	16074.9	19066	11242.5	12735.4	29348.2
Q8N0Y7	22	3	207.615	0.00541589	0.0013568	3.31658	0.924831	U	MiG	28948	Probable phosphoglycerate mutase 4 OS=Homo sapiens OX=9606 GN=PGAM4 PE=3 SV=1	358.858	543.512	905.993	248.113	810.423	300.687	594.448	417.38	482.293	127.792	172.862	624.001	370.293	96.9809	315.725	454.617	103.948	127.557	340.957	522.686	637.109	435.923	553.053	199.862	817.845	1012.33	33.6923	281.544	187.932	1496.43	2255.57	393.17	1517.86	560.63	485.991	1194.06	1556.37	638.04
P53779	12	2	65.687	0.00568593	0.00141003	3.9833	0.866899	U	MiG	53212.9	Mitogen-activated protein kinase 10 OS=Homo sapiens OX=9606 GN=MAPK10 PE=1 SV=2	107.22	78.6739	438.643	73.0562	408.396	267.593	906.966	71.3022	101.74	94.2028	24.6841	400.901	66.6348	43.7276	106.574	220.182	87.5611	493.307	592.071	83.9294	434.128	460.604	113.399	94.3441	396.602	10.5005	12.4403	306.887	21.0144	354.772	190.286	245.366	88.8512	91.6837	820.048	151.036	301.6	600.925
Q9BZ67	2	1	9.1829	0.0448561	0.00838369	5.2978	0.753863	U	MiG	51731.3	FERM domain-containing protein 8 OS=Homo sapiens OX=9606 GN=FRMD8 PE=1 SV=1	709.751	813.221	918.041	240.438	1347.22	132.708	607.291	695.424	38.1195	51.5488	295.917	1526.72	145.105	0	20.8049	0	9.03403	32.1781	0	456.638	113.295	1372.4	1065.68	363.483	195.711	133.144	91.9541	135.248	234.163	1111	1389.81	513.993	1387.68	123.526	670.427	1923.73	3115.19	1495.84
O75400	5	2	25.7712	3.41724e-05	1.49625e-05	5.48491	0.99801	U	MiG	109090	Pre-mRNA-processing factor 40 homolog A OS=Homo sapiens OX=9606 GN=PRPF40A PE=1 SV=2	1347.47	2169.64	2192.24	1211.47	3026.68	842.036	1825.44	1892.82	464.114	567.616	967.023	3324.68	833.582	0	797.113	274.146	1236.22	1228.55	8.77778	2341.15	1573.23	2604.35	2191.4	2585.74	3909.84	993.301	18.6302	1386.57	2739.17	5334.54	5617.1	5667.71	15052.6	2890.12	4457.99	6334	6683.25	6248.38
P38606	31	11	199.188	1.86004e-06	1.12311e-06	13.446	0.999694	U	MiG	68703.4	V-type proton ATPase catalytic subunit A OS=Homo sapiens OX=9606 GN=ATP6V1A PE=1 SV=2	918.355	1753.22	2040.25	1581.93	2056.16	1051.36	3426.18	1087.31	781.834	2124.25	1677.32	1092.48	540.809	1080.9	1435.23	514.938	1042.67	1065.25	460.287	2401.68	980.533	2101.14	2008.68	1680.68	3896.61	227.581	109.665	2126.68	2254.8	5254.03	1929.89	5017.25	5497.84	107.271	499.673	3302.28	1693.16	1272.81
P09093	3	1	19.7232	0.000553412	0.000179058	2.27605	0.93613	GC	MoG	30058.9	Chymotrypsin-like elastase family member 3A OS=Homo sapiens OX=9606 GN=CELA3A PE=1 SV=3	3347.59	2345.52	1470.36	981.938	3695.57	2608.63	2249.43	1548.36	1073.82	837.745	413.405	2775.5	1189.79	339.456	2352.04	3292.27	818.392	3629.72	11157.1	2571.79	1943.13	2179.63	2251.65	1132.57	3860.27	599.54	194.589	1969.3	1222.88	1789.39	2191.46	1867.35	1597.57	1553.17	1924.16	1213.94	369.91	1807.95
P40855	5	1	27.1001	0.0417115	0.0078559	2.66216	0.711658	GC	MoG	33091.7	Peroxisomal biogenesis factor 19 OS=Homo sapiens OX=9606 GN=PEX19 PE=1 SV=1	694.573	848.732	1575.17	628.88	1140.18	835.394	1530.43	761.155	619.573	427.765	600.763	1212.11	711.144	2673.45	2481.83	374.255	161.186	2820.07	602.755	1028.96	600.247	1030.7	1055.06	895.047	1381.88	963.096	534.148	1180.23	683.63	431.224	292.653	81.5566	166.55	419.062	364.225	825.917	603.314	733.128
P62937;A0A075B759;A0A075B767;A0A0B4J2A2;F5H284;P0DN26	64	33	355.548	9.45598e-06	4.75843e-06	2.69581	0.999516	GC	MoG	18240.6	Peptidyl-prolyl cis-trans isomerase A OS=Homo sapiens OX=9606 GN=PPIA PE=1 SV=2	19163.3	5301.28	6881.41	4505.95	13813.2	10787.9	14645.3	6317.89	4815.67	3010.88	1848.61	13312.5	4287.03	1938.92	10876	21545.1	3396.24	25558.8	7003.11	4528.14	5337.41	5047.16	7983.83	2203.44	25797.6	1479.94	2416.46	8824.8	4187.49	4513.4	3391.62	1541.91	1790.1	4308.06	3193.03	3547.33	3513.23	2548.22
Q8WVM8	14	2	96.9766	0.001665	0.000477261	3.0091	0.969981	GC	MoG	72722.2	Sec1 family domain-containing protein 1 OS=Homo sapiens OX=9606 GN=SCFD1 PE=1 SV=4	3282.74	1146.54	2243.15	1089.03	3962.16	3316.53	3804.69	1227.66	1142.29	683.655	615.927	2415.18	1233.39	9196.83	2638.81	6458.82	1092.56	3574.89	611.664	1172.46	1526.53	1023.8	2303.16	1204.78	3323.9	419.26	222.679	3090.02	1514.53	792.228	1151.66	1570.85	335.171	866.822	968.716	1103.2	901.954	1364.55
Q9P1Z9	64	14	375.324	0.00363549	0.000958609	3.27557	0.910807	GC	MoG	198941	Coiled-coil domain-containing protein 180 OS=Homo sapiens OX=9606 GN=CCDC180 PE=2 SV=3	2770.86	1302.99	2300.88	1132.43	3194.03	2785.84	3243.5	1855.61	1572.81	585.046	803.646	2772.49	1985.99	604.688	3253.68	7541.36	930.417	4993	5395.93	1480.89	1902.65	1688.48	2658.93	1072.66	4318.26	414.844	1251.55	3200.75	1217.81	654.563	866.666	1605.38	943.811	1398.36	754.019	805.562	318.999	335.065
P68543	2	1	9.6465	0.00106434	0.00032361	3.64583	0.943	GC	MoG	29506.2	UBX domain-containing protein 2A OS=Homo sapiens OX=9606 GN=UBXN2A PE=1 SV=1	672.26	124.019	242.033	160.482	690.04	456.861	793.588	189.621	70.5669	103.823	159.047	524.098	433.247	482.408	400.383	18.4465	546.957	140.139	343.663	137.231	397.366	318.619	270.014	155.064	624.54	61.7007	23.5654	220.947	354.548	97.085	48.8617	0.302777	50.7791	0	0.163939	0	129.965	124.249
P54707	55	15	379.278	0.00246346	0.000675905	3.78277	0.932464	GC	MoG	116366	Potassium-transporting ATPase alpha chain 2 OS=Homo sapiens OX=9606 GN=ATP12A PE=1 SV=3	1625.7	1875.54	1726.11	1405.26	1402.12	1383.18	2042.7	975.744	917.117	1984.95	807.061	1396.17	1249.23	650.333	1611.86	1956.54	878.345	1718.91	1894.57	1847.53	1232.38	1242.05	1316.02	1086.06	1961.24	1826.98	1414.5	1423.32	1629.49	16.201	1239.09	37.1956	325.606	210.715	1933.65	586.006	1037.9	514.121
P05198	31	6	220.007	6.00338e-05	2.48966e-05	3.95841	0.99201	GC	MoG	36397.4	Eukaryotic translation initiation factor 2 subunit 1 OS=Homo sapiens OX=9606 GN=EIF2S1 PE=1 SV=3	5406.74	4839.96	4727.82	3855.19	5198.51	2543.37	4669.14	2734.26	2206.98	2181.92	3398.92	4453.91	2900.72	2203.94	4429.69	1766.58	1340.34	2493.77	1805.92	3307.55	3164.82	3597.99	4262.55	2302.23	5874.15	2360.51	3374.17	5735.67	2730.25	2712.45	565.201	60.7349	417.567	42.6647	515.696	1143.44	1669.07	1456.73
P68032	101	15	915.349	0.00182881	0.00051708	4.24565	0.950213	GC	MoG	42361.2	Actin_ alpha cardiac muscle 1 OS=Homo sapiens OX=9606 GN=ACTC1 PE=1 SV=1	1382.88	545.973	708.944	414.289	2214.66	1126.03	922.335	562.932	246.922	331.709	390.469	853.836	979.02	294.549	879.95	3496.76	547.621	18596.5	211.029	782.643	764.587	902.133	924.818	490.41	1891.13	238.886	447.93	2728.68	751.981	650.475	499.498	535.461	603.072	191.627	341.525	200.199	126.05	512.233
O95834	42	9	299.004	0.00137394	0.000405521	4.44219	0.938701	GC	MoG	71648.3	Echinoderm microtubule-associated protein-like 2 OS=Homo sapiens OX=9606 GN=EML2 PE=1 SV=1	365.314	303.456	144.1	381.333	296.06	844.81	312.63	974.388	905.623	375.197	639.506	489.38	1505.48	175.345	786.286	833.438	701.306	144.613	2249.32	612.522	139.31	147.866	317.81	264.233	306.406	97.7348	172.283	447.729	608.588	54.2225	61.1624	29.5282	166.309	171.568	66.546	128.765	178.401	155.336
P53621	94	25	605.681	1.17071e-08	1.12868e-08	4.45787	0.999997	GC	MoG	139886	Coatomer subunit alpha OS=Homo sapiens OX=9606 GN=COPA PE=1 SV=2	8693.37	3749.96	6034.84	4561.7	10042.8	5314.93	7702.21	5862.96	5401.44	565.096	2434.19	7092.86	4647.13	1368.8	8299.8	10650.9	2987.98	5984.79	2804.18	5548.63	6151.6	7549.72	6054.7	4679.72	8821.03	589.132	1485.46	7871.8	3500.75	1365.71	2013.43	3413.56	572.608	425.035	416.019	125.314	660.125	1292.39
O43684	15	3	90.7323	0.00358211	0.000946486	4.50403	0.907267	GC	MoG	37611.1	Mitotic checkpoint protein BUB3 OS=Homo sapiens OX=9606 GN=BUB3 PE=1 SV=1	1142.21	246.633	603.453	470.159	1111.35	662.416	747.427	353.081	352.822	44.5481	187.273	808.174	542.048	54.7592	478.723	1544.29	139.881	1215.09	304.083	1328.96	608.35	474.934	689.69	505.965	1602.51	682.399	211.898	1130.18	588.634	0	8.74622	107.42	1757.34	0	0	111.752	620.901	385.168
P18077	2	1	12.8994	2.08813e-08	1.87967e-08	4.73273	0.99999	GC	MoG	12594.7	60S ribosomal protein L35a OS=Homo sapiens OX=9606 GN=RPL35A PE=1 SV=2	3586.54	1395.05	1974.47	2415.53	5719.49	3002.47	2839.81	1924.39	1564.25	608.952	2758.81	4635.04	3291.86	1146.9	3896.46	13802	2374.96	4935.19	3447.19	2067.57	2015.87	2006.35	2766.98	1557.3	3810.51	606.096	302.715	7247.37	1578.59	2127.33	3568.68	1110.36	2456.9	2102.18	1601.99	3280.48	523.186	1696.77
Q99627	5	2	26.8286	0.00250424	0.000685995	4.77925	0.880037	GC	MoG	23282.7	COP9 signalosome complex subunit 8 OS=Homo sapiens OX=9606 GN=COPS8 PE=1 SV=1	293.514	1823.68	739.33	1241.47	120.671	415.801	607.861	1161.85	802.557	1519.13	738.834	905.329	868.422	733.251	870.041	897.157	757.1	3197.72	908.066	653.355	797.48	581.298	469.901	803.301	795.57	400.21	973.2	1268.32	1108.09	6.645	273.088	0	4.94354	62.798	36.4376	410.613	589.777	452.771
Q6P4A8	13	4	78.6316	4.49662e-05	1.91576e-05	4.99922	0.991606	GC	MoG	63540.1	Phospholipase B-like 1 OS=Homo sapiens OX=9606 GN=PLBD1 PE=1 SV=2	1116.06	429.608	750.328	354.945	974.191	986.619	902.813	681.381	241.272	747.491	430.614	633.165	607.318	649.477	873.255	697.036	759.666	43.0917	769.212	490.192	765.923	534.909	886.711	473.455	806.32	231.838	200.377	689.317	604.069	476.828	167.114	635.578	151.674	4.46766	904.153	537.766	872.177	598.98
P07602	30	13	191.5	0.0108051	0.00245579	5.06697	0.911047	GC	MoG	59937.6	Prosaposin OS=Homo sapiens OX=9606 GN=PSAP PE=1 SV=2	718.816	1390.56	1271.43	1906.23	930.576	982.968	1090.48	1070.33	961.032	451.871	322.872	530.412	872.051	1274.78	1188.54	364.774	420.051	603.709	676.417	1055.73	1783.36	899.805	1148.19	285.717	1462.6	2046.09	940.507	1421.61	786.261	245.363	1045.29	23.9238	341.192	10.809	0	130.503	182.262	881.062
A8K2U0	18	8	112.429	0.00073175	0.000231091	5.49041	0.964389	GC	MoG	162532	Alpha-2-macroglobulin-like protein 1 OS=Homo sapiens OX=9606 GN=A2ML1 PE=1 SV=3	365.696	168.913	324.991	198.722	376.675	448.055	377.3	436.107	376.954	115.508	198.1	638.801	546.818	57.1052	447.983	682.984	166.575	1452.28	1946.11	314.629	420.336	236.801	431.65	120.104	570.006	151.28	134.936	364.55	253.4	187.56	294.51	30.145	174.34	76.1535	109.147	44.4012	349.583	207.403
P68104;Q5VTE0	65	22	486.53	0.0250885	0.00504662	6.06368	0.756387	GC	MoG	50483.1	Elongation factor 1-alpha 1 OS=Homo sapiens OX=9606 GN=EEF1A1 PE=1 SV=1	306.28	7379.27	1009.54	12746.1	378.963	542.539	811.047	555.811	402.543	29178	2875.7	3550.29	340.784	9819.43	917.157	813.892	11379.6	2588.21	454.588	3241.65	3932.89	5215.15	1206.57	6184.03	2940.56	17629	2481.83	2178.22	7773.02	2098.79	3224.76	427.901	1735.87	379.769	933.99	3177.17	631.802	1701.07
Q9P258	7	2	35.909	0.00702399	0.00169408	8.60906	0.910555	GC	MoG	56826	Protein RCC2 OS=Homo sapiens OX=9606 GN=RCC2 PE=1 SV=2	108.596	62.1904	147.07	28.0973	285.351	110.331	107.869	102.211	61.1373	44.957	54.1975	96.2016	116.73	54.76	149.334	340.626	47.4415	104.946	182.151	97.9851	32.8081	49.1055	94.7112	156.943	232.645	74.7938	4666.86	197.742	41.42	124.652	48.9995	35.0767	5.29888	15.2223	6.10011	51.8375	22.1578	12.4987
O43463	2	1	13.066	0.00323259	0.000864119	8.69382	0.949105	GC	MoG	49105.1	Histone-lysine N-methyltransferase SUV39H1 OS=Homo sapiens OX=9606 GN=SUV39H1 PE=1 SV=1	1257.73	1056.76	680.662	712.016	1847.19	620.742	1149.65	596.19	570.882	419.443	977.764	935.356	826.404	1373.16	931.175	760.272	759.045	111.765	427.874	868.355	632.269	1098.01	1160.39	412.508	1262.75	771.78	1252.41	678.241	856.168	54.5133	238.306	370.827	50.9183	381.872	0	53.0264	3.58215	56.8757
Q69YH5	16	4	89.1203	0.00305296	0.00082058	8.70178	0.957924	GC	MoG	114216	Cell division cycle-associated protein 2 OS=Homo sapiens OX=9606 GN=CDCA2 PE=1 SV=2	1069.28	1671.65	837.859	1043.47	622.906	987.612	1247.61	559.313	291.455	548.163	875.203	980.678	195.59	276.026	637.116	450.75	513.004	331.359	84.5836	409.818	171.857	327.092	291.813	794.54	311.471	45.1922	144.123	381.041	644.682	1574.31	2813.07	104.009	60.4924	1142.39	12.5645	193.945	76.3115	198.589
P59047	14	4	76.3582	1.17255e-06	7.35182e-07	9.73964	0.999534	GC	MoG	137080	NACHT_ LRR and PYD domains-containing protein 5 OS=Homo sapiens OX=9606 GN=NLRP5 PE=1 SV=2	98.7255	248.625	305.22	317.176	193.151	99.6142	160.592	281.027	145.891	515.008	381.754	171.399	220.896	235.01	194.356	36.545	93.5824	62.4382	129.284	164.525	201.667	309.969	210.576	244.309	131.123	1086.57	1127.17	299.597	208.772	56.7901	108.913	0	24.3642	52.217	0	257.608	52.9187	82.5828
P27352	17	8	76.6668	0.000647971	0.000206919	9.94161	0.975819	GC	MoG	45758.3	Cobalamin binding intrinsic factor OS=Homo sapiens OX=9606 GN=CBLIF PE=1 SV=2	62.4235	717.662	260.23	950.054	68.0332	123.417	102.439	442.439	490.928	872.82	1534.89	299.214	225.974	1640.8	238.704	27.7585	783.499	276.962	467.765	332.33	423.592	432.247	104.731	1258.61	176.172	1981.56	958.917	618.862	1064.66	0.00514242	0.0188618	0	180.008	41.1586	0	127.921	757.351	411.255
P49588	54	15	346.462	7.24626e-05	2.95156e-05	10.2223	0.993883	GC	MoG	107552	Alanine--tRNA ligase_ cytoplasmic OS=Homo sapiens OX=9606 GN=AARS1 PE=1 SV=2	882.547	1213.39	720.098	1026.55	453.235	997.076	1053.71	2000.4	2360.17	707.83	1088.24	444.263	961.931	2580.78	431.5	1502.96	2326.01	1550.8	1222.19	977.571	1191.93	1022.65	662.313	1252.84	703.064	1996.61	57.4314	368.643	1123.95	298.632	29.9383	20.3153	110.541	26.1351	10.4114	1272.09	558.607	295.634
Q13418	21	1	120.621	0.0132622	0.00293072	12.3426	0.900925	GC	MoG	51932.6	Integrin-linked protein kinase OS=Homo sapiens OX=9606 GN=ILK PE=1 SV=2	254.759	11.3538	102.455	44.2497	406.491	289.358	14.0949	224.971	257.088	49.0721	2178.27	135.018	198.128	88.4595	133.868	149.302	76.4803	0	202.031	486.046	77.557	78.6211	77.5133	58.5494	0	38.4394	261.921	100.144	113.282	14.16	15.7844	178.275	661.072	130.611	97.3406	42.4681	8.98415	57.4399
Q9Y3F4	16	2	100.786	0.0110561	0.00250454	16.061	0.891478	GC	MoG	38780.5	Serine-threonine kinase receptor-associated protein OS=Homo sapiens OX=9606 GN=STRAP PE=1 SV=1	15.7958	10.034	58.886	3.16283	77.4433	73.9728	46.1898	2.90094	6.35947	16.3624	3.67343	39.4486	5.88799	75.0676	38.9419	135.105	25.0827	0	0	0.325552	4.22202	0.0913107	12.8735	14.8344	314.423	12.6358	0.283502	122.088	0	0.341493	0	0	0	0	0	0	17.6594	0
Q494R4	8	1	45.0817	5.71125e-05	2.38003e-05	18.4219	0.996771	GC	MoG	23972.2	Coiled-coil domain-containing protein 153 OS=Homo sapiens OX=9606 GN=CCDC153 PE=1 SV=2	1695.34	854.971	646.689	499.361	2034.89	1577.92	1397.15	938.209	824.665	47.9748	334.541	667.205	821.878	46.1256	1070.03	1232.23	119.014	1052.28	746.273	344.317	408.453	794.878	1227.08	2276.3	1328.21	341.692	213.864	576.259	322.878	78.0703	238.223	83.7689	82.9181	14.677	83.5761	3.99007	3.14847	167.199
P46976	8	4	47.4659	4.0729e-07	2.82766e-07	19.0202	0.99984	GC	MoG	39726	Glycogenin-1 OS=Homo sapiens OX=9606 GN=GYG1 PE=1 SV=4	80.418	123.741	71.5887	30.1944	103.251	117.649	177	71.9296	32.6747	57.7207	146.145	54.2315	101.866	124.394	75.0221	49.6536	17.6819	0.496135	133.854	67.785	76.7904	142.685	115.641	156.786	143.602	35.2002	356.092	31.3039	7.62283	30.6422	0	0	72.6642	0	0	0	51.0588	0
Q07020	14	2	84.6596	0.00754772	0.0017964	19.9785	0.95988	GC	MoG	21748.6	60S ribosomal protein L18 OS=Homo sapiens OX=9606 GN=RPL18 PE=1 SV=2	104.623	105.645	75.628	0	149.447	15.4013	75.9259	49.0629	3.27866	290.377	474.818	25.9696	34.3419	1480.95	119.135	41.6231	59.2271	0	4.48276	3.18122	23.4619	3.45979	5.70512	36.5838	131.482	0	0.0237435	36.03	22.769	98.0118	57.172	0	0	0	0	27.5729	3.5749	0
Q03013	16	3	127.006	1.81247e-09	2.02916e-09	24.7426	1	GC	MoG	25789.5	Glutathione S-transferase Mu 4 OS=Homo sapiens OX=9606 GN=GSTM4 PE=1 SV=3	452.035	166.987	460.853	264.158	665.517	450.825	601.176	629.663	808.02	445.397	349.785	434.956	344.757	469.839	454.495	1136.18	583.01	764.31	420.261	351.052	367.994	217.837	457.058	38.6628	541.257	1673.62	108.751	948.018	260.068	24.456	6.27541	141.552	3.42087	2.63695	0	18.5789	35.5333	0
Q9BSJ8	11	2	70.2155	4.26304e-06	2.362e-06	24.7462	0.999979	GC	MoG	123370	Extended synaptotagmin-1 OS=Homo sapiens OX=9606 GN=ESYT1 PE=1 SV=1	200.631	127.095	108.901	130.783	165.586	34.4082	203.773	77.439	8.63737	241.109	48.4715	39.9639	67.321	568.516	102.744	147.882	81.0332	0	0	12.8608	43.2352	70.8967	61.2724	15.4138	33.049	2.70875	314.672	35.5087	24.9776	45.807	10.8996	0	0	0	0	0	53.2697	15.5981
P07738	2	1	13.1047	3.26445e-06	1.84751e-06	24.9888	0.997822	GC	MoG	30176.3	Bisphosphoglycerate mutase OS=Homo sapiens OX=9606 GN=BPGM PE=1 SV=2	384.908	296.091	292.035	214.114	658.453	112.456	97.7183	311.921	218.521	127.743	228.623	103.629	188.797	373.947	54.2136	9.31564	712.536	1440.59	75.6658	817.863	523.551	415.632	370.492	297.098	203.869	744.379	35.7718	375.564	509.945	0	98.9049	0	26.135	16.1382	0	101.824	0	75.7154
P02765	8	6	71.1641	0.00739029	0.00176628	31.3467	0.865866	GC	MoG	40139.2	Alpha-2-HS-glycoprotein OS=Homo sapiens OX=9606 GN=AHSG PE=1 SV=2	173.565	57.1724	84.7897	37.2418	345.13	107.935	198.333	147.148	49.7574	103.281	133.677	313.149	216.444	182.161	121.532	4.19132	129.336	0	105.81	120.548	229.034	137.984	223.576	316.384	329.667	5144.49	80.9871	241.59	28.1276	51.1071	111.364	265.97	41.5911	36.2512	48.4778	83.9982	9.83556	106.144
P20591	16	1	86.3667	1.73272e-06	1.04994e-06	53.8775	0.999917	GC	MoG	75919.6	Interferon-induced GTP-binding protein Mx1 OS=Homo sapiens OX=9606 GN=MX1 PE=1 SV=4	11.2443	38.0617	25.6475	2.63359	17.5219	21.5073	26.8976	12.0411	56.7687	2.77072	6.33757	4.40098	8.1001	6.37507	0	0	17.1817	0	9.59474	8.02883	0.966294	20.5308	10.992	21.7604	29.7096	67.1769	3.21745	0	23.0714	0	0	0	0	0	0	21.1111	13.7664	0
P06239	17	6	126.326	3.31587e-06	1.87352e-06	62.5201	0.996951	GC	MoG	58513.9	Tyrosine-protein kinase Lck OS=Homo sapiens OX=9606 GN=LCK PE=1 SV=6	712.004	134.911	63.8032	32.638	533.928	418.817	1717.47	53.0695	54.8631	530.128	668.15	242.184	142.21	655.885	149.57	31.2443	340.308	40.2168	63.021	57.0343	39.7398	16.8936	51.3988	1272.56	510.508	361.203	91.6297	313.919	461.837	12.7745	0.438784	0	21.0458	18.301	0	97.2903	13.6786	1.27416
P09493	36	4	289.586	2.88658e-15	9.89997e-15	98.7625	1	GC	MoG	32765.6	Tropomyosin alpha-1 chain OS=Homo sapiens OX=9606 GN=TPM1 PE=1 SV=2	2931.15	764.243	2405.22	513.746	5995.16	2278.96	3246.13	1604.67	1442.23	91.944	162.781	3447.42	1957.56	199.226	2256.8	2698.19	341.708	1259.6	1888.65	1827.72	2542.27	2089.78	3548.83	695.834	8085.37	642.19	140.362	3189.71	462.618	5.63285	2.8552	105.242	13.7699	0	0	9.51056	22.4121	5.30131
P13747	14	2	128.608	1.12765e-12	2.63093e-12	181.451	1	GC	MoG	40285.7	HLA class I histocompatibility antigen_ alpha chain E OS=Homo sapiens OX=9606 GN=HLA-E PE=1 SV=4	66.2073	24.8055	19.2191	48.3149	104.144	65.1436	40.5992	21.7079	20.0925	31.6583	50.5276	89.1663	19.0966	31.5111	55.2801	8.46408	13.1464	318.801	11.4632	57.9486	37.7963	227.845	30.2682	25.0777	49.6652	86.5838	49.7816	72.4097	26.3845	5.47818	6.76831	0	0.80621	2.8412	0	12.6899	3.47383	8.3309
P42696	3	1	11.2668	9.1934e-06	4.64362e-06	206.217	0.997428	GC	MoG	48678.9	RNA-binding protein 34 OS=Homo sapiens OX=9606 GN=RBM34 PE=1 SV=2	12.1248	99.7253	78.485	54.1451	0.974768	65.3354	102.572	30.15	6.59846	291.455	219.615	61.158	10.5574	770.211	42.3328	8.90586	242.402	0	476.964	3.94551	27.8033	73.4946	30.6147	88.0332	0	548.641	95.2457	0	433.781	0	1.96456	0	0	44.3803	0	73.6137	263.26	23.8338
P31040	29	12	219.741	7.495e-12	1.40466e-11	245.978	1	GC	MoG	73718.1	Succinate dehydrogenase [ubiquinone] flavoprotein subunit_ mitochondrial OS=Homo sapiens OX=9606 GN=SDHA PE=1 SV=2	4639.57	4307.73	5844.05	4187.57	1228.59	3738.62	9969.13	2719.07	2824.12	48.9995	179.974	2572.48	5669.87	146.265	2928.24	5760.44	166.51	10760.7	2176.43	3882.46	4395.13	3578.16	4284.82	45.142	2838.49	8.4239	411.388	2109.41	263.256	3.86253	0.00822271	0	22.771	0	0	0	13.5103	35.5031
P06865	12	4	69.9374	9.05398e-07	5.80412e-07	264.084	0.999132	GC	MoG	61159.1	Beta-hexosaminidase subunit alpha OS=Homo sapiens OX=9606 GN=HEXA PE=1 SV=2	2.43514	7.80891	3.34234	21.0168	0	0	0	0	144.41	102.78	18.252	3.91865	448.874	45.4293	21.3148	0	89.2117	0	19.0057	0	0	3.17255	0	8.31947	0	265.688	32.9306	10.8118	0.861449	0	0	0	0	5.29599	0	0	0	0
Q6PKX4;Q9P104	5	1	26.7428	2.48132e-07	1.79275e-07	308.991	0.999778	GC	MoG	38716.9	Docking protein 6 OS=Homo sapiens OX=9606 GN=DOK6 PE=1 SV=1	3335.66	910.118	2934.09	891.313	4998.79	2327.05	2863.17	1773.92	1029.83	226.974	325.327	4019.77	4417.78	228.461	2746.9	2547.61	1048.89	2709.14	456.876	1601.4	1640.22	3007.09	2723.22	756.034	6544.1	416.183	890.35	4635.17	834.01	500.567	977.842	257.336	443.544	150.495	88.3807	261.213	1.06573	142.952
P61077;P62837	5	2	26.9721	0	0	2939.54	1	GC	MoG	16915.3	Ubiquitin-conjugating enzyme E2 D3 OS=Homo sapiens OX=9606 GN=UBE2D3 PE=1 SV=1	2060.13	173.444	2543.93	87.6999	6092.15	1057.26	2105.08	546.677	311.971	296.791	97.3889	4212.18	794.284	437.269	633.846	2088.49	247.059	5226.28	206.974	280.864	679.345	686.387	1431.98	451.997	5154.43	512.003	213.694	4387.5	314.634	0	0	0	7.57048	0	0	7.58297	0	0
Q9NVN3	2	1	11.1304	6.66134e-16	2.68777e-15	Infinity	1	GC	MoG	59623.2	Synembryn-B OS=Homo sapiens OX=9606 GN=RIC8B PE=1 SV=2	226.323	33.0455	269.47	96.4938	849.108	220.172	504.543	380.771	78.0307	0	12.8431	218.685	212.491	3.83564	151.145	536.278	101.299	278.64	160.724	192.889	538.877	303.452	530.241	331.661	1682.04	3.64205	284.93	488.151	125.536	0	0	0	0	0	0	0	0	0
Q52M93	2	1	10.1548	1.39544e-12	3.1486e-12	Infinity	1	GC	MoG	90632.5	Zinc finger protein 585B OS=Homo sapiens OX=9606 GN=ZNF585B PE=2 SV=1	0	0.222877	0	21.7888	0	0	0	0	5.63168	0.724855	3.38805	0	0	2.44239	0	0	33.59	36.0656	0	0	0	0	0	0.683526	0	0.154243	0	0	12.3261	0	0	0	0	0	0	0	0	0
Q9Y2X8	2	1	10.2623	4.18643e-06	2.3233e-06	Infinity	0.999649	GC	MoG	16877.2	Ubiquitin-conjugating enzyme E2 D4 OS=Homo sapiens OX=9606 GN=UBE2D4 PE=1 SV=1	1.81456	0.127913	0.161318	0.889303	8.79739	0.00722087	0.618761	10.7143	24.6119	0	0.398057	0	17.1892	0	7.4097	0	0	0	0	0.150783	1.82291	1.22379	9.55437	0.700229	7.48599	0.223668	170.708	1.67254	0.667935	0	0	0	0	0	0	0	0	0
P02746	3	1	10.1763	0	0	Infinity	1	GC	MoG	26949.9	Complement C1q subcomponent subunit B OS=Homo sapiens OX=9606 GN=C1QB PE=1 SV=3	1319.95	607.834	848.371	137.089	1105.18	641.562	1138.36	256.039	577.567	0	25.3475	404.959	316.593	17.0928	717.648	0	210.647	4596.25	55.7473	434.387	515.958	1576.96	1419.78	248.448	3485.2	3.04357	38.1914	2747.28	248.476	0	0	0	0	0	0	0	0	0
Q9UBL3	3	1	17.3694	4.56635e-12	9.15847e-12	Infinity	1	GC	MoG	69350.3	Set1/Ash2 histone methyltransferase complex subunit ASH2 OS=Homo sapiens OX=9606 GN=ASH2L PE=1 SV=1	253.686	3.3419	62.4947	2.16927	444.212	63.5746	57.4127	31.5599	49.5138	0	3.69428	214.007	36.8071	0	32.3111	0	0	2148.17	7.76998	29.3605	62.0174	60.3765	96.7891	0	380.7	25.7346	8200.21	801.221	0.387133	0	0	0	0	0	0	0	0	0
Q9NR30	3	1	15.8138	3.13383e-11	5.14256e-11	Infinity	1	GC	MoG	87857.8	Nucleolar RNA helicase 2 OS=Homo sapiens OX=9606 GN=DDX21 PE=1 SV=5	554.477	0	281.958	0	2086.03	815.711	621.762	2.75735	2.33617	0	0	124.846	49.4842	0	229.905	182.769	0	0	429.539	34.7353	20.6744	25.3421	49.2274	9.90991	685.564	146.85	119.85	852.282	12.5038	0	0	0	0	0	0	0	0	0
Q9BUQ8	3	1	16.0749	3.19383e-10	4.29558e-10	Infinity	1	GC	MoG	95924.8	Probable ATP-dependent RNA helicase DDX23 OS=Homo sapiens OX=9606 GN=DDX23 PE=1 SV=3	97.7793	0	2.46308	0	45.7656	266.121	21.6503	0.0666463	0	0	0	24.3828	8.13421	0	214.878	1151.59	0	0	0	2.7919	5.75378	3.75821	37.6876	34.5475	392.25	0	13.3342	134.003	9.26857	0	0	0	0	0	0	0	0	0
Q5T4T6	3	1	15.9861	3.91867e-07	2.73721e-07	Infinity	0.999988	GC	MoG	94112.3	Synaptonemal complex protein 2-like OS=Homo sapiens OX=9606 GN=SYCP2L PE=1 SV=2	11.4443	4.3765	9.89314	0	121.755	22.3059	15.6338	0	0	0	0	20.1216	3.54734	0.944122	13.2263	30.9573	0	0	0	6.80439	10.8041	4.59953	4.52794	11.6322	0	0	1.16299	16.1145	1.91118	0	0	0	0	0	0	0	0	0
Q8N0X4	4	1	22.0961	7.21645e-14	2.21048e-13	Infinity	1	GC	MoG	37587.6	Citramalyl-CoA lyase_ mitochondrial OS=Homo sapiens OX=9606 GN=CLYBL PE=1 SV=2	4.03179	16.7885	125.568	32.4042	16.7028	33.3065	71.3755	108.442	204.328	0	10.8295	43.8461	219.772	6.19201	34.2888	80.9779	600.774	98.7507	425.643	60.754	117.87	32.7118	121.224	27.0963	92.5421	0	0	0	140.932	0	0	0	0	0	0	0	0	0
P05090	4	1	14.9483	3.95008e-07	2.75354e-07	Infinity	0.99998	GC	MoG	21560.7	Apolipoprotein D OS=Homo sapiens OX=9606 GN=APOD PE=1 SV=1	139.827	80.8012	0	78.9161	253.149	25.5811	18.3394	0	0	0	128.527	0	0	0	0	0	57.5916	0	30.0448	226.144	158.416	0	0	3.06681	142.095	0	76.7131	128.93	256.251	0	0	0	0	0	0	0	0	0
Q9UBX0	5	1	26.4697	0	0	Infinity	1	GC	MoG	21694.5	Homeobox expressed in ES cells 1 OS=Homo sapiens OX=9606 GN=HESX1 PE=1 SV=1	2414.39	50.0417	1714.86	269.823	4860.54	2724.98	2248.81	302.152	74.8005	4.10486	49.5701	3381.46	215.225	22.0747	1951.36	7739.12	133.33	4916.13	13.3402	267.79	285.947	353.005	502.86	13.5391	3047.14	418.016	184.917	4281.1	381.449	0	0	0	0	0	0	0	0	0
Q5SSJ5	5	3	29.1779	0.00014829	5.52209e-05	Infinity	0.993717	GC	MoG	61492.2	Heterochromatin protein 1-binding protein 3 OS=Homo sapiens OX=9606 GN=HP1BP3 PE=1 SV=1	0.0779687	0	0	0.520388	0	0	0	0	0	14.6312	47.6784	0	0	43.2868	0	0	0.0018178	0	0.525697	0	0	2.50767	0	1.95864	0	563.506	8.19826	0	0	0	0	0	0	0	0	0	0	0
P42695	6	1	28.3595	3.80849e-05	1.64922e-05	Infinity	0.997485	GC	MoG	171058	Condensin-2 complex subunit D3 OS=Homo sapiens OX=9606 GN=NCAPD3 PE=1 SV=2	0	6.7178	0	0	17.13	0	6.35801	23.5845	0	0	0	11.1449	9.28262	0	0	0	0	146.658	0	16.1401	3.90449	14.6761	5.87756	10.4692	0	0	8.02354	0	0	0	0	0	0	0	0	0	0	0
O94903	7	2	45.9244	0	0	Infinity	1	GC	MoG	30629.1	Pyridoxal phosphate homeostasis protein OS=Homo sapiens OX=9606 GN=PLPBP PE=1 SV=1	203.645	60.5308	158.096	18.9195	362.229	81.7731	154.623	31.9236	0	25.5605	1.23241	87.7425	123.902	10.5057	18.7982	7.98289	20.5391	0	57.7756	258.343	159.412	120.95	149.861	163.822	582.123	1301.63	109.515	158.134	66.495	0	0	0	0	0	0	0	0	0
Q86SQ7	7	1	45.3251	2.22045e-16	9.5192e-16	Infinity	1	GC	MoG	83480.5	Serologically defined colon cancer antigen 8 OS=Homo sapiens OX=9606 GN=SDCCAG8 PE=1 SV=1	499.264	126.531	223.74	168.295	331.488	779.104	426.572	189.353	84.713	0.0450297	40.8712	279.504	472.013	53.5263	787.703	923.498	55.4402	16.4246	0	214.352	102.952	120.781	176.33	62.5077	682.673	93.8428	10.6975	483.029	168.919	0	0	0	0	0	0	0	0	0
Q7Z5J4	7	1	44.648	9.78789e-05	3.82772e-05	Infinity	0.999836	GC	MoG	206318	Retinoic acid-induced protein 1 OS=Homo sapiens OX=9606 GN=RAI1 PE=1 SV=2	233.289	0	0	16.5274	48.0419	4.94381	343.268	0	0	0	0	5.24834	0	0	0	0	0	0	0	0	0	0	0	0	0	0	0	0	0	0	0	0	0	0	0	0	0	0
Q5JTV8	7	1	35.3214	0.0353201	0.00681039	Infinity	0.913375	GC	MoG	66419.6	Torsin-1A-interacting protein 1 OS=Homo sapiens OX=9606 GN=TOR1AIP1 PE=1 SV=2	49.9109	0.320753	0	8.38264	0	6.36859	0	41.6186	120.097	0	316.002	0	440.709	0	0	0	3.10613	0	372.064	0	0	0.46443	0	0	0	0	0	0	19.677	0	0	0	0	0	0	0	0	0
P51451	16	2	91.4656	0.00191094	0.000538527	Infinity	0.942074	GC	MoG	58162.8	Tyrosine-protein kinase Blk OS=Homo sapiens OX=9606 GN=BLK PE=1 SV=3	0.44357	1.06198	0.343676	0.288208	1.58407	0	0	0.489363	12.8246	0	2.14665	3.41176	0	0	0	0	0.151828	6.15052	0	0	0	0	0	1.94405	0	0	12.1907	0	1.46407	0	0	0	0	0	0	0	0	0
Q9NZ71	8	2	45.778	0.0155618	0.0033607	2.94152	0.864857	MaG	MoG	135052	Regulator of telomere elongation helicase 1 OS=Homo sapiens OX=9606 GN=RTEL1 PE=1 SV=2	273.384	199.116	638.396	177.92	202.605	194.763	1097.25	150.528	239.212	53.0666	231.234	157.481	145.316	125.698	132.896	13.6165	62.5059	0.546757	312.514	249.365	268.956	138.014	216.761	128.597	1014.9	4158.32	535.227	62.5595	234.804	458.487	422.199	36.3189	337.891	337.714	106.55	379.831	323.366	357.099
P35606	82	19	582.483	0.0198034	0.00414897	3.42181	0.813855	MaG	MoG	103343	Coatomer subunit beta' OS=Homo sapiens OX=9606 GN=COPB2 PE=1 SV=2	9160.98	3224.09	5646.89	2301.93	4709.57	11592.8	4319.84	13763.7	10644.8	3532.19	2020.94	3989.01	14979.4	1610.47	13920.8	24567.6	4480.95	5064.71	1030.1	3521.66	3510.45	2419.53	8173.93	5564.19	4102.66	1970.67	9022.98	5573.03	5116.08	4645.39	9928.77	5130.35	6914.27	11428.1	4484.14	2819.23	1663.78	3242.79
O60841	5	3	25.991	0.000437561	0.000144158	4.82016	0.982259	MaG	MoG	139283	Eukaryotic translation initiation factor 5B OS=Homo sapiens OX=9606 GN=EIF5B PE=1 SV=4	1131.16	570.707	283.974	408.363	217.754	377.789	1760.45	921.79	346.923	367.928	498.57	528.765	660.304	270.476	444.389	589.971	1156.92	2644.85	3261.68	3170.19	729.114	724.409	497.898	4.23312	4792.94	347.183	8401.35	324.277	817.017	679.2	895.616	96.8695	812.033	86.5809	21.2953	42.3833	0.00210321	424.523
P39060	27	4	137.464	0.00019202	6.91769e-05	5.57571	0.992395	MaG	MoG	179499	Collagen alpha-1(XVIII) chain OS=Homo sapiens OX=9606 GN=COL18A1 PE=1 SV=5	4455.95	2695.38	2977.02	3016.33	2432.53	2284.22	1745.39	1956.14	2232.66	2674.59	1961.44	1798.2	2054.09	1413.07	4240.83	5140.98	3058.96	2125.96	4528.33	2731.31	1887.35	2633.3	2380.25	5.7026	1411.17	883.15	9311.8	2720.31	2170.49	196.662	579.703	21.309	493.521	22.6079	73.5059	0	12.4568	127.368
Q6DN03;Q6DRA6	13	2	61.2493	0.000407185	0.00013532	10.7465	0.994249	MaG	MoG	21985.3	Putative histone H2B type 2-C OS=Homo sapiens OX=9606 GN=H2BC20P PE=5 SV=3	118.471	101.882	20.4157	68.6345	15.9047	72.8165	167.115	69.4084	30.9048	505.89	87.9989	2.18812	58.0454	139.662	102.436	138.998	194.304	260.922	41.7588	21.8252	7.55984	16.5257	83.0677	99.4206	1.68045	138.823	152.352	8.75469	64.4137	4.44845	103.345	5.99504	15.9636	38.6179	6.99931	21.6131	13.4857	5.96342
Q8NC42	2	1	10.8403	0.00898814	0.00209988	64.8898	0.909289	MaG	MoG	43734.9	E3 ubiquitin-protein ligase RNF149 OS=Homo sapiens OX=9606 GN=RNF149 PE=2 SV=2	6871.19	98.327	726.307	79.2953	445.333	12768.4	797.856	27662.8	42694.4	164.875	33.8035	258.402	21359.9	220.779	16102.8	9875.75	46.4444	1625.98	31.0416	168.519	3092.37	228.619	3832.05	61.9198	66.8457	45.9053	9.25544	1464.33	53.494	168.221	87.7566	33.9364	13.2146	62.8899	40.3968	4.14154	179.984	276.3
Q16643	3	1	16.6307	0.000348748	0.000118074	Infinity	0.995568	MaG	MoG	71885.6	Drebrin OS=Homo sapiens OX=9606 GN=DBN1 PE=1 SV=4	18.3802	4.12983	0	49.4877	90.2754	6.53705	0	0	0	113.796	0	0	0	389.221	0	0	6.83833	0	0	9.12328	0	25.7853	0	3.2979	0	81.8589	46.6762	0	0	0	0	0	0	0	0	0	0	0
Q9Y376	21	6	136.81	0.0240331	0.00485997	2.06427	0.752872	MiG	MoG	40040.1	Calcium-binding protein 39 OS=Homo sapiens OX=9606 GN=CAB39 PE=1 SV=1	234.641	338.621	318.936	394.268	203.381	187.657	274.31	276.888	294.694	1580.54	800.78	325.013	162.615	1631.87	146.412	6.23584	306.488	40.4085	201.994	222.994	326.228	499.277	355.686	407.746	162.588	3064.07	45.5604	92.5885	389.401	41.1193	62.1173	7.58797	624.312	46.0112	147.776	42.8201	540.903	429.352
P62241	20	7	130.471	0.00755809	0.00179762	2.4904	0.850687	MiG	MoG	24490.3	40S ribosomal protein S8 OS=Homo sapiens OX=9606 GN=RPS8 PE=1 SV=2	139.234	372.176	182.265	216.323	203.99	102.936	169.462	279.462	128.671	262.046	163.284	118.252	77.9246	267.034	107.614	15.1686	474.806	0	304.582	437.19	376.935	350.876	270.956	228.14	267.569	131.058	3879.11	86.9377	168.989	61.4794	28.2995	0	325.538	2.95228	60.1665	201.382	102.746	144.588
P52789	27	8	159.28	0.0119855	0.00269019	2.49892	0.896723	MiG	MoG	103806	Hexokinase-2 OS=Homo sapiens OX=9606 GN=HK2 PE=1 SV=2	325.775	418.631	332.588	423.811	319.154	231.378	565.409	217.247	235.859	793.437	426.935	474.05	217.65	144.088	189.538	119.081	193.202	178.105	856.286	245.453	336.979	218.273	241.466	322.309	516.538	486.847	1233.27	220.01	705.395	120.911	250.675	83.0408	61.4509	6.46812	311.042	241.265	243.887	103.743
P35580	19	5	117.02	0.000297945	0.000101981	2.68383	0.985752	MiG	MoG	229969	Myosin-10 OS=Homo sapiens OX=9606 GN=MYH10 PE=1 SV=3	7263.27	2738.75	3823.41	2246.66	2194.53	5209.55	3689.11	10355.8	12168.2	2028.83	6289.48	2918.03	14972.3	4534.85	12609	4585.01	2238.45	8720.5	17980.4	3216.91	7063.51	2747.69	6717.94	3602.79	2106.26	2449.19	3296.02	4371.33	5251.09	2025.91	3160.5	1560.05	1430.67	2198.33	2112.91	921.821	2061.74	2337.76
Q14118	7	4	39.6017	0.000526987	0.000170992	3.49567	0.960611	MiG	MoG	97783.8	Dystroglycan OS=Homo sapiens OX=9606 GN=DAG1 PE=1 SV=2	189.953	1090.39	428.168	1058.95	145.989	226.858	513.679	345.82	165.664	1823.13	914.824	258.541	241.725	1961.75	232.442	129.416	453.421	93.3014	169.883	1191.97	1652.12	1197.06	335.592	1903.88	432.079	619.472	544.64	482.407	1915.39	507.424	124.142	15.6122	52.9333	0	87.2502	204.812	903.899	418.862
P60903	17	6	152.407	0.000993015	0.000303538	3.55912	0.930513	MiG	MoG	11317.2	Protein S100-A10 OS=Homo sapiens OX=9606 GN=S100A10 PE=1 SV=2	1058.84	923.281	1194.97	981.32	654.254	873.088	1004.32	560.097	927.327	6817.02	7695.86	742.695	871.126	4356.35	752.854	823.614	5540.34	3754.85	3651.23	2192.21	1471.02	953.99	978.04	833.079	1086.91	1283.89	304.29	351.611	2258.59	558.691	1137.84	64.3443	363.086	439.305	1026.54	431.282	497.205	886.448
P08729	41	5	347.464	7.9212e-05	3.20552e-05	3.78081	0.985536	MiG	MoG	51442.8	Keratin_ type II cytoskeletal 7 OS=Homo sapiens OX=9606 GN=KRT7 PE=1 SV=5	1038.52	1283.34	506.259	1031.67	955.752	525.249	623.782	707.238	694.9	1217.44	1516.9	604.76	534.22	1607.28	589.567	864.004	1549.24	1466.79	320.185	1784.06	1659.62	1046.36	876.312	1605.31	994.345	3290.89	774.16	604.096	1587.09	208.021	479.483	200.497	772.403	61.1188	55.7502	467.653	11.6746	185.975
P07196	44	11	296.028	0.00608206	0.00148783	3.8951	0.913036	MiG	MoG	61573.7	Neurofilament light polypeptide OS=Homo sapiens OX=9606 GN=NEFL PE=1 SV=3	1926.13	1131.54	1077.53	512.728	1206.79	2559.36	3990.46	1723.41	1112.27	259.737	349.767	2695.73	2250.97	282.773	896.709	5084.92	539.718	14004.9	1248.32	543.068	1334.6	1641.59	2678.74	383.953	4659.41	189.193	1136.34	661.601	577.36	1126.15	442.906	9.52088	275.502	1694.33	3350.45	127.897	1014.77	776.17
Q9BXS5	13	3	79.7652	0.00145647	0.000426576	4.0482	0.960254	MiG	MoG	48758.1	AP-1 complex subunit mu-1 OS=Homo sapiens OX=9606 GN=AP1M1 PE=1 SV=3	147.743	1059.63	456.229	974.866	114.897	203.241	318.908	455.881	518.472	1926.14	962.504	302.952	289.452	2567.89	434.048	19.2322	755.301	239.403	482.749	727.567	557.595	886.93	301.781	917.163	282.556	1839.85	1165.62	693.743	908.446	233.481	81.9999	7.50072	264.677	10.1982	12.4421	659.38	748.917	363.209
Q14914	31	10	235.45	0.0287331	0.00566999	4.20528	0.931994	MiG	MoG	36098	Prostaglandin reductase 1 OS=Homo sapiens OX=9606 GN=PTGR1 PE=1 SV=2	3026.03	1027.94	1885.49	681.276	2670.01	4533.66	4321.97	1571.88	988.154	768.784	554.364	2554.39	2147.56	968.096	2965.43	9468.12	1307.98	22307.7	2031.28	1491.83	1249.66	1279.73	2206.64	1126.21	3362.47	326.092	749.949	4077.3	1376.97	701.427	618.163	1102.07	1748.52	465.983	594.638	1203.93	0	373.434
P29692	28	12	196.809	8.15542e-05	3.27521e-05	4.34868	0.989446	MiG	MoG	31235.9	Elongation factor 1-delta OS=Homo sapiens OX=9606 GN=EEF1D PE=1 SV=5	3891.19	1980.1	3544.83	14983.1	3010.25	11402.7	3489.83	30862.7	34717.3	17030.2	35258.9	9849.96	62810.2	4112.87	7369.69	5714.42	22721.3	53873.2	79423.6	8257.59	13732.6	2586.19	9042.94	14601.1	7931.59	5356.57	2130.14	7077.8	20111.1	6555.51	6333.46	2603.94	5844.86	4282.33	3555.21	5615.83	3393.21	5435.33
Q9NZN4	43	8	286.059	6.92642e-05	2.84154e-05	4.42887	0.987856	MiG	MoG	61332.6	EH domain-containing protein 2 OS=Homo sapiens OX=9606 GN=EHD2 PE=1 SV=2	433.522	922.531	643.909	461.418	1011.26	624.52	864.223	912.804	195.017	564.432	1172.06	604.204	413.193	722.22	1323.41	990.222	1171.26	808.696	1310.46	1002.02	689.893	624.702	989.498	353.781	756.384	1055.54	4345.21	1696.23	629.221	227.899	83.0701	284.334	658.373	0	0	672.634	101.223	29.5601
Q14651	44	8	326.24	0.000915971	0.000282252	4.44183	0.973488	MiG	MoG	70652.8	Plastin-1 OS=Homo sapiens OX=9606 GN=PLS1 PE=1 SV=2	79.1967	503.353	181.872	636.353	11.1072	240.251	165.11	924.013	787.481	512.305	910.683	189.64	643.245	894.676	91.7627	406.424	38.3892	222.849	130.081	440.29	924.387	292.801	412.949	480.061	331.491	1563.54	198.683	238.877	719.877	86.0221	77.0454	51.5134	239.076	80.5829	39.1086	134.846	142.799	17.3472
Q6ZMR3	26	4	179.579	0.000114234	4.38236e-05	4.45676	0.981489	MiG	MoG	36849.6	L-lactate dehydrogenase A-like 6A OS=Homo sapiens OX=9606 GN=LDHAL6A PE=2 SV=1	55.2335	219.743	30.0692	228.61	66.7169	36.0245	5.31598	114.797	107.272	225.579	266.794	69.5519	90.1612	197.571	95.9695	368.14	384.859	106.057	117.734	159.894	165.605	105.425	161.186	1210.02	253.384	765.876	285.304	231.509	920.694	43.0766	83.9454	0	0	30.8202	0	195.309	49.7732	28.9142
P19971	42	14	298.382	1.31355e-07	9.94488e-08	4.51323	0.999775	MiG	MoG	50354.8	Thymidine phosphorylase OS=Homo sapiens OX=9606 GN=TYMP PE=1 SV=2	771.712	637.272	734.645	1026.24	1654.7	994.346	724.864	638.229	554.614	616.136	1941.84	1224.22	467.132	1008.12	1158.46	1748.2	1307.19	1756.8	2386.85	616.264	735.172	603.377	603.393	1670.68	871.735	676.154	473.026	1165.88	1156.28	13.5335	15.9846	19.4618	48.3881	25.8814	17.2103	340.58	904.15	470.761
Q9BY50	7	2	43.3861	0.000184949	6.73366e-05	4.77896	0.98875	MiG	MoG	21542.3	Signal peptidase complex catalytic subunit SEC11C OS=Homo sapiens OX=9606 GN=SEC11C PE=1 SV=3	319.469	2229.89	1557.96	1716.43	249.402	375.817	370.16	1124.73	1291.91	3607.15	1476.71	615.228	955.033	912.801	573.154	32.7392	1043.51	181.111	2826.63	1036.95	875.886	1455.59	511.979	1245	155.847	1679.82	1192.09	827.68	663.53	83.1006	21.5989	0	263.021	0	20.2442	288.266	599.476	388.955
P29401	69	35	582.666	1.94316e-05	9.04254e-06	4.84852	0.98983	MiG	MoG	68562.1	Transketolase OS=Homo sapiens OX=9606 GN=TKT PE=1 SV=3	775.741	9033.82	4206.05	4315.75	377.154	751.591	1221.4	4648.56	4796.81	3646.29	5429.2	4050.6	2784.55	2281.02	5552.2	1273.77	5825.15	18259.6	14044.7	8331.96	6251.79	7029.07	2639.43	12116.9	4501.37	13512.1	11230.5	7327.98	6841.72	693.896	2177.4	859.401	1543.77	708.08	1442.1	4398.41	722.494	962.532
Q08211	49	15	303.411	8.03463e-07	5.18945e-07	5.31256	0.999647	MiG	MoG	142270	ATP-dependent RNA helicase A OS=Homo sapiens OX=9606 GN=DHX9 PE=1 SV=4	534.682	1392.2	720.709	1732.01	672.083	604.985	600.135	1776.54	2588.73	415.177	1579.69	725.716	1091.87	2758.74	970.115	1351.69	292.962	1033.99	3324.6	1280.02	1295.74	1498.26	888.291	1576.58	723.17	157.898	16869.7	925.077	1894.95	219.703	349.464	698.459	372.936	242.856	263.825	338.141	177.347	173.521
A8MY62	3	2	16.9825	4.46664e-05	1.90772e-05	5.61953	0.993532	MiG	MoG	54881.2	Putative beta-lactamase-like 1 OS=Homo sapiens OX=9606 GN=LACTBL1 PE=2 SV=2	38.498	2468.85	1097.39	3831.44	13.3233	332.164	469.514	770.002	1113.7	3266.7	3562.27	405.4	412.757	2679.32	244.979	41.5024	3754.69	939.988	3498.98	1889.82	1591.01	684.656	363.935	5852.68	2359.92	8416.41	425.419	2258.92	3923.65	296.837	0	0	68.5229	0	0	3017.65	938.892	289.374
Q00653	7	2	38.4672	7.47357e-06	3.84861e-06	6.86991	0.996427	MiG	MoG	97433.6	Nuclear factor NF-kappa-B p100 subunit OS=Homo sapiens OX=9606 GN=NFKB2 PE=1 SV=4	1919	9736	7480.73	12738.5	1885.23	5870.57	4675.44	9936.32	4019.77	3909.31	10497.9	12062.6	7511.41	7285.71	14670.9	11410.9	4806.33	41602.7	1277.59	5599.82	3736.67	6040.47	6045.56	5528.17	11754.4	4697.66	2507.3	18381.5	9348.87	1330.57	555.87	110.003	521.355	14.8307	162.864	2579.79	1873.26	1124.44
P54317	3	1	20.2937	0.00327901	0.000875846	7.88326	0.97713	MiG	MoG	52816.2	Pancreatic lipase-related protein 2 OS=Homo sapiens OX=9606 GN=PNLIPRP2 PE=1 SV=2	6.90741	40.7592	9.20988	6.26681	0	0	0.0759507	26.889	101.091	16.511	8.01594	0.370621	260.91	15.4674	9.31106	17.2984	15.7924	670.952	8.6134	33.0711	87.6321	87.9218	9.47178	1.83659	5.45859	0	292.654	0	37.4174	5.60764	0	0	14.9202	16.4224	0	1.75912	10.4379	10.8637
Q00839	48	18	309.719	8.74573e-05	3.47565e-05	9.26588	0.996568	MiG	MoG	91325.9	Heterogeneous nuclear ribonucleoprotein U OS=Homo sapiens OX=9606 GN=HNRNPU PE=1 SV=6	38685.2	35179.7	50547.6	17658	30103.8	56184.1	63561.2	30925.7	30592.2	5905.84	7168.8	46159	76421.1	8543.19	56156.2	227906	6082.42	709838	13634.9	29906.7	43508.5	43100.6	53726.2	8440.43	100305	837.857	5203.87	56611	8233.38	5591.46	3173.22	2482.38	6206.39	6155.7	1937.92	12919.1	6854.03	6163.64
Q8IXQ9	20	6	124.039	2.1288e-06	1.25448e-06	9.40332	0.999076	MiG	MoG	29859.9	Electron transfer flavoprotein beta subunit lysine methyltransferase OS=Homo sapiens OX=9606 GN=ETFBKMT PE=1 SV=1	34.632	1982.08	419.189	2904.41	30.9712	153.492	304.852	616.261	766.887	5625.43	1703.98	432.631	237.033	5356.44	813.248	7.85287	4484.87	433.814	374.769	3463.04	2870.21	1618.13	577.154	2530.26	1574.85	3462.4	2296.58	986.033	4008.71	164.28	0	0	14.1713	11.5886	139.03	703.746	743.656	368.647
P61769	11	9	64.9987	4.86773e-06	2.64574e-06	9.51867	0.997109	MiG	MoG	13828.6	Beta-2-microglobulin OS=Homo sapiens OX=9606 GN=B2M PE=1 SV=1	993.91	15362.7	8728.56	15099.6	1002.03	2967.5	4653.31	17445.5	10525.3	10787.3	24580.8	2738.7	9404.5	15374.5	2059.49	1092.48	17669.2	4249.66	28693.8	20159.7	11411.5	14087.3	4055.66	20202.2	2070.14	31917.2	673.209	4226.3	23244.6	2441.43	580.103	0	2700.43	184.744	0	10520	1654.31	792.884
Q14166	14	1	73.7651	1.61467e-05	7.68067e-06	9.93509	0.997348	MiG	MoG	75202.1	Tubulin--tyrosine ligase-like protein 12 OS=Homo sapiens OX=9606 GN=TTLL12 PE=1 SV=2	0	158.196	87.969	106.885	0	70.1175	53.8797	96.2711	76.3093	440.498	352.97	16.603	375.911	2.22402	21.473	0	243.325	0	47.9701	128.528	142.371	61.9016	38.8955	24.3989	16.2698	31.4577	43.6492	30.4674	192.853	0	0	0	0	0	0	50.6991	19.5379	0
P18615	4	2	21.6308	0.00370002	0.000973112	11.2658	0.898461	MiG	MoG	43353.9	Negative elongation factor E OS=Homo sapiens OX=9606 GN=NELFE PE=1 SV=3	117.127	31.5247	26.44	10.8447	108.045	20.0818	120.008	9.39411	37.6252	123.519	551.252	68.0184	15.8616	1104.09	5.67946	1.70223	6.95355	2.40848	46.4022	14.1341	45.3416	65.9966	58.5811	12.6496	58.7239	2314.93	1239.19	32.8844	8.77595	43.8141	63.514	8.30307	7.71617	74.3115	53.5159	0.524469	23.4782	3.57796
P40227	30	10	182.458	1.61015e-06	9.79123e-07	11.6405	0.999608	MiG	MoG	58480.5	T-complex protein 1 subunit zeta OS=Homo sapiens OX=9606 GN=CCT6A PE=1 SV=3	111.957	1067.68	391.747	825.662	202.509	217.402	244.142	440.801	52.4761	1439.19	1343.13	198.219	249.922	1299.81	469.9	84.5718	894.049	65.6422	21.4663	619.163	199.429	272.993	161.461	990.953	466.771	1146.1	908.419	327.308	881.536	154.116	49.483	0	23.0478	15.7232	17.1854	145.67	4.15876	14.7351
O60888	6	3	41.0724	4.88772e-07	3.33264e-07	13.3425	0.999806	MiG	MoG	19230.4	Protein CutA OS=Homo sapiens OX=9606 GN=CUTA PE=1 SV=2	83.8884	1206.08	184.524	979.5	85.6564	108.586	242.503	328.141	230.995	1691.33	651.376	361.379	403.081	1171.74	700.645	182.506	1162.26	512.297	244.786	152.713	319.634	129.193	168.846	1235.42	265.71	3850.12	203.734	848.479	1287.76	53.3246	258.782	9.35001	0	34.3845	0	53.9285	224.742	68.7913
Q58FG0	24	5	145.996	2.4724e-10	3.37828e-10	14.9595	1	MiG	MoG	38966.2	Putative heat shock protein HSP 90-alpha A5 OS=Homo sapiens OX=9606 GN=HSP90AA5P PE=2 SV=1	717.937	828.908	349.697	1217.96	207.304	275.458	202.04	283.477	611.97	1619.28	1329.73	303.535	394.043	799.682	146.007	152.063	1439.62	48.413	795.052	323.637	238.574	385.18	213.657	762.433	161.064	1394.24	1455.21	491.1	1280.05	4.08607	22.5692	0	28.4793	4.61493	6.62204	127.886	187.5	25.6284
A8K0R7	5	2	23.5405	3.39207e-09	3.54684e-09	15.4783	0.999993	MiG	MoG	88624.2	Zinc finger protein 839 OS=Homo sapiens OX=9606 GN=ZNF839 PE=2 SV=1	214.743	1658.68	1256.07	1807.7	77.7048	584.796	621.692	1727.35	1129.95	1104.2	2263.22	1425.76	1685.82	1132.55	1539.88	164.887	1689.13	4498.31	2145.82	1400.75	1328.74	1551.86	1044.08	1522.22	593.691	1822.92	197.328	1520.79	1484.05	20.1508	0	0	21.2626	0	13.947	120.582	384.024	112.796
P62942	19	6	110.677	0.000690788	0.00021957	21.4387	0.959112	MiG	MoG	12007.8	Peptidyl-prolyl cis-trans isomerase FKBP1A OS=Homo sapiens OX=9606 GN=FKBP1A PE=1 SV=2	218.422	124.289	152.51	199.395	295.124	226.621	300.271	157.447	187.915	132.23	254.296	284.752	101.291	328.915	129.267	48.365	164.716	750.337	80.0847	424.272	143.714	118.995	107.763	216.807	320.995	253.338	34655.5	358.788	410.857	192.585	163.205	0	118.09	0.323553	0.467939	321.707	102.059	94.0604
P13716	23	7	142.643	0.000101386	3.93349e-05	22.8742	0.980993	MiG	MoG	36751.2	Delta-aminolevulinic acid dehydratase OS=Homo sapiens OX=9606 GN=ALAD PE=1 SV=1	37.0756	194.06	145.321	200.423	79.4643	21.4926	10.4176	157.319	84.6608	221.419	337.128	196.218	605.975	681.934	232.035	0.767391	171.315	18276.1	2596.38	219.376	406.498	806.609	139.835	38.2841	76.2743	642.519	275.96	5581.75	248.172	2.23355	0.479031	0	8.3107	0.407533	0	82.1043	329.169	14.76
O75533	18	2	94.4537	2.56351e-08	2.26015e-08	24.381	0.999943	MiG	MoG	146572	Splicing factor 3B subunit 1 OS=Homo sapiens OX=9606 GN=SF3B1 PE=1 SV=3	58.7736	661.131	90.6456	537.28	11.1721	24.2103	11.6728	72.223	52.6799	2111.09	1717.78	17.3326	16.8523	1047.38	36.768	0	1071.53	34.2221	11.714	175.248	15.7455	238.827	65.1559	717.811	159.154	469.791	153.142	2345.35	437.282	0	0	0	0	0	0	137.206	2.80904	0
A0A5B7	2	1	9.6158	5.46288e-07	3.65933e-07	26.3075	0.999956	MiG	MoG	12361.1	T cell receptor beta variable 29-1 OS=Homo sapiens OX=9606 GN=TRBV29-1 PE=3 SV=1	178.97	111.937	367.757	217.77	129.689	39.9658	49.8056	67.9615	129.563	79.5758	57.8333	401.993	85.0597	743.128	198.371	0	140.923	0	5003.66	87.7384	207.463	68.8733	261.103	0	0	57.6773	1490.27	408.501	47.162	0	0	0	0	0	0	0	0	0
P13693	12	3	86.8534	9.80325e-11	1.42465e-10	26.3273	1	MiG	MoG	19709.5	Translationally-controlled tumor protein OS=Homo sapiens OX=9606 GN=TPT1 PE=1 SV=1	121.585	90.1205	45.4804	1043.82	86.556	30.5008	68.2934	45.503	22.2343	1277.79	944.717	123.679	45.7859	2058.48	107.821	123.602	580.616	45.1055	173.593	396.428	74.0191	144.558	49.1367	344.716	119.248	731.776	4.79559	150.539	1788.52	0	0	0	0	0	0	28.8094	0	0
O15360	13	1	78.0057	4.9811e-07	3.36952e-07	27.8249	0.999942	MiG	MoG	164943	Fanconi anemia group A protein OS=Homo sapiens OX=9606 GN=FANCA PE=1 SV=2	31.8431	140.255	153.451	594.736	25.9296	66.2554	15.5772	281.259	195.425	662.227	603.224	21.1651	187.609	783.871	11.0561	0	608.996	0	23.7863	450.338	441.529	333.212	10.8719	585.669	68.4213	941.292	208.919	287.251	924.3	0	0	0	0	0	0	37.3783	18.8686	20.7497
Q9H201	3	1	22.219	0.000254743	8.85186e-05	28.4134	0.981691	MiG	MoG	68393.4	Epsin-3 OS=Homo sapiens OX=9606 GN=EPN3 PE=2 SV=1	637.092	9765.29	3906.23	20890.6	365.55	1315.38	5424.27	3977.31	8779.98	12722.2	6741.31	1676.17	2204.53	4551	1225.98	54.7872	13369.4	4939.9	2748.69	9700.97	3761.19	3107.17	3316.13	5448.95	3365.1	508808	4671.1	2591.25	22011.6	374.008	428.563	0	236.612	0	22.8622	3736.36	3125.54	718.988
P42025	20	1	136.776	9.42448e-08	7.29632e-08	30.8434	0.999977	MiG	MoG	42407.5	Beta-centractin OS=Homo sapiens OX=9606 GN=ACTR1B PE=1 SV=1	5.20171	6.89338	3.80516	2.96086	6.07135	3.40553	8.30338	3.40861	6.50447	0.128164	36.8626	0.882551	0.77106	121.367	1.44915	0	45.9675	0.849943	26.4695	11.776	6.42248	6.36786	2.81808	0.135599	1.73623	127.68	136.124	4.37403	2.73126	0	0	0	1.12585	0	0	0	2.15817	0.266757
P19835	8	4	61.8782	1.48066e-07	1.10876e-07	36.26	0.999448	MiG	MoG	79663.8	Bile salt-activated lipase OS=Homo sapiens OX=9606 GN=CEL PE=1 SV=3	0.729565	119.943	4.43656	100.676	2.22661	1.52118	1.0191	48.5997	18.2163	126.414	148.977	21.4107	90.9358	141.192	66.9876	3.58518	131.752	14.4258	4525.25	157.244	95.502	72.395	27.222	282.459	0.232024	873.644	154.096	29.0567	194.925	5.52695	13.2397	0	0.461106	0.937662	0.561379	8.08191	122.761	2.15126
P05455	30	4	174.754	0.000282065	9.72248e-05	49.1315	0.977094	MiG	MoG	47008.2	Lupus La protein OS=Homo sapiens OX=9606 GN=SSB PE=1 SV=2	11.3859	52.2026	0.975446	43.3808	0.0937581	2.13843	2.80384	2.8491	1.86292	21.284	281.078	3.1254	0	19.6927	0	0	136.075	93.8168	5.9184	2.73778	2.14675	6.86787	0	44.268	0	355.083	100.194	2.97159	15.5006	0	0	0	0	0	0	4.28454	2.76084	0
Q9NY65	33	2	301.809	1.28356e-11	2.24601e-11	70.3943	1	MiG	MoG	50778	Tubulin alpha-8 chain OS=Homo sapiens OX=9606 GN=TUBA8 PE=1 SV=1	87.5273	402.511	19.359	2035.4	38.141	18.1491	9.81282	124.819	305.003	5491.08	3985.94	105.386	30.7069	3658.2	121.472	24.572	2468.78	309.886	512.145	145.886	398.69	305.377	34.137	1607.08	123.672	7983.41	1287.78	234.936	285.52	21.704	91.3864	7.9971	0.0300345	7.3706	48.293	3.48665	3.16241	3.83427
O94782	2	1	12.4545	4.35172e-05	1.86561e-05	87.7162	0.990689	MiG	MoG	89233.8	Ubiquitin carboxyl-terminal hydrolase 1 OS=Homo sapiens OX=9606 GN=USP1 PE=1 SV=1	0.789751	1.96049	0.0200156	0.022901	0.609579	0.55854	0.137711	0.0113725	0	0.179498	2.96497	3.86254	0	1.30937	6.05801	1.25924	0.959764	0.503077	0.0331881	0.00180855	0.000199046	0.101804	0.0789269	0.61245	0.0824499	0.601223	7.29858	1.70326	0.0048397	0	0	0	0.0246674	0	0	0	0	0.0170587
P28070	21	8	143.887	5.32907e-15	1.77445e-14	88.6459	1	MiG	MoG	29261.4	Proteasome subunit beta type-4 OS=Homo sapiens OX=9606 GN=PSMB4 PE=1 SV=4	52.415	1417.47	88.6632	3035.79	59.8754	100.424	58.4173	942.201	407.21	3211.66	3493.14	225.112	416.194	2082.26	363.029	119.401	2694.62	416.18	408.094	1776.46	794.378	938.212	236.104	3466.69	519.325	897.031	218.393	920.598	1156.51	2.83154	0	0.294258	0	5.46377	0	0	63.553	10.1445
Q09428	2	1	10.5639	0	0	89.861	1	MiG	MoG	178589	ATP-binding cassette sub-family C member 8 OS=Homo sapiens OX=9606 GN=ABCC8 PE=1 SV=6	5.85943	2183.33	261.878	3397.69	15.4939	126.413	240.737	1783.92	1381.82	1518.89	4830.39	495.672	181.907	484.453	749.507	31.8597	3782.17	661.937	555.559	934.885	1711.53	1843.59	2078.43	297.452	248.058	504.945	834.754	683.656	3150.57	0	0	0	0	0	0	0	55.5208	0
Q5T013	3	1	15.5908	1.11022e-16	5.01011e-16	91.8285	1	MiG	MoG	30519.7	Putative hydroxypyruvate isomerase OS=Homo sapiens OX=9606 GN=HYI PE=1 SV=2	0	356.37	25.7515	384.308	0	12.1452	0	327.564	129.268	349.007	596.207	114.904	266.696	425.351	85.5108	0	472.365	128.042	50.1878	159.209	84.5533	107.579	47.0839	453.961	93.4513	183.71	67.5127	114.706	450.091	0	0	0	0	0	0	0	0	0
Q7Z2Z1;Q86W54;Q9HBY8	37	8	208.957	1.31561e-13	3.66838e-13	104.705	1	MiG	MoG	212853	Treslin OS=Homo sapiens OX=9606 GN=TICRR PE=1 SV=2	611.516	2516.44	1204.82	95781.7	762.42	2104.61	806.039	1350.95	1182.55	81216.2	117620	24119.1	1131.59	21902.9	6515.12	10818.1	61955.9	65533.5	1541.82	1207.2	4019.52	1128.07	840.656	38644.7	8720.34	45659.4	14794.8	98546.1	61663.2	30.1117	1.66507	84.8681	19.1086	84.9009	67.2977	173.501	876.883	252.883
P11279	9	2	53.7515	5.26449e-07	3.54723e-07	108.835	0.998591	MiG	MoG	45395.7	Lysosome-associated membrane glycoprotein 1 OS=Homo sapiens OX=9606 GN=LAMP1 PE=1 SV=3	0	158.552	0	143.712	4.95736	0	0	7.76718	17.7595	944.951	246.517	6.17589	9.74885	1283.5	4.87521	0	78.0161	0	155.275	114.99	60.923	238.141	6.86342	378.243	11.7608	1453.76	82.7931	4.19067	50.4152	0	0	0	0	0	0	11.9343	30.1312	0
A0A0C4DH42	10	1	93.3665	1.59901e-06	9.7581e-07	114.297	0.999545	MiG	MoG	12926.6	Immunoglobulin heavy variable 3-66 OS=Homo sapiens OX=9606 GN=IGHV3-66 PE=3 SV=1	0	53.6283	26.6034	185.827	41.9664	2.81012	4.7687	17.9202	34.5545	0	316.332	38.7892	19.5676	49.3484	75.4525	0	165.817	11.5183	0	33.2798	42.5769	44.9586	6.17324	10.7293	33.1041	4223.89	540.664	62.1539	431.337	0	16.6354	0	0	0	0	0	31.909	0
Q29RF7	15	6	92.4452	8.59879e-12	1.56866e-11	131.791	1	MiG	MoG	152370	Sister chromatid cohesion protein PDS5 homolog A OS=Homo sapiens OX=9606 GN=PDS5A PE=1 SV=1	63.5892	1444.96	496.004	3873.93	100.143	341.407	236.274	1255.97	696.829	3146.34	34706.8	2663.33	734.872	21752.9	2556.69	521.246	13969.2	585.019	689.891	895.292	810.695	1026.67	279.572	22760.6	2263.96	34547.9	2602.22	5113.55	11430.4	61.8324	0	0	0	0	9.51774	306.952	212.969	55.3085
O95456	2	1	11.4605	1.11022e-15	4.13878e-15	198.875	1	MiG	MoG	33652.3	Proteasome assembly chaperone 1 OS=Homo sapiens OX=9606 GN=PSMG1 PE=1 SV=1	0	102.592	5.92533	34.9678	0	39.9131	0	0	0	226.54	633.584	50.1494	1.52317	153.967	43.3234	0	334.626	205.687	0	80.2804	17.1829	34.9553	0	89.0231	246.844	225.966	431.995	418.651	91.9301	0	0	0	19.8289	0	0	0	0	0
P01848;P0DSE1;P0DTU3	2	1	17.08	0.000603851	0.000194096	2405.47	0.938168	MiG	MoG	15887.7	T cell receptor alpha chain constant OS=Homo sapiens OX=9606 GN=TRAC PE=1 SV=2	0	28.1455	3.90887	31.6667	0	0	0	6.02002	0	316.577	260.785	0	0	142.821	35.9431	0	62.7211	0	0	0	2.88309	0	0	125.141	0	940.469	30470.2	68.6689	17.2275	0	0	0	0	0	0	0	0	0
Q9NZK5	2	1	8.4103	0	0	Infinity	1	MiG	MoG	59218.9	Adenosine deaminase 2 OS=Homo sapiens OX=9606 GN=ADA2 PE=1 SV=2	0	0.426441	0	15.422	0	0	0	0	10.7452	127.452	23.6771	23.7574	1006.01	393.564	23.6598	180.133	68.5244	126.222	0	3.52782	0	6.14353	0	17.8064	0	5.69123	187.233	26.3899	52.8026	0	0	0	0	0	0	0	0	0
Q08J23	2	1	16.6352	4.68744e-10	6.04372e-10	Infinity	1	MiG	MoG	87269.3	RNA cytosine C(5)-methyltransferase NSUN2 OS=Homo sapiens OX=9606 GN=NSUN2 PE=1 SV=2	0	508.636	2.45014	102.645	0	0	0	14.7372	0	95.7985	753.739	0	0	860.357	0	0	69.9304	0	0	38.6272	0	0	0	235.41	0	526.714	57.8493	27.985	96.0366	0	0	0	0	0	0	0	0	0
Q14576	2	1	19.4542	2.6128e-09	2.80909e-09	Infinity	0.999997	MiG	MoG	39718.3	ELAV-like protein 3 OS=Homo sapiens OX=9606 GN=ELAVL3 PE=2 SV=3	0	31.278	6.16194	0	0	0	0	19.7182	12.3581	140.692	12.0771	0	280.13	0	0	0	687.88	0	0	10.0706	97.6126	0	0	254.087	0	115.3	631.631	0	0	0	0	0	0	0	0	0	0	0
P13284	2	1	13.1785	4.95207e-07	3.3565e-07	Infinity	0.999296	MiG	MoG	28591	Gamma-interferon-inducible lysosomal thiol reductase OS=Homo sapiens OX=9606 GN=IFI30 PE=1 SV=3	0	0	0	4.05351	0	0	0	0	0	1293.99	0	0	0	659.888	0	0	2.25962	0	7.6543	0	0	0	0	104.452	0	1042.6	195.039	0	21.9111	0	0	0	0	0	0	0	0	0
Q9BYD6	2	1	11.2907	3.83761e-05	1.65973e-05	Infinity	0.996361	MiG	MoG	37136.9	39S ribosomal protein L1_ mitochondrial OS=Homo sapiens OX=9606 GN=MRPL1 PE=1 SV=2	0	5.02281	0	23.0673	0	0	0	4.2092	8.74445	316.533	28.8515	0	0	255.156	0	0	9.60233	0	0	0	0.137263	0.994923	0	17.2108	0	8.57476	0	0	0	0	0	0	0	0	0	0	0	0
Q86SX3	2	1	11.4639	0.000894678	0.000277185	Infinity	0.95555	MiG	MoG	55029.6	Tubulin epsilon and delta complex protein 1 OS=Homo sapiens OX=9606 GN=TEDC1 PE=1 SV=2	0	0	0	32.5383	0	0	0	0	0	49.9123	23.1552	0	0	0	0	0	47.4962	0	0	0	0	0	0	15.1398	0	0	0	0	10.5333	0	0	0	0	0	0	0	0	0
Q7L804	2	1	13.0108	0.0300776	0.00591117	Infinity	0.851445	MiG	MoG	58393.2	Rab11 family-interacting protein 2 OS=Homo sapiens OX=9606 GN=RAB11FIP2 PE=1 SV=1	0.149867	32.228	1.30527	0	0	6.24682	0.247007	0.561049	0	0	0	0	0	0	0	0	0	0	94.0112	0	5.51318	47.464	3.78021	0	0	2.34374	1.42821	0	4.31836	0	0	0	0	0	0	0	0	0
Q8IXQ4	2	1	10.0968	0.0323844	0.00631555	Infinity	0.75851	MiG	MoG	38141.9	GPALPP motifs-containing protein 1 OS=Homo sapiens OX=9606 GN=GPALPP1 PE=1 SV=1	0	0	0	19.6741	0	0	0	0	0	0.0340779	166.31	0	0	0	0	0	252.198	0	0	0	0	0	0	0	0	0	22.3764	0	3.17822	0	0	0	0	0	0	0	0	0
Q5T7W0	3	1	15.9419	0	0	Infinity	1	MiG	MoG	106666	Zinc finger protein 618 OS=Homo sapiens OX=9606 GN=ZNF618 PE=1 SV=1	0	36.1463	88.2211	6.17027	0	0	0	17.1595	0.687447	285.664	934.878	5896.33	0	232.845	2186.33	6.62674	249.473	12401.9	0	217.25	222.043	0	23.7633	57.7999	0	744.878	58.0177	37095.2	5289.12	0	0	0	0	0	0	0	0	0
Q86TA1	3	1	16.3051	0	0	Infinity	1	MiG	MoG	25920	MOB kinase activator 3B OS=Homo sapiens OX=9606 GN=MOB3B PE=1 SV=2	456.767	245.034	586.061	310.473	436.512	481.339	957.999	725.925	1280.77	0.0358213	10.5837	455.566	1252.53	3.66863	230.391	1442.45	18.4043	808.342	7094.52	2598.4	2262.9	842.317	1278.69	124.978	2659.3	1.27671	37.6253	498.02	987.532	0	0	0	0	0	0	0	0	0
P51530	3	1	14.9069	2.40367e-11	4.00182e-11	Infinity	1	MiG	MoG	122126	DNA replication ATP-dependent helicase/nuclease DNA2 OS=Homo sapiens OX=9606 GN=DNA2 PE=1 SV=3	0	44.9045	62.0289	26.4268	0	0	0	157.124	482.931	8.93386	96.1783	0	93.4758	1.3112	0	0	349.864	0	1666.4	433.412	98.0866	221.504	69.9253	2.16378	0	222.813	166.144	0	78.1552	0	0	0	0	0	0	0	0	0
Q13490	3	1	15.3624	5.57622e-11	8.51832e-11	Infinity	1	MiG	MoG	71154.4	Baculoviral IAP repeat-containing protein 2 OS=Homo sapiens OX=9606 GN=BIRC2 PE=1 SV=2	0	25.2008	0	297.6	0	0	0	0	0	87.3358	131.485	7.4291	0	68.0804	75.5295	0	33.6886	0	0	0	0	0	0	21.5167	0	36.2801	131.003	462.666	17.1473	0	0	0	0	0	0	0	0	0
P55083	3	1	32.7587	5.67357e-08	4.70009e-08	Infinity	0.999848	MiG	MoG	28990.4	Microfibril-associated glycoprotein 4 OS=Homo sapiens OX=9606 GN=MFAP4 PE=1 SV=2	0	0	0	2.7886	0	0	0	0	0	336.297	180.901	0	0	218.698	0	0	147.633	0	180.988	0	1.51355	0	0	54.3752	0	819.867	0.430304	0	0	0	0	0	0	0	0	0	0	0
Q99436	3	1	16.5287	9.06232e-08	7.11227e-08	Infinity	0.999852	MiG	MoG	30307.7	Proteasome subunit beta type-7 OS=Homo sapiens OX=9606 GN=PSMB7 PE=1 SV=1	0	0	0	6.41395	0	0	0	4.1837	2.59919	8.25876	3.68858	0	0	51.9516	0	0	96.388	0	1.78906	0	0	0	0	5.08752	0	530.569	37.9606	0	76.827	0	0	0	0	0	0	0	0	0
Q9BZZ5	3	1	16.7948	1.36366e-07	1.02339e-07	Infinity	0.999727	MiG	MoG	59346.8	Apoptosis inhibitor 5 OS=Homo sapiens OX=9606 GN=API5 PE=1 SV=3	0	0	0	0.868387	0	0	0	0	0	53.543	16.4827	0	0	90.5091	0	0	27.3934	0	2.58788	0	0	0	0	5.90837	0	1557.43	2664.73	0	3.57684	0	0	0	0	0	0	0	0	0
Q0IIM8	3	1	15.3729	3.4273e-05	1.49738e-05	Infinity	0.994702	MiG	MoG	130192	TBC1 domain family member 8B OS=Homo sapiens OX=9606 GN=TBC1D8B PE=1 SV=2	0	28.264	0	0	0	5.28028	0	0	0	41.8256	25.5642	17.4939	0	26.862	0	0	0	0	0	0	0	0	0	0	0	23.1222	37.037	0	0	0	0	0	0	0	0	0	0	0
Q6UXH1	4	1	29.4624	7.19835e-10	8.94487e-10	Infinity	0.999998	MiG	MoG	40358.7	Protein disulfide isomerase CRELD2 OS=Homo sapiens OX=9606 GN=CRELD2 PE=1 SV=1	0	45.2841	0	10.9117	0	0	0	3.92146	3.50541	710.832	246.469	7.20671	0	3030.48	0	0	42.0316	0	13.1947	0	3.87015	0	0	45.0144	0	1826.75	241.933	0	17.071	0	0	0	0	0	0	0	0	0
Q99829	4	2	29.1403	2.3513e-09	2.5359e-09	Infinity	0.999991	MiG	MoG	59686.2	Copine-1 OS=Homo sapiens OX=9606 GN=CPNE1 PE=1 SV=1	0	2.10302	0	26.9354	0	3.34177	0	0	0.0288822	80.7414	48.9572	0	0	739.269	2.51062	0	12.3832	0	0	0	2.11082	0	0	57.2288	0	918.461	4.92296	4.37827	8.33448	0	0	0	0	0	0	0	0	0
P0DMS9	4	1	21.1783	1.04228e-08	1.01842e-08	Infinity	0.999956	MiG	MoG	30897.4	Transmembrane domain-containing protein TMIGD3 OS=Homo sapiens OX=9606 GN=TMIGD3 PE=1 SV=1	0	0	0	4.68376	0	0	0	0	0	116.473	44.5608	0	0	45.401	0	0	8.95073	0	0	0	0	1.59587	0	8.60309	0	144.056	64.5603	0	11.0581	0	0	0	0	0	0	0	0	0
Q6YP21	4	1	20.1831	0.000128134	4.85585e-05	Infinity	0.98641	MiG	MoG	51856.7	Kynurenine--oxoglutarate transaminase 3 OS=Homo sapiens OX=9606 GN=KYAT3 PE=1 SV=1	0	3.58011	0	23.2199	0	0	0	0	0	3.6297	74.882	0	0	0	0	0	54.9376	0	0	0	10.5563	0	0	0	0	0	0	11.6095	245.84	0	0	0	0	0	0	0	0	0
P80217	4	1	20.7732	0.000285033	9.80505e-05	Infinity	0.968831	MiG	MoG	31717.5	Interferon-induced 35 kDa protein OS=Homo sapiens OX=9606 GN=IFI35 PE=1 SV=5	0	0	0	4.74409	0	5.00774	0	0	0	0	0	0	0	1779.67	0	0	547.947	0	0	0	0	0	0	16.3119	0	2172.41	5189.5	0	4.01182	0	0	0	0	0	0	0	0	0
Q9NXN4	5	1	26.0193	4.96381e-13	1.22777e-12	Infinity	1	MiG	MoG	56624	Ganglioside-induced differentiation-associated protein 2 OS=Homo sapiens OX=9606 GN=GDAP2 PE=1 SV=1	428.383	51.1411	1293.19	0	1340.88	262.319	866.262	60.9392	1.10491	0	12.7988	4663.33	41.0399	0	85.8774	99.1268	5.24224	0	1200.08	41.0355	141.546	30.3971	232.296	21.934	2217.6	108.167	4.69065	2178.89	7.84542	0	0	0	0	0	0	0	0	0
P16671	5	1	28.6452	2.4469e-07	1.77421e-07	Infinity	0.999612	MiG	MoG	53623.7	Platelet glycoprotein 4 OS=Homo sapiens OX=9606 GN=CD36 PE=1 SV=2	0	0	0	38.7522	0	0	0	0	0	56.588	58.1645	0	3.52043	166.958	0	0	0	0	3.9718	0	0	0	0	4.44072	0	141.056	6.64144	0	77.8029	0	0	0	0	0	0	0	0	0
P33241	5	1	26.9101	5.37649e-05	2.24598e-05	Infinity	0.987498	MiG	MoG	37419.7	Lymphocyte-specific protein 1 OS=Homo sapiens OX=9606 GN=LSP1 PE=1 SV=1	0	0	0	0	0	0	0	0	56.3469	0	51.1802	0	7.94529	43.3154	0	0	51.6255	0	168.818	0	0	0	0	70.2165	0	0	2608.59	0	0	0	0	0	0	0	0	0	0	0
Q6GPI1;P17538	5	1	21.5975	0.00337068	0.000897536	Infinity	0.90175	MiG	MoG	28550.5	Chymotrypsinogen B2 OS=Homo sapiens OX=9606 GN=CTRB2 PE=2 SV=2	0	9.43374	0	0	0	0	0	0	0	0	37.1198	0	0	97.3523	0	0	0	0	0	0	0	0	0	0	0	182.646	39.2043	0	0	0	0	0	0	0	0	0	0	0
Q9Y6G9	5	1	27.2306	0.0289301	0.00569924	Infinity	0.812696	MiG	MoG	56864.4	Cytoplasmic dynein 1 light intermediate chain 1 OS=Homo sapiens OX=9606 GN=DYNC1LI1 PE=1 SV=3	0	2.72661	0	7.89476	0	0	0	0	0	0	0	0	0	240.978	0	0	0	0	0	0	0	0	0	0	0	6.64384	54.2891	0	0	0	0	0	0	0	0	0	0	0
Q8TD16	6	1	32.5871	0	0	Infinity	1	MiG	MoG	93761.4	Protein bicaudal D homolog 2 OS=Homo sapiens OX=9606 GN=BICD2 PE=1 SV=1	0	49.9929	0	287.098	0	0	0	836.525	114.646	1645.15	949.129	403.24	1763.11	1416.66	0	540.043	54.7966	428.77	169.515	117.658	299.672	113.95	0	655.005	35.5003	3143.66	163.716	40.0816	598.16	0	0	0	0	0	0	0	0	0
P86452	6	1	33.4047	0.0106253	0.00241972	Infinity	0.83863	MiG	MoG	111456	Zinc finger BED domain-containing protein 6 OS=Homo sapiens OX=9606 GN=ZBED6 PE=1 SV=1	0	0	0	0	4.13777	0	0	0	0	0	12.9662	0	0	5.42728	0	0	0	0	0	0	0	0	0	0	14.5761	3.2552	486.287	0	0	0	0	0	0	0	0	0	0	0
Q9HB63	6	1	37.0131	0.0491644	0.00907518	Infinity	0.693833	MiG	MoG	72808.4	Netrin-4 OS=Homo sapiens OX=9606 GN=NTN4 PE=1 SV=2	0	2.88085	0	0	0	0	0	0	0	0	9.6736	0	0	271.381	0	0	0	0	0	0	0	0	0	0	0	199.9	0	0	5.12583	0	0	0	0	0	0	0	0	0
Q9UBB4	7	1	39.3584	8.88178e-16	3.46153e-15	Infinity	1	MiG	MoG	54230.2	Ataxin-10 OS=Homo sapiens OX=9606 GN=ATXN10 PE=1 SV=1	0	64.927	0	147.087	0	0	0	3.93973	5.94244	237.353	265.575	12.0049	0	255.344	5.51499	0	101.643	41.0288	0	5.04056	19.0442	0.113134	0	809.825	0	437.36	1048.73	100.297	82.4737	0	0	0	0	0	0	0	0	0
P21926	7	1	50.7689	7.80395e-11	1.16369e-10	Infinity	1	MiG	MoG	25986.4	CD9 antigen OS=Homo sapiens OX=9606 GN=CD9 PE=1 SV=4	0	22.0085	0.358626	30.6887	0	0	0	0	3.76937	902.403	45.0181	2.88446	1.59277	667.109	3.88342	0	5.81448	4.60266	0	0	0	0.0355837	0	127.435	0	1693.01	8159.19	56.7812	8.87992	0	0	0	0	0	0	0	0	0
P21953	8	1	52.9507	2.83638e-07	2.02241e-07	Infinity	0.999519	MiG	MoG	43806.9	2-oxoisovalerate dehydrogenase subunit beta_ mitochondrial OS=Homo sapiens OX=9606 GN=BCKDHB PE=1 SV=2	0	13.9304	0	0	0	0	0	0	0	298.041	9.08031	0	0	96.6954	0	0	16.571	0	0	0	0	0	0	80.3044	0	183.934	3.59998	0	180.27	0	0	0	0	0	0	0	0	0
O15371	9	2	47.4382	3.85675e-10	5.0486e-10	Infinity	0.999999	MiG	MoG	64600.2	Eukaryotic translation initiation factor 3 subunit D OS=Homo sapiens OX=9606 GN=EIF3D PE=1 SV=1	0	34.8669	0	102.928	0	0	0	66.6619	1.92441	764.853	168.901	0	0	1896.87	0	0	737.103	0	0	12.2461	2.18442	2.44527	0	514.335	0	1096.78	101.041	0	373.522	0	0	0	0	0	0	0	0	0
O76009	13	1	105.71	0	0	Infinity	1	MiG	MoG	47195	Keratin_ type I cuticular Ha3-I OS=Homo sapiens OX=9606 GN=KRT33A PE=2 SV=2	52.3598	29.2592	238.639	61.5447	133.678	34.822	81.4191	32.5789	25	54.5904	33.5255	40.4859	153.384	177.73	195.382	357.82	18.5066	161.433	31.6438	0	191.111	25.5679	44.8158	0	8.69181	42.7617	45.8178	2713.81	23.8312	0	0	0	0	0	0	0	0	0
Q9Y3B8	13	1	93.8125	3.33067e-16	1.39305e-15	Infinity	1	MiG	MoG	27060.9	Oligoribonuclease_ mitochondrial OS=Homo sapiens OX=9606 GN=REXO2 PE=1 SV=3	0	0	0	0	0	0	0	0	62.4982	447.936	89.6358	4.11204	0	657.733	0	0	32.2864	0	272.57	5.40817	25.3331	113.409	0	67.9668	0	36.6305	9.57645	5.95137	6.65197	0	0	0	0	0	0	0	0	0
P19827	14	1	73.7828	1.77636e-13	4.72271e-13	Infinity	1	MiG	MoG	101846	Inter-alpha-trypsin inhibitor heavy chain H1 OS=Homo sapiens OX=9606 GN=ITIH1 PE=1 SV=3	0	6.33645	0	12.5861	0	0	0	0	0	427.263	15.6398	31.122	0	784.778	16.5141	0	10.5937	0	0	0	0	15.8824	0	12.8184	0	1518.3	101.547	76.6393	29.6284	0	0	0	0	0	0	0	0	0
Q502W6	19	1	109.636	3.40451e-05	1.49313e-05	Infinity	0.991851	MiG	MoG	147117	von Willebrand factor A domain-containing protein 3B OS=Homo sapiens OX=9606 GN=VWA3B PE=2 SV=3	0	0	0	61.8856	0	0	0	0	0	8.89092	6.67898	0	0	0	0	0	8.27829	0	0	9.12438	0	0	0	2360.4	0	11.5478	242.474	108.574	44.5999	0	0	0	0	0	0	0	0	0
P29350	23	10	143.946	6.53886e-07	4.27978e-07	2.91938	0.999903	NGM	MoG	67960.4	Tyrosine-protein phosphatase non-receptor type 6 OS=Homo sapiens OX=9606 GN=PTPN6 PE=1 SV=1	3285.59	3588.31	3048.69	1966.85	2934.29	3126.6	3883.99	2340.4	1534.98	1711.82	2332.18	1999.78	1483.4	2796.59	2656.31	2192.34	1737.41	1655.63	1503.61	2331.17	1886.19	3199.39	2765.09	3248.4	2419.97	2824.19	926.609	2217.03	3001.73	1362.55	1512.9	1116.58	657.774	1595.66	1193.84	854.934	948.932	544.247
P26447	16	3	93.2898	0.00890275	0.00208135	3.3987	0.956733	NGM	MoG	11956.7	Protein S100-A4 OS=Homo sapiens OX=9606 GN=S100A4 PE=1 SV=1	208.671	770.878	364.777	361.292	241.396	50.2942	161.471	251.033	281.124	657.708	28.0415	248.709	168.256	26.19	142.362	94.4872	1263.42	36.2825	536.012	185.522	20.0849	352.007	266.971	216.387	92.0047	2.13382	44.6531	231.25	84.6753	99.3492	179.166	0	13.4854	2.61532	16.3327	0	119.295	10.7568
P07919	2	1	14.2564	0.00883892	0.00206925	4.29564	0.866818	NGM	MoG	11023.9	Cytochrome b-c1 complex subunit 6_ mitochondrial OS=Homo sapiens OX=9606 GN=UQCRH PE=1 SV=2	37.5479	260.649	125.315	338.038	54.8673	45.3214	40.6843	434.575	3100.23	1610.79	78.3809	289.089	453.978	311.119	144.378	10.8457	110.945	106.986	225.747	386.462	780.396	1053.27	193.859	210.115	15.854	309.708	961.548	140.922	140.417	0	15.4234	0	23.5258	235.197	86.2851	17.1716	118.787	222.344
Q96C11	4	1	21.4809	0.0125881	0.0027998	4.98475	0.918108	NGM	MoG	60677.5	FGGY carbohydrate kinase domain-containing protein OS=Homo sapiens OX=9606 GN=FGGY PE=1 SV=2	1041.42	201.34	172.945	456.722	1192.53	1045.55	652.287	2891.78	1775.35	654.767	1072.27	85.5804	1221.55	561.308	581.261	2630.54	957.153	131.225	13.9623	292.783	269.194	176.229	928.315	820.282	63.6569	102.876	101.978	734.438	911.912	190.905	364.071	216.5	250.157	597.666	105.637	36.7613	0	107.544
Q6NW34	3	1	17.6937	0.000243016	8.4874e-05	8.85458	0.993408	NGM	MoG	65407.2	Nucleolus and neural progenitor protein OS=Homo sapiens OX=9606 GN=NEPRO PE=1 SV=3	4207.49	3044.86	3188.17	999.815	3439.69	2300.69	3903.88	1691.13	1197.12	730.6	729.444	3309.99	1776.76	683.128	2504.53	4587.69	700.547	2290.99	1476.35	2307.56	2604.01	3293.96	3105.58	945.257	4212.24	312.79	611.996	2913.63	1310.62	137.92	103.395	1316.72	188.667	158.472	38.8181	206.339	148.286	161.217
P68366	31	5	327.256	0.0012848	0.000381508	8.93515	0.996346	NGM	MoG	50665.8	Tubulin alpha-4A chain OS=Homo sapiens OX=9606 GN=TUBA4A PE=1 SV=1	216.554	30.2819	59.4565	15.8533	214.42	57.1465	288.779	1049.71	1325.95	372.238	21.6779	85.8282	2258	176.414	397.912	0	29.6554	7.04659	19.2377	24.0769	23.1802	33.1915	295.401	2.40971	11.449	9.19069	6.07068	36.3644	5.61346	389.626	2.80065	2.8897	2.23242	0	0	0	35.6799	98.9558
P08631	15	3	95.089	2.00058e-08	1.82223e-08	9.63407	1	NGM	MoG	60113.2	Tyrosine-protein kinase HCK OS=Homo sapiens OX=9606 GN=HCK PE=1 SV=5	1920.93	797.013	1278.92	1184.8	2482.86	1090.02	1065.55	1204.91	1750.15	394.23	360.569	461.001	974.035	74.6637	793.145	1451.09	286.151	245.311	442.132	2421.41	1198.79	691.767	1119.38	78.1472	1009.87	300.183	934.439	1944.07	809.978	36.5863	169.607	3.47181	38.4649	143.071	91.0686	53.9557	222.154	172.966
Q9UNN8	3	2	19.5337	9.67653e-09	9.56402e-09	10.088	0.999998	NGM	MoG	27013.6	Endothelial protein C receptor OS=Homo sapiens OX=9606 GN=PROCR PE=1 SV=1	6.24606	502.756	684.846	817.832	12.6163	286.312	210.18	1743.29	479.081	319.368	267.549	74.6243	57.1786	69.7979	378.06	29.2672	263.374	1503.29	64.9933	1203.7	1172.55	965.63	578.65	1005.02	231.2	101.539	194.153	144.12	1425.43	0	0	0	0	0	0	3.58481	41.5794	15.68
Q9BRQ4	4	2	19.3411	2.03831e-06	1.21577e-06	12.0749	0.999938	NGM	MoG	31315.7	Cilia- and flagella-associated protein 300 OS=Homo sapiens OX=9606 GN=CFAP300 PE=1 SV=3	547.507	205.74	370.681	121.711	105.928	724.659	129.701	363.273	322.01	98.4304	375.412	12.1957	278.668	50.4492	5.07845	1165.11	86.8897	21.2247	25.5238	101.366	243.473	14.0252	293.673	24.3495	22.9427	66.1034	21.0469	120.285	97.9684	0	0	0	0	0	0	70.3779	8.75756	0
P12525	10	4	53.2348	0.00502853	0.00126903	15.7766	0.97005	NGM	MoG	41324.1	Putative myc-like protein MYCLP1 OS=Homo sapiens OX=9606 GN=MYCLP1 PE=5 SV=2	530.442	817.518	109.79	137.639	7.35199	98.1133	5.95203	22.1251	4.14109	42.4087	141.183	26.8638	7.80585	2.10482	2.14749	0	0	0	0.00223377	32.1611	3.5159	38.1413	6.7552	102.289	0	1.93085	36.3996	0.150734	102.836	90.8557	0	0	0	0	0	38.0453	47.2022	0
Q9UIW2	31	8	197.28	2.29364e-09	2.48359e-09	17.6945	1	NGM	MoG	214261	Plexin-A1 OS=Homo sapiens OX=9606 GN=PLXNA1 PE=1 SV=3	297.192	172.297	223.068	1749.57	261.697	256.433	269.147	5238.59	1987.44	119.079	4561.01	1104.45	1023.12	546.839	559.164	147.002	108.601	5504.86	301.896	164.776	191.459	153.126	238.75	106.253	447.128	112.838	74.7785	420.258	178.01	101.649	119.758	51.1562	66.8992	29.8867	29.1064	72.7679	27.8367	84.4442
P31146	33	9	247.323	1.99905e-09	2.20452e-09	17.9838	0.999999	NGM	MoG	51710.7	Coronin-1A OS=Homo sapiens OX=9606 GN=CORO1A PE=1 SV=4	1236.8	4695.22	841.264	1173.7	998.732	619.652	2158.19	529.982	943.96	1881.23	1106.99	683.711	609.02	969.535	633.655	344.014	1322.89	394.517	1580.7	1807.19	889.745	877.67	861.522	1006.24	2259.55	1844.69	811.317	397.669	1203.91	92.4042	169.218	12.5468	29.7503	26.8974	62.3573	28.9557	101.645	42.532
B2RXH8	17	1	118.622	0.00111169	0.000335331	24.2586	0.995446	NGM	MoG	32129.4	Heterogeneous nuclear ribonucleoprotein C-like 2 OS=Homo sapiens OX=9606 GN=HNRNPCL2 PE=1 SV=1	0.335167	816.838	24.9605	1910.2	19.2955	151.416	167.889	290.41	367.009	480.687	0.113665	1.41415	0.0387183	1239.64	29.3094	0.0105413	0.00719278	0	0.979316	0.420999	110.065	1.05965	0.551127	143.886	142.394	57.6703	0.188134	113.237	2310.81	77.8078	0	0	0.181952	0.471889	1.80984	0.0780027	1.34778	0.277345
O76024	3	1	23.7211	1.45913e-10	2.07648e-10	47.6165	1	NGM	MoG	101432	Wolframin OS=Homo sapiens OX=9606 GN=WFS1 PE=1 SV=2	366.214	201.122	317.789	311.408	605.283	389.148	311.006	205.145	12.0743	0	0	237.174	176.749	2.44176	146.271	26.2627	0	0	146.53	940.543	712.719	720.468	747.069	9.47573	1255.39	121.352	3.01781	369.122	14.1093	0	0	0	0	0	0	0	0	0
P32456	7	1	39.3287	2.57572e-14	8.41316e-14	231.9	1	NGM	MoG	67722.4	Guanylate-binding protein 2 OS=Homo sapiens OX=9606 GN=GBP2 PE=1 SV=3	5.88244	449.317	60.8123	799.41	24.6843	255.037	32.4447	818.372	710.459	661.349	1042.83	10.43	252.049	703.787	432.427	0	1784.62	41.3005	76.8336	124.053	144.94	134.815	70.5028	294.101	1.29885	288.168	155.234	8.63719	233.43	0	0	0	12.1486	0	0	2.789	1.01205	1.27782
Q14181	3	1	16.2318	1.72127e-09	1.93552e-09	294.068	0.999998	NGM	MoG	66803.3	DNA polymerase alpha subunit B OS=Homo sapiens OX=9606 GN=POLA2 PE=1 SV=2	0	220.073	88.528	1062.59	0	27.3028	3.20881	5823.98	11886.2	268.103	2543.7	26.3737	5811.14	179.657	238.501	0	3929.71	2391.6	6330.35	57.7345	652.502	171.065	554.236	129.737	0	877.1	63.0917	53.5507	86.211	0	0	0	0	0	0	7.88277	4.28816	0
Q9UKG1	8	2	42.9367	9.21858e-08	7.21839e-08	6952.9	0.999999	NGM	MoG	80347.9	DCC-interacting protein 13-alpha OS=Homo sapiens OX=9606 GN=APPL1 PE=1 SV=1	307.512	0.21324	710.331	1801.74	3736.42	0	0	198.078	2808.66	0	1.48926	1878.24	44.3706	0	0	0	10.6765	0	4173.66	13.2011	841.062	2820.18	8.08866	90.7672	18.2804	192.351	132.679	982.838	0	0	0	0	0	0	0	1.39782	0	0
P67809	2	1	10.0985	1.13765e-05	5.5979e-06	Infinity	0.999995	NGM	MoG	35924.2	Y-box-binding protein 1 OS=Homo sapiens OX=9606 GN=YBX1 PE=1 SV=3	9.94905	200.393	0	680.195	80.9862	0	0	0	13.1476	7.41197	7.81314	0	0	0	0	0	0	84.366	32.0492	0	0	0	0	0	0	0	0	0	518.229	0	0	0	0	0	0	0	0	0
A8MV81	2	1	10.5247	9.1993e-05	3.63484e-05	Infinity	0.999945	NGM	MoG	11135.9	HIG1 domain family member 1C OS=Homo sapiens OX=9606 GN=HIGD1C PE=1 SV=2	478.961	0	0	0	1.63526	0	0	7.71224	6.84504	0	0	0	0	0	16.2457	48.9733	0	0	0	0	0	0	0	0	0	0	1.70173	0	0	0	0	0	0	0	0	0	0	0
Q8N8Z6	3	1	18.1124	0	0	Infinity	1	NGM	MoG	78661.9	Discoidin_ CUB and LCCL domain-containing protein 1 OS=Homo sapiens OX=9606 GN=DCBLD1 PE=1 SV=2	655.361	427.86	111.118	36.8996	365.761	204.378	418.587	236.718	144.208	3.46992	28.2509	100.776	42.5044	2.57984	165.236	671.997	11.2236	47.4985	0	0	16.0457	68.371	169.951	0	22.4958	3.8325	59.7274	80.0306	6.06167	0	0	0	0	0	0	0	0	0
O75363	4	1	21.9261	0	0	Infinity	1	NGM	MoG	61994.1	Breast carcinoma-amplified sequence 1 OS=Homo sapiens OX=9606 GN=BCAS1 PE=1 SV=2	2532.86	156.734	550.902	297.664	2231.61	575.064	1092.85	129.143	120.64	340.869	178.33	29.5972	23.9851	154.981	14.182	193.335	31.5529	36.9337	461.323	4.30754	6.84356	12.5868	14.015	59.8815	15.6162	65.7165	33.6212	59.3565	24.8356	0	0	0	0	0	0	0	0	0
Q15020	5	1	30.8495	5.5655e-11	8.51832e-11	Infinity	1	NGM	MoG	110790	Squamous cell carcinoma antigen recognized by T-cells 3 OS=Homo sapiens OX=9606 GN=SART3 PE=1 SV=1	0	91.7358	0	93.2287	0	4.67365	0	3.44965	102.691	26.0927	21.6083	4.86129	0	171.639	8.48426	0	41.0776	20.186	12.4391	91.2644	5.63882	62.369	12.3855	40.9365	0	31.8509	39.4861	0	16.8184	0	0	0	0	0	0	0	0	0
Q9Y4P3	6	1	31.8232	4.33305e-06	2.39306e-06	Infinity	0.999997	NGM	MoG	50425.2	Transducin beta-like protein 2 OS=Homo sapiens OX=9606 GN=TBL2 PE=1 SV=1	154.979	0	0.405933	0	34.6957	866.26	885.191	0.173406	0	0	0	600.258	0.0183669	0	11.0249	809.033	0	0	0	0	0	0	0	0	799.586	0	0	0	0	0	0	0	0	0	0	0	0	0
A0JP26;A0A0A6YYL3;H3BUK9	6	1	30.1114	0.000257827	8.94673e-05	Infinity	0.999383	NGM	MoG	66965.1	POTE ankyrin domain family member B3 OS=Homo sapiens OX=9606 GN=POTEB3 PE=1 SV=2	133.066	0	3.20117	0	70.4219	225.929	1234.03	0	0	0	0	319.7	827.916	0	0	93.8728	0	0	0	0	0	0	362.507	0	0	0	0	0	0	0	0	0	0	0	0	0	0	0
P00966	7	1	35.3053	0.0193054	0.00405704	Infinity	0.971159	NGM	MoG	46815.6	Argininosuccinate synthase OS=Homo sapiens OX=9606 GN=ASS1 PE=1 SV=2	0	1.37222	71.8191	0	0	0	18.5357	112.699	22.1618	0	0.449984	0	0	0	0	0	0	0	0	0	0	161.668	0	0	0	0	0	0	0	0	0	0	0	0	0	0	0	0
P0DOX8	13	1	184.669	3.58913e-12	7.32707e-12	Infinity	1	NGM	MoG	23115.3	Immunoglobulin lambda-1 light chain OS=Homo sapiens OX=9606 PE=1 SV=1	3610.8	75.8942	1455.51	38.0189	3733.06	3078.9	3606.45	253.723	62.3201	7.8426	3.29812	2458.83	107.585	0	818.8	898.427	22.5573	2128.62	0	42.4371	42.0666	14.2758	350.251	28.6571	5042.3	0	6.59073	1966.9	118.013	0	0	0	0	0	0	0	0	0
P55157	15	1	77.443	0	0	Infinity	1	NGM	MoG	99978.7	Microsomal triglyceride transfer protein large subunit OS=Homo sapiens OX=9606 GN=MTTP PE=1 SV=1	174.245	119.663	232.531	292.943	245.996	103.241	360.206	225.373	116.98	18.6986	4.75274	107.788	573.693	18.9043	87.6769	14.9557	1.09531	36.5223	0	89.7041	146.812	394.63	258.086	70.6651	99.4663	1.03243	0.0146745	243.315	18.6343	0	0	0	0	0	0	0	0	0
Q9UQE7	15	2	77.1215	6.10496e-06	3.23615e-06	Infinity	0.999818	NGM	MoG	141941	Structural maintenance of chromosomes protein 3 OS=Homo sapiens OX=9606 GN=SMC3 PE=1 SV=2	149.292	0	7.30271	0	224.579	0	27.9894	0	0	0	2.22968	10.2122	0.929337	0	0	0	3.52029	0	0	3.07004	13.6492	39.0452	4.62295	2.5034	2.53632	0	0.177862	21.3134	0	0	0	0	0	0	0	0	0	0
P0DJD1;P0DJD0	27	1	135.664	1.70982e-05	8.06614e-06	Infinity	0.999826	NGM	MoG	198791	RANBP2-like and GRIP domain-containing protein 2 OS=Homo sapiens OX=9606 GN=RGPD2 PE=2 SV=1	115.077	0	55.9165	0	211.887	2.26106	191.187	0.590075	0	0	0	34.7743	0.202061	0	34.5654	0	0	0	0	0.13728	0	2.05738	47.8567	0	836.45	0	0.849118	147.699	0	0	0	0	0	0	0	0	0	0
Q96JH8	16	3	90.0851	0.00473856	0.00120472	3.2837	0.906496	PanG	MoG	118767	Ras-associating and dilute domain-containing protein OS=Homo sapiens OX=9606 GN=RADIL PE=1 SV=5	1843.6	425.92	1817.92	1680.25	1797.06	1734.06	1096.15	1452.01	2067.37	50.9254	28.9419	1280.46	621.8	123.512	1262.64	472.612	399.804	84.8047	1077.97	375.551	1103.58	1556.83	736.232	2225.49	698.174	7.04533	124.871	914.153	1006.91	140.565	245.2	25.3182	40.4123	1401.09	31.3521	20.8106	71.3172	1258
P00558	90	39	697.886	0.00491519	0.00124333	4.0007	0.984482	PanG	MoG	45014	Phosphoglycerate kinase 1 OS=Homo sapiens OX=9606 GN=PGK1 PE=1 SV=3	1818.15	2184.63	1865.62	7226.98	2582.2	1408.62	1710.3	1895.47	1108.02	1387.27	1629.06	2795.89	1215.38	630.7	3401.59	2154.41	7631.69	594.276	1666.09	4034.74	2748.02	7037.84	1612.01	1150.35	3059	504.114	1496.25	3304.45	4832.94	1375.01	2425.53	644.618	486.999	381.491	467.192	2302.15	2054.94	2024.3
P06702	27	15	156.054	0.0494805	0.0091188	4.65543	0.69143	PanG	MoG	13299.1	Protein S100-A9 OS=Homo sapiens OX=9606 GN=S100A9 PE=1 SV=1	1559.63	1789.82	1414.98	2378.41	1727.72	1001.34	1827.32	1723.52	2100.31	9738.64	9593.27	1900.03	1094.1	1643.02	1704.46	1790.55	2276.45	1483.57	3488.04	2629.54	2472.6	3842.64	1861.61	1872.56	2645.46	2946.51	703.175	1872.36	4187.13	1128.79	623.036	0	770.947	35.5407	12.4839	1881.03	1993.26	1347.57
Q15008	25	7	143.246	0.0135801	0.00299132	8.12557	0.928124	PanG	MoG	45816.6	26S proteasome non-ATPase regulatory subunit 6 OS=Homo sapiens OX=9606 GN=PSMD6 PE=1 SV=1	162.837	425.42	260.959	295.597	277.586	214.055	258.484	281.858	293.47	216.224	124.403	306.843	351.529	199.578	161.635	77.3827	229.211	91.984	173.284	287.787	225.927	262.621	362.464	175.719	305.531	1781.98	921.004	301.396	92.4401	715.6	371.532	58.3612	162.451	59.3657	76.0068	325.711	87.662	134.315
Q96IJ6	14	5	72.5053	1.06523e-05	5.2718e-06	53.9494	0.998395	PanG	MoG	46633.4	Mannose-1-phosphate guanyltransferase alpha OS=Homo sapiens OX=9606 GN=GMPPA PE=1 SV=1	44.8844	381.115	51.7433	256.222	34.113	26.2384	43.7966	96.255	23.1181	372.817	515.382	28.6209	291.757	468.439	55.7403	26.2108	95.4182	0	0.221148	69.0179	42.2129	43.3688	8.28506	227.591	20.2172	238.054	820.524	13.9426	126.574	0	9.80963	0	4.26365	0	7.85758	0	0	0
P04196	17	4	100.261	0.026813	0.00534648	2.28572	0.846792	U	MoG	60547.8	Histidine-rich glycoprotein OS=Homo sapiens OX=9606 GN=HRG PE=1 SV=1	653.648	1202.42	718.813	1025.6	905.293	744.849	739.721	1241.64	1595.36	1173.92	1327.55	428.453	1512.98	1290.04	696.78	409.018	1031.23	660.955	2286.56	1015.1	680.741	312.663	381.456	991.326	944.719	400.132	522.234	1023.49	1395.89	1172.31	559.994	1111.3	643.647	685.519	785.625	689.729	460.007	262.66
Q13200	48	16	302.497	0.00120905	0.000361834	2.47683	0.907187	U	MoG	100941	26S proteasome non-ATPase regulatory subunit 2 OS=Homo sapiens OX=9606 GN=PSMD2 PE=1 SV=3	4999.79	2836.99	3442.25	2147.45	5364.7	3886.08	3863.93	2687.77	2049.48	2336.2	6319.31	5024.7	3094.99	33709.4	3824.89	6325.09	3197.78	12016.4	2278.94	2995.68	2655.74	3146.12	3786.45	5129.93	4560.05	2296.27	1329.31	4560.57	5902.38	4300.39	3456.94	3462.21	2136.83	3834.8	2762.5	2348.31	1473.6	4851.94
Q92973	10	2	63.1611	0.0174702	0.00371231	2.78101	0.791347	U	MoG	103838	Transportin-1 OS=Homo sapiens OX=9606 GN=TNPO1 PE=1 SV=2	2008.83	799.289	1203.11	747.759	1488.29	1280.63	1908.63	828.952	680.869	1120.69	810.728	1223.57	1351.3	1230.21	1034.83	736.424	941.812	365.627	1148.73	942.806	1073.62	1108.66	1121.81	1004.19	1069.21	177.604	1048.6	566.529	1288.47	1524.68	2671.13	49.8806	980.113	65.2338	925.294	637.405	1185.7	504.939
P02741	2	2	13.3701	0.03112	0.00608848	2.79469	0.776005	U	MoG	25209.7	C-reactive protein OS=Homo sapiens OX=9606 GN=CRP PE=1 SV=1	4624.56	2160.03	944.34	1905.08	1182.09	1035.34	2009.41	1409.39	783.498	2361.36	2735.19	914.768	693.494	2085.59	1737.54	174.619	1447.16	709.317	1504.51	2302.06	1961.77	1221.69	2397.84	309.319	2640.72	2549.28	1942.41	2626.38	5918.61	107.407	203.861	116.184	18.6277	291.427	397.389	3031.9	886.032	513.696
Q9NP97;Q8TF09	5	3	30.2161	0.0480718	0.00890705	2.96209	0.677724	U	MoG	10921.6	Dynein light chain roadblock-type 1 OS=Homo sapiens OX=9606 GN=DYNLRB1 PE=1 SV=3	250.921	121.905	163.445	146.33	348.982	240.24	321.121	174.99	120.716	119.07	63.6687	143.558	148.457	151.258	286.848	2585.23	32.3864	37.2914	1075.19	108.062	127.888	211.413	233.288	50.4042	335.414	3.38814	58.9887	201.301	50.6384	166.573	242.493	40.3432	116.065	45.7572	55.6291	24.256	20.0287	101.349
P33151	4	2	22.7706	0.0030496	0.00082032	3.02721	0.921869	U	MoG	87870.7	Cadherin-5 OS=Homo sapiens OX=9606 GN=CDH5 PE=1 SV=5	267.09	107.919	77.3009	283.919	513.274	315.25	301.618	223.965	317.172	41.5487	343.844	761.093	1081.37	13.8149	77.1224	644.221	431.531	718.864	348.836	604.957	453.76	859.931	530.921	223.339	2346.37	23.9334	364.736	792.052	330.704	61.8822	0	0	326.962	0	146.159	885.391	81.8006	94.8425
P31946	37	12	364.651	0.0337333	0.00655116	3.24721	0.819282	U	MoG	28196.5	14-3-3 protein beta/alpha OS=Homo sapiens OX=9606 GN=YWHAB PE=1 SV=3	1686.71	841.939	984.281	1912.38	1389.99	3092.29	1111.69	4421.55	2764.4	515.03	1866.65	693.752	1404.85	862.781	2584.58	1816.42	1002.89	120.764	1102.37	1105.87	1562.36	748.076	1634.14	1224.21	753.289	265.991	430.675	1648.94	2045.08	665.4	894.947	783.224	470.734	2003.28	361.762	445.476	434.572	356.435
O43837	6	2	42.2237	0.0372229	0.00712795	3.40018	0.702185	U	MoG	42468.9	Isocitrate dehydrogenase [NAD] subunit beta_ mitochondrial OS=Homo sapiens OX=9606 GN=IDH3B PE=1 SV=2	57.7388	193.552	183.63	259.032	11.899	46.3421	201.196	70.2519	170.009	44.0456	100.617	48.7439	62.6593	757.941	32.346	10.4505	241.042	34.9002	150.198	168.568	94.2558	47.1918	191.198	86.8383	469.998	826.179	203.906	21.0815	316.92	0	0	0	0	0	0	144.504	277.356	167.408
Q99653	18	4	111.251	0.00055914	0.000180741	3.72667	0.946153	U	MoG	22456.2	Calcineurin B homologous protein 1 OS=Homo sapiens OX=9606 GN=CHP1 PE=1 SV=3	931.94	706.048	493.088	588.474	311.245	660.02	950.093	439.484	1040.66	450.595	1254.43	317.872	539.783	879.622	624.13	894.397	466.192	895.12	1025.77	1355.22	1145.93	426.72	1043.5	456.824	289.072	1802.24	1466.35	519.982	977.385	71.5003	590.324	722.461	627.175	237.588	18.0243	391.686	165.141	99.6649
Q4G0S4	9	3	47.6306	0.0403812	0.0076263	5.1364	0.908993	U	MoG	61205.6	Cytochrome P450 27C1 OS=Homo sapiens OX=9606 GN=CYP27C1 PE=1 SV=3	3125.17	31.6016	475.369	72.1717	1891.6	9249.44	2252.92	46.3096	2.75046	1819.57	361.262	898.661	31.8952	543.865	5003.45	92.682	267.727	1586.77	15.3259	14.3361	118.677	114.221	73.1045	399.179	7707.94	2291.07	173.738	1639.31	78.3381	132.017	29.695	278.059	0	0	0	13.9445	280.131	204.67
Q96HY6	2	1	11.5914	0.0141022	0.00308848	6.13994	0.820248	U	MoG	35610.9	DDRGK domain-containing protein 1 OS=Homo sapiens OX=9606 GN=DDRGK1 PE=1 SV=2	0	768.387	220.655	715.372	0	43.7043	40.9168	482.861	864.815	962.449	613.015	156.687	210.342	750.553	109.83	0	110.509	0	90.6162	542.624	330.511	662.644	75.6229	861.336	22.1995	537.817	174.941	134.649	157.621	0	0	0	16.1522	0	0	90.4863	187.987	98.1674
Q9Y224	10	4	89.2203	0.0235613	0.00479568	6.68732	0.819585	U	MoG	28182.2	RNA transcription_ translation and transport factor protein OS=Homo sapiens OX=9606 GN=RTRAF PE=1 SV=1	812.267	126.554	678.943	183.572	504.801	554.465	679.514	146.794	69.1497	183.505	90.7124	555.036	159.99	56.7349	680.155	0	182.803	84.3497	10.3821	89.1729	685.424	81.418	616.559	254.515	369.968	62.8271	806.045	400.668	87.558	34.4581	479.496	12.6231	13.1028	11.008	186.041	75.0859	189.833	33.5669
Q3KP22	3	1	21.305	0.0201794	0.00419953	6.8404	0.693359	U	MoG	20077.9	Membrane-anchored junction protein OS=Homo sapiens OX=9606 GN=MAJIN PE=1 SV=2	4809.3	2084.14	3923.69	3841.18	3033.61	3093.71	4908.43	1668.61	1262.55	6489.96	8710.36	3577.5	1717.59	5637.03	3075.37	767.115	4834.09	15141.2	26182.7	2786.35	4673.83	1971.1	3986.25	5933.46	7793.91	293.965	961.742	2382.34	4604.08	1757.12	9182.86	55.5995	210.951	256.412	1322.54	1222.4	2812.31	2066.84
A2A2Z9	4	1	17.1134	0.002542	0.000694644	9.33019	0.924015	U	MoG	119200	Ankyrin repeat domain-containing protein 18B OS=Homo sapiens OX=9606 GN=ANKRD18B PE=1 SV=1	383.974	125.781	198.447	207.743	672.008	615.127	392.363	135.642	114.424	72.4092	155.064	1027.13	81.8152	30.7049	194.419	1143.7	290.376	610.3	422.414	227.465	140.893	219.802	307.806	102.85	1510.95	50.1574	200.481	552.558	223.644	79.469	92.7072	194.833	297.495	0	0	241.054	162.169	259.116
P08754	29	4	241.822	0.000193426	6.961e-05	15.041	0.988759	U	MoG	41102.5	Guanine nucleotide-binding protein G(i) subunit alpha-3 OS=Homo sapiens OX=9606 GN=GNAI3 PE=1 SV=3	34.598	405.834	45.1367	391.28	6.62513	49.2826	73.1167	163.335	64.5968	711.47	689.033	36.8387	16.8388	600.313	50.0036	4.42085	319.205	0	28.841	208.333	137.795	189.099	28.1037	506.641	4.95377	429.627	406.832	103.461	324.964	70.4115	0	0	2.15215	0	0	49.0179	2.68063	22.1209
P46782	18	6	136.729	2.13115e-07	1.55952e-07	15.6015	0.999988	U	MoG	23047.5	40S ribosomal protein S5 OS=Homo sapiens OX=9606 GN=RPS5 PE=1 SV=4	1364.1	654.033	314.953	451.571	1058.97	231.241	308.796	476.377	287.341	775.577	669.389	695.427	316.853	854.291	397.71	505.112	853.058	383.918	130.987	327.385	357.128	399.433	303.797	640.667	313.751	401.201	326.209	437.862	509.786	0	0	6.50171	0	0	0	116.255	124.667	58.6793
Q12864	6	2	34.5146	0.00048745	0.000159521	40.0693	0.973544	U	MoG	92618.6	Cadherin-17 OS=Homo sapiens OX=9606 GN=CDH17 PE=1 SV=3	0	85.6609	100.532	50.6864	0	86.3338	67.3807	68.5163	80.6594	139.459	40.8753	3.07796	20.2399	253.192	6.77345	68.649	197.239	0	246.563	156.673	123.201	43.0619	15.9874	904.171	35.296	38.8834	109.791	0	40.0975	0	0	0	0	0	68.5874	0	33.6619	0
Q9HDC9	23	5	148.192	0.00230872	0.000638042	44.6891	0.910466	U	MoG	46651.5	Adipocyte plasma membrane-associated protein OS=Homo sapiens OX=9606 GN=APMAP PE=1 SV=2	210.887	158.92	68.8766	344.103	194.911	156.937	53.8085	84.1981	296.802	373.593	172.173	181.36	116.495	126.859	36.0536	67.3709	176.586	2283.07	23.0866	37.8698	71.5699	70.1153	107.841	68.3837	122.136	257.251	41.7898	33.0736	77.1884	318.448	29.7248	27.3812	17.163	28.0063	77.3637	83.8146	65.2509	42.2815
Q8NDW8	21	3	114.55	6.37981e-10	8.01485e-10	208.154	1	U	MoG	152598	Tetratricopeptide repeat protein 21A OS=Homo sapiens OX=9606 GN=TTC21A PE=1 SV=3	0	90.5398	22.1518	48.9333	2.9681	18.2404	2.55341	18.1211	34.1951	127.651	65.8045	16.5052	5.09403	585.959	12.5999	0	14.8615	0	21.1936	11.4412	2.0194	79.4532	0.00147288	220.863	6.82993	50.8956	71.6015	19.9231	51.183	0	0	0	0	0	0	0	1.45428	0.0176277
A8MUI8	4	1	30.6766	0.00997416	0.00229892	504.921	0.814405	U	MoG	38025.5	Putative UPF0607 protein ENSP00000383783 OS=Homo sapiens OX=9606 PE=3 SV=2	0	0	66.7721	0	0	0	11.6864	0	0	10.5758	13.6219	0	1.08674	4.50868	21.076	0	8.43067	0	23.9297	2.42945	10.6006	0	0	6.41529	0	38.3139	12.9434	0	0	0	0	0	0	0	0	0	3.99303	0
Q9NYV6	2	1	10.5118	3.15556e-10	4.26081e-10	Infinity	1	U	MoG	74905.8	RNA polymerase I-specific transcription initiation factor RRN3 OS=Homo sapiens OX=9606 GN=RRN3 PE=1 SV=1	175.729	1279.19	480.506	661.04	61.869	99.4511	1009.02	76.875	16.657	0	289.82	124.285	416.57	1.70298	0	0	62.2314	19.4533	1869.98	721.618	241.683	803.719	110.106	0	109.84	4.89815	0	0	309.487	0	0	0	0	0	0	0	0	0
Q96ND0	2	1	10.9153	1.51069e-05	7.25649e-06	Infinity	0.999911	U	MoG	30947.7	Protein FAM210A OS=Homo sapiens OX=9606 GN=FAM210A PE=1 SV=2	65.1879	0.842549	4.35583	0.511555	128.273	99.9125	93.6549	141.376	0	0	0.0452003	15.3698	279.033	2.84722	67.8476	0	0	0	0	5.7301	53.5463	2.86995	153.482	0	18.7405	10.7595	0	0.0938939	1.47664	0	0	0	0	0	0	0	0	0
Q8WXW3	4	1	26.1744	0.00788183	0.00186685	Infinity	0.910794	U	MoG	90089.9	Progesterone-induced-blocking factor 1 OS=Homo sapiens OX=9606 GN=PIBF1 PE=1 SV=2	0	0	0	0	11.6472	0	0	4.09669	0	0	0	0	0	0	0	0	0.630004	0	0	0	0.105935	9.87618	0	30.8928	0	59.7238	0	4.01741	0	0	0	0	0	0	0	0	0	0
Q5VWX1;O75525	4	1	20.4847	0.0281604	0.0055634	Infinity	0.847458	U	MoG	38927.4	KH domain-containing_ RNA-binding_ signal transduction-associated protein 2 OS=Homo sapiens OX=9606 GN=KHDRBS2 PE=1 SV=1	6.50999	0	0	0	16.1389	4.24342	0	0	0	0	0	0	0.013215	0	0	0	0	0	0	0	0	0	0	0	0	0	0	0	0	0	0	0	0	0	0	0	0	0
P62280	5	1	31.404	1.71675e-05	8.08771e-06	Infinity	0.998038	U	MoG	18601.8	40S ribosomal protein S11 OS=Homo sapiens OX=9606 GN=RPS11 PE=1 SV=3	3.2743	2.82496	2.23033	3.37064	1.91975	0.0899493	0.379177	3.61659	0.194345	0	0	11.3753	0.0638587	0	4.78093	0	0	0	31.5021	0.00203032	0.32678	4.55192	1.35263	0	0.105107	0	1.42705	12.6429	0.0290658	0	0	0	0	0	0	0	0	0
Q9NQ38	9	1	43.547	5.91762e-05	2.45707e-05	Infinity	0.988811	U	MoG	124421	Serine protease inhibitor Kazal-type 5 OS=Homo sapiens OX=9606 GN=SPINK5 PE=1 SV=2	0.518879	19.3204	0	0	0	0	1.27722	0.00531612	0	25.9009	7.12166	0	0	164.354	2.63801	0	15.1021	0	0	0	0	0	1.7139	36.7559	0	144.486	77.2936	0	66.8338	0	0	0	0	0	0	0	0	0
Q9NRD9	5	1	27.2975	0.00567959	0.00140948	2.25221	0.90729	GC	NGM	178832	Dual oxidase 1 OS=Homo sapiens OX=9606 GN=DUOX1 PE=1 SV=1	2716.51	2013.65	2676.73	1186.18	3442.17	2785.79	3181.41	1731.86	1474.52	1765.57	459.353	1826.27	1521.57	548.003	3517.54	18354.2	1719.37	4061.68	3973.65	2116.29	1669.21	2508.29	3510.68	2142.72	3936.26	565.861	514.521	2194.42	2404.95	2756.54	4155.11	3802.9	5564.03	3396.41	1859.81	459.942	1076.73	2100.44
P20340	28	3	226.716	2.25055e-05	1.03605e-05	2.28718	0.998204	GC	NGM	23706.9	Ras-related protein Rab-6A OS=Homo sapiens OX=9606 GN=RAB6A PE=1 SV=3	283.382	169.772	208.276	136.975	387.335	320.394	258.234	183.67	165.376	160.113	191.658	427.849	214.556	124.998	266.587	419.524	177.629	174.142	394.44	241.444	256.656	313.298	255.661	208.127	362.653	81.5542	37.1429	334.535	149.672	338.035	480.063	446.868	465.454	514.745	535.334	268.653	314.022	898.378
P22307	34	7	206.795	0.00722677	0.00173567	2.3887	0.922972	GC	NGM	59678.1	Sterol carrier protein 2 OS=Homo sapiens OX=9606 GN=SCP2 PE=1 SV=2	4129.93	3940.85	4725.39	4006.06	5143.46	4552.13	5142.08	3367.36	4107.7	4309.6	1872.05	5066.09	3559.49	4010.86	5845.95	10922.3	4072.57	8837.77	3637.5	4697.99	4056.87	5413.35	4197.09	3857.52	7456.97	1844.97	2687.74	5107.47	4808.12	4252.27	6902.67	4321.63	4379.64	2998.84	1211.9	2118.94	3793.84	3461.76
P01024	166	65	1203.13	2.41783e-10	3.31774e-10	2.45395	1	GC	NGM	188688	Complement C3 OS=Homo sapiens OX=9606 GN=C3 PE=1 SV=2	4925.83	4412.52	4426.93	2608.75	6576.98	4690.11	5988.53	3255.63	3162.9	3362.37	1954	6249.75	3954.09	14138.3	5175.62	6119.66	3013.92	3465.52	6254.16	4387.55	5052.8	5104.41	5085.09	3946.44	9087.42	5952.75	2941.12	5588.98	4072.89	2469.82	7674.36	5952.07	7385.51	7494.82	7846.73	4853.06	6984.75	8435.74
Q9H4A4	14	1	91.1995	0.0356366	0.00685481	2.82637	0.738308	GC	NGM	73280.2	Aminopeptidase B OS=Homo sapiens OX=9606 GN=RNPEP PE=1 SV=2	53.8718	86.9	51.7262	150.813	14.3721	35.9114	57.477	209.128	198.774	84.349	139.849	97.677	374.75	61.2676	323.059	708.708	368.093	0	45.1641	109.607	129.092	52.4939	170.475	198.282	67.8532	15.5554	119.081	57.8887	47.7132	10.3537	413.93	74.7746	113.686	831.48	228.244	96.071	74.4814	53.5406
P62314	11	6	47.3727	0.0135441	0.00298531	2.908	0.904116	GC	NGM	13281.6	Small nuclear ribonucleoprotein Sm D1 OS=Homo sapiens OX=9606 GN=SNRPD1 PE=1 SV=1	320.947	319.934	548.122	198.164	437.359	628.565	511.198	298.166	172.951	645.963	205.869	719.951	414.409	597.011	323.909	1306.51	248.489	822.269	275.745	277.059	294.131	607.952	409.204	246.115	604.115	124.762	27.445	178.79	180.572	319.165	283.941	157.966	403.204	905.494	485.123	275.015	381.46	539.974
Q16762	27	11	187.738	0.034062	0.00660751	2.96908	0.84526	GC	NGM	33657.1	Thiosulfate sulfurtransferase OS=Homo sapiens OX=9606 GN=TST PE=1 SV=4	524.005	429.884	589.093	251.76	797.296	899.703	795.458	705.26	902.803	157.615	1824.29	568.924	645.228	1247.53	952.583	459.945	242.207	1445.25	553.385	345.567	429.383	860.363	912.484	433.165	659	491.969	1748.69	1026.91	609.963	924.97	529.01	417.415	176.522	605.639	459.035	1569.74	2150.95	666.957
O75396	15	4	105.603	0.00745724	0.0017798	2.97809	0.98499	GC	NGM	24821.5	Vesicle-trafficking protein SEC22b OS=Homo sapiens OX=9606 GN=SEC22B PE=1 SV=4	1734.01	1060.61	868.094	716.798	1595.07	996.818	1177.88	876.2	544.434	955.784	529.528	982.493	999.737	929.972	1084.67	944.559	1330.69	782.078	210.892	1001.71	1293.58	1729.6	1446.92	843.653	2189.93	3249.88	849.515	1835.71	1660.34	1916.14	3109.77	1959.63	2398.93	2242.81	1509.97	2182.52	416.378	1709.11
O43143	36	5	211.361	0.0141445	0.00309379	3.05015	0.851177	GC	NGM	91731.4	Pre-mRNA-splicing factor ATP-dependent RNA helicase DHX15 OS=Homo sapiens OX=9606 GN=DHX15 PE=1 SV=2	968.106	2328.05	1353.41	2342.81	680.976	1236.87	1129.85	1075.82	1023.5	9194.86	3485.98	1305.79	1371.07	4208.06	1419.66	1370.1	7969.02	759.114	2188	2276.08	2009.09	1724.53	1475.4	2866.34	1443.71	7536.17	1781.77	2271.21	6849.77	1074.27	973.399	684.216	1709.79	1687.37	1544.34	2073.22	2418.8	1337.5
Q9BSU3	4	1	23.8365	0.000186077	6.75776e-05	3.32249	0.995597	GC	NGM	26150	N-alpha-acetyltransferase 11 OS=Homo sapiens OX=9606 GN=NAA11 PE=1 SV=3	1680.88	1471.64	3165.5	2124.67	882.339	2834.21	4524.69	3270.73	5875.83	814.741	1719.29	2915.79	3162.94	1381.2	3492.17	4375.76	2922.86	6815.44	9274.1	4761.36	4803.14	2419.93	4181.04	2011.37	8139.45	1990.11	474.81	2916.18	3228.76	3227.24	3657.93	2286.25	4808.45	2144.88	3183.21	1857.93	2706.41	3008.37
P30044	45	21	284.811	0.000186202	6.75776e-05	3.62999	0.993461	GC	NGM	22314.6	Peroxiredoxin-5_ mitochondrial OS=Homo sapiens OX=9606 GN=PRDX5 PE=1 SV=4	3416.54	1611.17	2636.85	2442.87	3805.22	3775.98	3237.93	2419.43	3407.81	1964.98	1201.67	2819.61	2808.76	750.255	4505.66	59435	2307.53	13985.1	3453.36	1977.9	2138.87	3115.3	2754.17	1485.89	4903.26	2224.41	1113.21	3911.57	1788.53	4174.26	5366.38	5147.5	4141.32	4152.15	3907.95	3192.2	1482.26	4715.09
P15121	26	9	157.894	0.0296939	0.0058428	3.90437	0.824776	GC	NGM	36252.6	Aldo-keto reductase family 1 member B1 OS=Homo sapiens OX=9606 GN=AKR1B1 PE=1 SV=3	5372.88	2280.57	4005.14	2816.14	8343.53	4547	4877.25	2496.2	2264.78	1098.77	2575	5997.98	2833.58	1448.74	4502.99	9116.33	2583.61	7260.61	5694.82	4089.33	4459.34	4674.4	4871.69	3306.88	9529.02	6510.66	2143.97	10569.3	3315.67	5723.46	7278.2	11165	10390.4	5387.97	5725.32	6239.56	1061.79	3655.62
Q9BUT1	13	3	94.672	0.0217691	0.00448142	3.93567	0.775202	GC	NGM	27066	3-hydroxybutyrate dehydrogenase type 2 OS=Homo sapiens OX=9606 GN=BDH2 PE=1 SV=2	22.0007	74.3149	91.4994	359.569	128.124	71.2204	81.2016	19.9321	62.9776	237.277	213.596	124.485	33.5587	1295.25	6.8108	51.3774	358.819	63.5557	75.4085	108.16	106.611	243.774	59.3914	518.249	11.1762	37.8895	63.6139	18.4341	294.142	57.4013	112.558	204.174	398.245	23.5016	46.5029	765.811	688.902	20.1027
P49590	23	2	135.257	0.000777099	0.000245187	4.09836	0.985098	GC	NGM	57629.8	Histidine--tRNA ligase_ mitochondrial OS=Homo sapiens OX=9606 GN=HARS2 PE=1 SV=1	718.839	264.245	336.735	168.662	809.928	446.844	326.547	333.772	270.93	879.061	165.302	686.606	762.528	443.984	423.613	822.263	320.603	733.001	193.602	615.664	285.479	435.235	474.977	822.139	638.636	205.246	1237.02	696.025	327.934	529.65	640.018	978.767	701.691	989.589	1730.33	177.031	59.9405	197.875
P41252	25	5	138.751	2.6424e-06	1.52458e-06	4.20522	0.999907	GC	NGM	145810	Isoleucine--tRNA ligase_ cytoplasmic OS=Homo sapiens OX=9606 GN=IARS1 PE=1 SV=2	1265.87	1066.58	1387.49	1865.79	1675.85	1153.59	1735.78	656.078	719.814	886.325	833.546	1415.7	820.9	1636.26	1574.6	327.105	653.472	1506.37	5067.53	1159.44	1649.57	2227.33	1214.7	1843.19	1852.53	375.928	395.022	2902.06	1324.45	1326.89	3498.9	2082.09	2594.26	3297.98	3031.25	1133.88	2158.61	3844.89
P17081	5	1	37.0166	0.0339482	0.00658917	4.28106	0.747477	GC	NGM	23229.8	Rho-related GTP-binding protein RhoQ OS=Homo sapiens OX=9606 GN=RHOQ PE=1 SV=2	1632.42	1552.67	2402.08	2174.26	1657.06	2925.51	2683.78	2641.32	3249.15	479.415	2288.96	2378.94	3871.59	1940.91	3003.58	11235	1766.83	15099.9	3202.23	2466.18	2495.38	1615.96	2860.7	1837.21	3766.01	5285.71	22343.8	2180.8	1946.65	6296.18	7757.79	8161.11	5210.92	11262.3	9815.23	4173.26	3272.92	4425.72
P01834	37	6	198.749	0.0079189	0.0018724	5.38876	0.916165	GC	NGM	11936.1	Immunoglobulin kappa constant OS=Homo sapiens OX=9606 GN=IGKC PE=1 SV=2	2536.2	2117.89	2478.47	1587.1	3940.77	3095.33	2183.36	1455.38	1406.15	1589.03	624.699	4808.11	2319.24	1109.03	2096.22	2830.81	1997.55	4290.46	2943.39	1984.94	2079.82	2895.07	2254.19	1357.95	5478.87	1144.71	154232	9875.18	1951.48	3084.71	4010.39	1645.62	3381.26	3306.45	3759.12	2169.49	774.321	3207.31
P46777	34	12	220.944	0.000150824	5.58008e-05	5.73129	0.989871	GC	NGM	34590.8	60S ribosomal protein L5 OS=Homo sapiens OX=9606 GN=RPL5 PE=1 SV=3	486.446	215.927	328.051	230.538	516.37	339.588	884.641	331.332	422.38	185.858	395.477	415.744	380.22	201.484	426.754	833.282	181.741	283.6	702.453	409.76	374.628	337.406	474.343	169.256	457.611	694.576	448.218	366.924	645.438	376.023	686.88	504.778	596.768	293.796	107.424	714.429	218.731	289.685
O00231	19	7	110.641	0.0039161	0.00102328	5.94153	0.962664	GC	NGM	47749	26S proteasome non-ATPase regulatory subunit 11 OS=Homo sapiens OX=9606 GN=PSMD11 PE=1 SV=3	1643.06	1940.52	1541.44	964.312	2057.33	951.412	1297.8	1108.98	2200.26	10817.3	1791.21	1507.53	1473.61	14716.5	1204.27	1882.15	1287.87	3509.39	10535.4	1903.85	1685.98	2841.06	1737.99	1970.15	1446.85	2842.45	1717.71	1264.08	2765.32	2629.08	4787.46	8544.48	2560.55	3861.35	6516.99	3571.69	4866.57	9374.74
P30520	25	7	165.448	0.00014918	5.53119e-05	6.48414	0.996788	GC	NGM	50496.6	Adenylosuccinate synthetase isozyme 2 OS=Homo sapiens OX=9606 GN=ADSS2 PE=1 SV=3	3199.7	2428.41	2930.4	1860.21	5240.04	5249.29	3486.8	2539.26	2027.45	5780.27	4883.17	3863.61	2582.18	2740.47	3917.66	7255.27	1326.9	4025.43	1569.93	2791.09	2464.34	2409.06	3585.52	1278.12	6290.21	1811	2201.48	4388.64	1823.4	4928.53	7011.76	7077.37	4435.25	11328.8	7989.83	3717.09	2803.47	3687.42
P48736	14	3	72.3881	0.00630259	0.00153848	6.61529	0.880186	GC	NGM	127651	Phosphatidylinositol 4_5-bisphosphate 3-kinase catalytic subunit gamma isoform OS=Homo sapiens OX=9606 GN=PIK3CG PE=1 SV=3	205.852	63.4095	101.548	277.879	533.889	119.297	149.732	101.675	83.2055	65.7387	112.473	61.7146	178.881	49.0856	683.305	289.665	118.126	349.834	289.747	474.375	117.944	79.655	78.0854	308.585	898.399	29.4834	89.5615	77.1529	139.096	167.623	270.483	62.0102	428.44	4.66062	20.5439	838.456	240.111	179.6
P48304	6	2	37.7325	0.0218463	0.00449461	6.79469	0.859408	GC	NGM	19064	Lithostathine-1-beta OS=Homo sapiens OX=9606 GN=REG1B PE=1 SV=1	357.679	1171.45	1253.4	534.245	297.454	815.818	1207.23	870.401	891.135	679.336	892.376	1068.13	1697.81	532.345	1175.66	1367.62	808.726	2692.99	2672.59	1393.64	1555.09	1034.46	1279.97	647.387	1260.07	955.679	1138.83	1039.91	842.51	769.027	994.275	49.2215	401.497	288.962	1639.54	1154.63	1129.93	798.491
O14757	8	2	41.3474	0.00241863	0.000665734	7.02051	0.98302	GC	NGM	55003.9	Serine/threonine-protein kinase Chk1 OS=Homo sapiens OX=9606 GN=CHEK1 PE=1 SV=2	549.305	124.771	353.206	340.228	597.426	124.147	371.82	350.425	460.136	816.725	621.695	440.194	499.966	176.284	392.297	1062.69	447.866	608.443	300.101	295.973	461.056	283.932	417.471	538.297	501.814	408.415	646.408	457.39	361.513	705.005	795.51	1615.44	510.715	664.672	889.164	269.558	741.073	1786.63
P49961	24	6	146.619	0.0023657	0.000653263	8.24182	0.959727	GC	NGM	58591.9	Ectonucleoside triphosphate diphosphohydrolase 1 OS=Homo sapiens OX=9606 GN=ENTPD1 PE=1 SV=1	225.738	178.854	126.602	242.644	188.432	125.499	132.202	142.076	212.757	282.071	102.382	141.36	194.027	424.688	135.362	12.1707	639.848	36.1697	79.9735	821.532	2249.75	333.158	121.275	60.6709	112.057	10.8368	243.401	91.6868	281.192	684.53	955.799	6.67728	172.436	246.882	20.5013	1145.25	1132.86	1170.77
Q9UKT9	2	1	10.5359	0.00251391	0.000688097	9.58245	0.952679	GC	NGM	59049.8	Zinc finger protein Aiolos OS=Homo sapiens OX=9606 GN=IKZF3 PE=1 SV=2	32.9676	9.45545	22.8112	11.6118	5.1718	35.3725	26.9934	14.4421	4.35327	9.06319	8.36263	38.0924	30.0502	31.9003	27.2953	10.7804	8.85493	21.7367	0.474617	21.543	60.5074	22.2432	34.0433	106.293	50.2311	18.9693	22.8862	50.3327	120.751	10.464	25.5335	51.4487	27.5566	1.30319	0.441477	68.4171	23.4659	1.85415
P68871	68	33	419.382	4.05466e-06	2.26115e-06	10.0363	0.999782	GC	NGM	16112.5	Hemoglobin subunit beta OS=Homo sapiens OX=9606 GN=HBB PE=1 SV=2	3331.56	2840.78	3593.68	3578.33	4903.64	4011.5	3728.18	2949.61	3270.75	1977.47	2311.89	3639.74	2749.85	1158	3820	6862.88	3568.41	16284.8	1182.09	3430.86	3825.86	2790.54	3782.96	1956.05	7961.81	6916.14	1973.52	9829.17	2656.78	11493.1	13010.5	16654.6	9603.95	8267.79	7543.49	10428.8	6696.58	9376.37
Q96QE5	3	1	14.5358	0.0112713	0.00254655	11.1716	0.992826	GC	NGM	42018.4	Transcription elongation factor_ mitochondrial OS=Homo sapiens OX=9606 GN=TEFM PE=1 SV=1	341.579	172.025	165.204	182.192	176.427	337.445	437.581	137.166	120.139	53.3345	2233.22	510.744	294.559	1813.23	404.82	153.841	1026.12	0	2040.97	892.915	653.116	590.601	200.926	3443	66.594	492.34	975.826	30.2221	707.973	195.932	842.473	4.21472	25.4593	2235.38	290.214	2512.55	2340.01	1794.36
A6NJ46	3	1	17.7994	0.0142877	0.00312013	11.321	0.903636	GC	NGM	29119.4	Homeobox protein Nkx-6.3 OS=Homo sapiens OX=9606 GN=NKX6-3 PE=2 SV=1	106.375	180.925	78.0833	29.6948	46.5807	171.379	58.2022	105.156	26.6833	931.29	971.722	55.9974	88.9642	261.865	217.799	266.941	751.034	49.387	26.2706	55.6257	26.3022	40.8607	87.8497	232.634	157.042	411.656	144.365	44.1734	667.48	202.172	150.805	8.14182	61.6463	255.27	172.919	9.01857	305.747	507.531
Q8IWC1	4	1	21.0442	0.00204427	0.000573275	11.4701	0.930425	GC	NGM	98771.7	MAP7 domain-containing protein 3 OS=Homo sapiens OX=9606 GN=MAP7D3 PE=1 SV=2	23.8556	2.28119	13.5364	2.32295	10.301	88.6899	12.4272	1.02088	8.91956	0	7.69768	29.9411	13.962	0.875886	41.8356	69.4998	2.22397	0	2.24584	2.2075	52.4329	0	12.9025	8.36827	7.79657	255.907	37.8609	33.0819	1.84623	6.31343	52.583	0	0	0	0	3.71222	11.1909	0
Q15643	8	2	48.7858	0.000189545	6.8501e-05	12.1845	0.983411	GC	NGM	228271	Thyroid receptor-interacting protein 11 OS=Homo sapiens OX=9606 GN=TRIP11 PE=1 SV=3	21.3648	18.6892	31.7079	38.581	83.0834	21.2646	31.4004	68.9071	113.646	58.1016	106.675	67.2242	74.2642	91.2908	0	0	247.364	0	178.313	97.2945	71.878	73.2362	71.6072	130.503	74.368	49.5997	404.724	27.1205	37.7816	0	15.3924	0	53.7636	0	0	384.614	39.8685	45.5284
Q5SWW7	2	1	10.3434	6.63106e-05	2.73344e-05	14.6168	0.992445	GC	NGM	16284.7	Uncharacterized protein C10orf55 OS=Homo sapiens OX=9606 GN=C10orf55 PE=1 SV=1	0	3.77218	0	22.7493	0	0	111.287	4.00666	49.9036	412.706	2.54898	6.37932	0	3.93823	0	0	111.27	0	0	0	13.3352	0	6.01947	0	9.61793	4.41376	3.97338	0	0	0	0	0	451.212	0	0	1057.53	161.242	33.2187
P69905	77	40	340.574	0.0257217	0.00515885	16.1176	0.991211	GC	NGM	15314.6	Hemoglobin subunit alpha OS=Homo sapiens OX=9606 GN=HBA1 PE=1 SV=2	2603.98	1610.44	3324.35	1448.13	2441.67	3242.78	3854.76	2034.53	3505.15	7027.7	1109.92	5545.14	2424.11	2398.29	3771.64	4037.51	844.223	11054.8	5549.95	2411.47	3579.17	4322.01	6972.15	986.879	4685.16	2017.66	596.574	6590.05	2406.57	5832.33	4465.38	3863.66	3274.19	1878.44	2854.45	1876.23	1931.36	7234.27
P29508	18	7	148.028	5.73857e-07	3.82161e-07	19.9448	0.999772	GC	NGM	44621.7	Serpin B3 OS=Homo sapiens OX=9606 GN=SERPINB3 PE=1 SV=2	62.8894	38.6066	27.9598	47.423	75.0834	36.8444	53.2278	73.0637	62.5798	148.5	53.7273	60.5559	40.7898	153.064	32.0244	63.7773	115.472	121.681	236.014	64.2057	48.6071	61.4973	57.0367	157.746	138.61	190.425	193.867	38.3697	140.122	32.3928	63.9955	46.3764	151.717	49.3115	29.3508	28.1593	3.68377	47.2159
P04179	18	12	172.418	0.0417892	0.00786621	20.4743	0.847617	GC	NGM	24921.3	Superoxide dismutase [Mn]_ mitochondrial OS=Homo sapiens OX=9606 GN=SOD2 PE=1 SV=3	195.739	154.358	110.702	121.186	110.463	243.647	182.907	101.071	163.828	248.72	778.822	117.061	105.784	3173.61	249.248	526.271	295.459	867.957	6379.32	86.1358	92.2226	178.602	144.698	102.357	235.051	880.019	1310.55	151.842	92.9892	254.477	309.93	195.605	353.979	278.948	163.04	503.945	307.515	449.745
Q9NRP0	8	3	49.7036	0.0392575	0.00743865	57.5581	0.945323	GC	NGM	16943.4	Oligosaccharyltransferase complex subunit OSTC OS=Homo sapiens OX=9606 GN=OSTC PE=1 SV=1	24.9994	105.478	55.1963	47.1848	42.5979	20.7977	67.5266	27.6954	3.29184	44.8487	32.9146	43.1318	93.2309	150.201	9.35655	64.774	155.117	0	1077.22	208.564	229.963	738.506	126.425	139.163	156.201	56.9446	94.3895	66.1612	26.8939	226.038	94.4273	28.0632	921.077	32.2783	8.02655	187.592	136.268	437.722
Q5JXC2	6	1	28.1209	0.0034004	0.000904747	2642.39	0.957985	GC	NGM	43394.4	Migration and invasion-inhibitory protein OS=Homo sapiens OX=9606 GN=MIIP PE=1 SV=3	0	0	0	0.0710962	0	0	0.000310095	0	0.191982	0.0824149	0.0104991	0	0	0.0444498	0	0.0137091	0	0	0	0.209416	0	0	0.102503	0	0.0265651	0.000210614	6.42146	0.00029491	0	0.0760494	0.835197	0	0	0.517462	0.113308	0	0	0.0264974
Q96PV0	2	1	11.592	0.00163879	0.000470728	Infinity	0.969104	GC	NGM	149254	Ras/Rap GTPase-activating protein SynGAP OS=Homo sapiens OX=9606 GN=SYNGAP1 PE=1 SV=4	0	0	0	0	0	0	0	0	0	0	0	0	0	0	0	0	0	0	10.356	0	0	0	0	0	0	0	0	0	0	0	0	0	0	0	0	0	0	0
Q53GT1	3	1	16.1601	0.00106374	0.00032361	Infinity	0.978893	GC	NGM	72693.3	Kelch-like protein 22 OS=Homo sapiens OX=9606 GN=KLHL22 PE=1 SV=2	0	0	0	0	0	0	0	0	0	1081.13	9.39068	0	0	0	0	0	0	0	27.5636	14.5159	0	0	0	104.473	0	1598.02	1068.88	0	141.939	0	0	0	0	0	0	0	199.63	0
Q96M27	3	1	16.3761	0.00807774	0.00190404	Infinity	0.871315	GC	NGM	46758.4	Protein PRRC1 OS=Homo sapiens OX=9606 GN=PRRC1 PE=1 SV=1	0	0	0	0	0	0	0	0	0	20.1686	0	0	0	3.32965	0	41.5198	0	0	0	0	0	0	0	5.73034	117.718	3.01694	0	0	0	0	0	0	0	0	0	0	0	0
A8K554	3	1	15.9294	0.0122981	0.00274597	Infinity	0.900641	GC	NGM	15665.4	Putative protein ZNF815 OS=Homo sapiens OX=9606 GN=ZNF815P PE=5 SV=1	0	0	0	0	0	0	0	0	0	0	27.872	0	0	0	0	0	0	0	0	0	0	0	0	0	0	0	0	0	0	0	0	0	0	0	0	0	0	0
Q6PL24	3	1	20.1408	0.0150254	0.00327187	Infinity	0.910352	GC	NGM	35968.7	Protein TMED8 OS=Homo sapiens OX=9606 GN=TMED8 PE=1 SV=1	0	0	0	0	0	0	0	0	0	0	0	0	0	0	0	0	0	0	0	0	0	0	0	0	0	3.88611	0	0	0	0	0	0	0	0	0	0	0	0
Q9NS86	5	1	25.429	0.00190451	0.000537154	Infinity	0.96379	GC	NGM	51709.8	LanC-like protein 2 OS=Homo sapiens OX=9606 GN=LANCL2 PE=1 SV=1	0	0	0	0	0	0	0	0	0	76.7562	9.81452	0	47.2729	99.1242	0	0	0	0	114.457	0	0	0	4.20044	0	0	14.4505	1014.21	0	4.18942	0	9.45759	0	0	0	0	0	0	0
Q8IVT5	5	1	28.484	0.0027254	0.000741421	Infinity	0.961351	GC	NGM	103358	Kinase suppressor of Ras 1 OS=Homo sapiens OX=9606 GN=KSR1 PE=1 SV=3	0	0	0	0	0	0	0	0	0	0	12.3104	0	0	0	0	0	4.39193	0	0	0	0	0	0	0	0	3.43122	0	0	5.50122	0	0	0	0	0	0	0	0	0
Q96K76	5	1	25.1748	0.0391314	0.00741885	Infinity	0.779346	GC	NGM	158680	Ubiquitin carboxyl-terminal hydrolase 47 OS=Homo sapiens OX=9606 GN=USP47 PE=1 SV=3	0	0	0	0	0	0	0	0	0	0	3.01298	0	0	0.259961	0	0	2.58795	0	2.03823	1.46873	2.37904	3.11338	0	0.731453	0	0	23.065	0	0	0	0	0	0	0	0	0	1.9288	0
P12268	6	1	26.699	2.12401e-05	9.83079e-06	Infinity	0.998476	GC	NGM	56261.3	Inosine-5'-monophosphate dehydrogenase 2 OS=Homo sapiens OX=9606 GN=IMPDH2 PE=1 SV=2	0	0	0	0	0	0	0	0	0	0	0	0	0	0	0	0	0	0	0	0	0	0	0	0	0	0	0	0	0	0	0	0	0	0	0	0	0	0
Q96LB3	15	1	74.9768	2.55866e-06	1.48734e-06	Infinity	0.999562	GC	NGM	69353.5	Intraflagellar transport protein 74 homolog OS=Homo sapiens OX=9606 GN=IFT74 PE=1 SV=1	0	0	0	0	0	0	0	0	0	0	0	0	0	0	0	0	0	0	0	0	0	6.68414	0	0	0	0	0	0	0	0	0	0	0	0	0	0	0	0
P29218	22	5	138.967	0.00570097	0.00141271	2.02402	0.93907	MaG	NGM	30588.1	Inositol monophosphatase 1 OS=Homo sapiens OX=9606 GN=IMPA1 PE=1 SV=1	862.603	3186.88	2073.69	5184.59	637.665	1357.32	1444.65	1494.65	2115.44	690.727	2281.82	2173.92	849.671	747.213	1899.04	3494.84	610.23	3711.48	752.676	3001.96	3374.31	1759.41	1844.13	2419.24	2358.09	1294.24	2737.53	2063.49	4216.26	3301.98	3489.15	417.888	704.818	246.548	290.776	5725.08	2347.75	2408.19
P11362	9	2	56.3671	1.47654e-06	9.05906e-07	2.10219	0.999968	MaG	NGM	92951.4	Fibroblast growth factor receptor 1 OS=Homo sapiens OX=9606 GN=FGFR1 PE=1 SV=3	4178.78	4584.14	5491.28	4499.59	3822.05	6067.81	5317.22	4536.84	6644.7	3198.42	4503.99	5968.47	6060.8	3607.51	5090.11	9665.2	5787.28	6780.49	19312.3	8472.17	8728.59	6464.98	6639.83	5095.49	3633.97	12538.6	1835.18	6659.27	4885.75	10664.3	13352	9873.29	13166.8	18707.7	17589.6	23294.8	7805.35	12914
P38646	95	40	762.326	2.10437e-06	1.24997e-06	2.28696	0.999916	MaG	NGM	73965.8	Stress-70 protein_ mitochondrial OS=Homo sapiens OX=9606 GN=HSPA9 PE=1 SV=2	5599.49	3999.71	3749.31	2463.65	6331.69	5572.68	4430.08	3292.19	3446.15	2790.62	980.473	6553.35	4097.92	2551.93	6802.05	8656.73	3074.32	11638.4	8413.51	5073.53	4575.28	5508.68	5162.41	2243.13	7679.93	7593.92	1009.9	9795.23	4835.94	13129.9	10455.8	12076.5	14086.9	6842.42	7588.63	7938.73	4566.14	8523.27
P02786	31	6	194.361	8.06171e-05	3.24706e-05	2.29416	0.995589	MaG	NGM	85327.7	Transferrin receptor protein 1 OS=Homo sapiens OX=9606 GN=TFRC PE=1 SV=2	3565.84	1998.59	2766.37	1682.77	2887.23	2420.1	2889.28	2400.52	1085	2085.73	1117.11	1945.5	2120.08	2058.88	4247.93	7005.02	2514.49	3562.75	2194.95	1483.93	2224.05	2913.97	3449.85	2242.05	4484.9	595.673	1000.97	3143.91	1750.98	4142.29	5742.79	4272.93	1998.51	12686.8	7170.51	4887.39	1998.91	6537.24
Q9HCD6	22	4	136.416	0.0101556	0.0023329	2.31823	0.889743	MaG	NGM	221133	Protein TANC2 OS=Homo sapiens OX=9606 GN=TANC2 PE=1 SV=3	10001.4	8054.37	9356.36	11579.3	8452.48	9922.96	16544.9	8074.36	9218.27	6781.28	7539.72	9537.8	6590.02	6239.7	10570.6	15471.6	15734.9	24881.3	3766.97	11247.6	12581.9	6243.36	10084.4	5993.22	32691.3	11238.6	5032.76	14931.3	14896	4540.6	10596.5	13159.2	8659.77	6404.96	11987.2	9836.81	6909.68	9781.64
P10515	22	7	150.178	0.00101089	0.000308727	2.46498	0.987462	MaG	NGM	69510	Dihydrolipoyllysine-residue acetyltransferase component of pyruvate dehydrogenase complex_ mitochondrial OS=Homo sapiens OX=9606 GN=DLAT PE=1 SV=3	2005.2	1179.11	1707.68	1169.45	3132.36	2268.27	2057.7	1729.93	2319.9	591.221	1605.59	3014.25	1522.53	5924.3	3077.38	5170.7	1107.2	1817.96	3279.99	1942.79	2016.02	2246.94	2023.88	1499.87	3166.67	1891.13	1620.69	5631.99	1143.97	5842.54	5042.73	7640.99	2337.29	4476.13	5410.2	2355.04	3507.17	5031.11
P40939	94	36	703.591	0.000309645	0.000105459	2.48718	0.993655	MaG	NGM	83741.2	Trifunctional enzyme subunit alpha_ mitochondrial OS=Homo sapiens OX=9606 GN=HADHA PE=1 SV=2	4289.13	4413.21	6906.79	3067.62	8170.79	3810.72	5496.81	3923	3934.36	3210.32	2942.22	11145.3	2922.8	4822.63	6859.4	5784.06	2223.49	14286.6	4405.01	5077.36	6171.06	9911.15	5285.26	4849.65	12014.5	15293.2	1816.57	11141	3551.92	15862	8494.02	19930.6	3621.51	5372.07	13754.3	7095.94	8688.01	13832.9
P10768	18	6	156.02	9.8199e-05	3.83586e-05	2.79794	0.991791	MaG	NGM	31976.1	S-formylglutathione hydrolase OS=Homo sapiens OX=9606 GN=ESD PE=1 SV=2	6097.63	4417.88	5332.45	4181.18	8917.87	9587.9	6271.22	9277.07	15500.1	4337.05	3712.16	7358.1	12851.8	2429.73	11795.8	70051.9	5350.13	18929.6	5919.91	5642.55	4695.74	5451.15	5892.36	4233.51	6251.77	5530.41	2819.95	8379.18	3721.99	10221.7	13539.6	25371.8	13336.2	49733.1	20949.3	9897.23	6063.18	9996.03
Q8N7X1	54	17	373.656	1.85289e-06	1.12077e-06	2.8855	0.99983	MaG	NGM	115793	RNA-binding motif protein_ X-linked-like-3 OS=Homo sapiens OX=9606 GN=RBMXL3 PE=2 SV=2	4760.4	2725.06	3011.91	3756.15	5510.29	5385.89	4881.52	4078.68	2969.26	2701.13	5445.04	3065.36	4117.55	6199.69	5056.51	8392.01	1726.59	2405.71	5255.1	4111.01	3524.45	3391.47	3777.62	3229.56	7027.42	30363.7	1871.45	4312.39	4206.83	3952.42	5257.27	6701.21	7583.54	4100.07	3449.43	9265.68	8397.47	9638.16
P38159	39	2	253.268	0.000572518	0.000184891	2.89941	0.985495	MaG	NGM	42331.9	RNA-binding motif protein_ X chromosome OS=Homo sapiens OX=9606 GN=RBMX PE=1 SV=3	1591.35	1033.61	1224.93	1067.67	2175.51	1904.82	1542.36	1240.24	1209.1	1659.49	903.391	1567.62	1261.58	1502.28	1995.19	3696.58	1275.93	3669.4	2215.76	1034.45	933.709	1330.48	1659.02	1673.61	2385.85	2353.59	2490.48	1517.15	874.159	3704.66	6469.21	6108.32	5267.57	4527.03	4336.96	2892.22	490.151	2560.68
P31150;Q9NRX2	63	17	416.766	0.0369221	0.00707826	2.98213	0.860746	MaG	NGM	51210.1	Rab GDP dissociation inhibitor alpha OS=Homo sapiens OX=9606 GN=GDI1 PE=1 SV=2	2595.83	3379.94	2852.96	3413.91	2106.67	2924.68	2952.78	2377.13	2634.02	1722.2	7218.46	2754.44	2763.9	3933.43	3177.68	2064.71	4135	3907.42	3302.96	3453.19	3168.07	2884.26	3847.68	3523.21	1956.99	8630.43	7418.84	2882.49	3514.03	2823.82	4841.88	1709.53	8101.96	4165.13	3180.68	6013.59	7185.86	5440.46
P01861	24	6	296.808	0.00148679	0.000433972	2.99959	0.981581	MaG	NGM	36453.8	Immunoglobulin heavy constant gamma 4 OS=Homo sapiens OX=9606 GN=IGHG4 PE=1 SV=1	5932.96	12910.4	16076.6	9993.53	2358.85	14658	19612.8	9188.8	12693.2	30933.9	16760.9	10027.3	34056	13159	11797.3	24094.7	23797	49583	76561.1	24622.1	28065.8	16704.9	12865.9	18360.5	21906.2	39199.5	7538.11	15754.5	17541.3	23030	26954	4199.1	16030.7	17295.8	50051.2	11740.3	6454.75	9813.28
P0DOX5;P01857	72	27	503.06	0.000220545	7.83015e-05	3.06279	0.996982	MaG	NGM	49956.2	Immunoglobulin gamma-1 heavy chain OS=Homo sapiens OX=9606 PE=1 SV=2	7842.37	22799.9	31810.3	14080.9	4829.88	26948.9	36980.5	15512.1	20771.1	56162.2	28576.2	20132.5	60720.4	24642.1	20575.7	56957	41713.6	109643	132505	33164.3	37052.4	30293.1	22533.7	33270.8	42899.5	68531	59839.6	27278.8	29872.1	42986.9	50525.7	8673.94	30625.6	32539.4	90576.6	22296.5	12628.2	18161.4
P48147	30	7	174.115	1.01909e-09	1.21781e-09	3.08472	1	MaG	NGM	81612.1	Prolyl endopeptidase OS=Homo sapiens OX=9606 GN=PREP PE=1 SV=2	4576.12	1996.28	2366.38	1969.74	5551.31	5206.01	3351.17	2519.6	2201.65	7105.5	3293.59	4222.88	2568.07	1575.44	3720.11	7448.85	1464.55	9205.28	568.549	2446.08	2543.01	2272.68	3179.9	2724.08	5696.94	2112.23	700.839	4854.79	1394.44	7306.95	7139.62	10876	7868.59	10054.1	14071.8	5551.19	11637.9	7081.25
Q96MY1	5	3	24.0195	1.02707e-09	1.22308e-09	4.00748	1	MaG	NGM	47557.1	Nucleolar protein 4-like OS=Homo sapiens OX=9606 GN=NOL4L PE=1 SV=2	496.508	351.25	311.418	283.808	454.154	489.082	539.833	373.513	486.205	511.908	253.671	528.814	612.431	207.779	632.736	1044.95	352.898	1129.99	1435.38	525.029	531.487	290.881	445.531	345.248	1315.93	2351.52	87.3581	570.376	332.715	682.793	1725.78	1098.94	1640.76	2577.84	852.221	707.196	134.45	733.952
P22681	7	3	47.5051	0.0154159	0.00333782	4.24374	0.839113	MaG	NGM	100945	E3 ubiquitin-protein ligase CBL OS=Homo sapiens OX=9606 GN=CBL PE=1 SV=2	143.302	155.649	106.215	172.767	120.136	115.104	57.3129	53.0264	98.3505	252.373	393.577	311.639	191.822	341.536	135.723	107.847	477.881	907.83	471.415	145.969	245.679	179.621	132.765	386.883	48.3776	118.647	333.105	325.781	429.358	0	46.9768	53.7783	904.723	108.129	63.3473	424.461	20.5257	75.2578
P02730	20	7	115.414	0.0388107	0.00737027	4.78704	0.846995	MaG	NGM	102078	Band 3 anion transport protein OS=Homo sapiens OX=9606 GN=SLC4A1 PE=1 SV=3	494.783	268.726	331.14	103.586	82.8029	419.032	908.91	192.043	216.711	3697.64	473.22	320.328	94.8331	111.975	113.822	93.1276	885.681	73.849	1454.76	460.682	224.406	287.025	262.799	136.874	843.747	327.793	260.289	233.468	1122.73	1450.15	3402.14	251.233	2602.02	2152.48	0	218.682	924.652	1052.89
P0DOX2	80	19	425.979	0.00915537	0.00213313	4.81826	0.926076	MaG	NGM	49846.7	Immunoglobulin alpha-2 heavy chain OS=Homo sapiens OX=9606 PE=1 SV=2	5334.64	2456.68	3155.81	1325.61	2901.08	2883.35	3014.36	3515.6	2474.31	1505.12	1919.51	1952.39	2431.78	2136.33	2388.86	4206.17	1682	12411	6291.23	2316.95	2016.1	2261.34	3232.58	2405.71	6354.35	1782.53	2244.43	2593.19	2313.26	13116.7	18902	3851.12	2912.27	20968.7	24163.9	3412.77	320.029	4420.12
Q86Y39	6	1	33.5462	0.00363637	0.000958609	5.42275	0.915384	MaG	NGM	15080.2	NADH dehydrogenase [ubiquinone] 1 alpha subcomplex subunit 11 OS=Homo sapiens OX=9606 GN=NDUFA11 PE=1 SV=3	259.297	791.013	311.318	560.137	345.259	412.411	322.931	498.544	429.478	328.024	743.388	118.646	154.247	526.815	135.767	14.4515	407.447	0	238.664	522.813	788.763	449.988	292.18	584.596	809.427	4782.3	71.9453	277.545	214.446	0	0	0	136.929	0	0	479.115	242.356	448.969
Q6P5S2	5	2	36.1366	0.000278647	9.624e-05	5.70242	0.997513	MaG	NGM	38268.2	Protein LEG1 homolog OS=Homo sapiens OX=9606 GN=LEG1 PE=1 SV=2	274.491	47.8613	36.3604	13.3498	56.1928	209.192	159.294	380.963	30.7929	9.50107	12.8913	71.433	297.711	8.93783	315.725	223.706	5.88517	587.994	57.4781	99.3935	26.071	11.518	277.155	9.9609	484.947	161.506	12.6842	47.0697	10.861	439.724	1648.8	129.497	315.081	2044.8	232.217	191.069	13.6949	63.6532
P28062	22	6	130.144	0.000900696	0.000278546	8.25242	0.970512	MaG	NGM	30696.5	Proteasome subunit beta type-8 OS=Homo sapiens OX=9606 GN=PSMB8 PE=1 SV=3	317.886	459.725	798.486	525.726	351.739	1169.44	570.474	1251.44	1624.63	322.136	246.68	959.613	2496.65	734.989	791.741	2166.79	1355.89	1842.97	3058.26	1827.92	1792.82	1176.31	1120.26	1167.03	1049	1101.2	619.701	501.83	594.459	2215.98	5195.23	1823.01	1541.79	4100.63	2769.52	3666.33	4522.4	2293.35
Q12931	69	21	535.628	9.42075e-05	3.70102e-05	2.61746	0.99402	MiG	NGM	80395.3	Heat shock protein 75 kDa_ mitochondrial OS=Homo sapiens OX=9606 GN=TRAP1 PE=1 SV=3	2407.64	1784.17	2050.86	2724.1	2613.18	2833.27	2916.72	1994.69	2323.81	3752.13	3087.86	3166.89	2033.81	4613.16	5013.93	5625.63	4458.02	12703.5	6147.61	3476.48	3726.51	1865.48	2962.97	8411.55	7263.92	10951.3	2147.36	30409.1	4102.56	3501.87	5713.75	4471.74	3687.92	3596.53	3461.54	3050.38	1253.8	3290.37
P25311	15	3	113.758	0.0428665	0.00804693	3.72811	0.713145	MiG	NGM	34486.9	Zinc-alpha-2-glycoprotein OS=Homo sapiens OX=9606 GN=AZGP1 PE=1 SV=2	31.2772	151.502	47.2864	206.54	76.7821	30.0306	58.6567	57.6858	112.304	1120.25	146.477	77.6988	38.2472	422.443	44.7463	0	418.266	10.3459	482.219	381.452	327.043	288.24	133.867	483.581	13.3869	1354.88	400.695	112.247	140.243	137.456	275.249	47.214	93.8734	615.353	223.51	29.462	729.664	653.947
P31948	67	19	468.745	0.0490189	0.0090532	3.80798	0.932423	MiG	NGM	63266.7	Stress-induced-phosphoprotein 1 OS=Homo sapiens OX=9606 GN=STIP1 PE=1 SV=1	1131.16	1952.23	1876.25	870.773	1146.75	2587.67	2369.68	691.762	1050.92	1851.52	150.67	1265.46	639.527	306.6	1566.13	374.056	456.893	93604.4	1503.19	626.737	854.373	2364.47	1727.62	681.988	4566.83	60.9608	1099.96	938.793	1098.72	5473.28	6316.51	2817.06	6340.83	1449.87	1364.8	1138.77	776.166	3012.44
Q9ULA0	27	9	183.052	0.000448764	0.000147707	4.49734	0.977196	MiG	NGM	54037.8	Aspartyl aminopeptidase OS=Homo sapiens OX=9606 GN=DNPEP PE=1 SV=2	2213.66	2823.05	3114.03	5631	2908.26	5370.83	3328.77	2325.87	3907.31	5037.35	7292.85	11941.9	2649.16	7954.94	14580	32130.4	8075.62	99059.8	2396.1	1686.82	2827.54	2948.03	3029.55	7136.02	14255.6	49392.1	8933.14	28059	6654.92	5244.32	4744.29	6664.85	3313.9	3670.47	7246.16	2231.62	1567.84	6251.14
Q9HC38	35	9	270.168	0.0237293	0.0048071	6.23019	0.865826	MiG	NGM	35192.7	Glyoxalase domain-containing protein 4 OS=Homo sapiens OX=9606 GN=GLOD4 PE=1 SV=1	36.7275	101.437	106.237	36.3074	179.307	114.538	91.9962	57.7862	32.3815	1827.02	412.127	181.048	34.6865	4158.91	83.6338	130.474	1254.43	301.656	292.23	155.342	128.392	77.3599	84.6246	305.392	155.114	245.411	476.898	76.1161	95.7983	40.18	9.68825	14.9692	114.415	17.9525	564.283	92.5221	196.056	51.5973
Q96HN2	32	2	207.44	0.00318101	0.000850995	6.41156	0.977786	MiG	NGM	67747.7	Adenosylhomocysteinase 3 OS=Homo sapiens OX=9606 GN=AHCYL2 PE=1 SV=1	10.7055	42.8407	23.3681	200.712	6.34429	13.4032	31.9239	58.5245	115.229	1297.01	398.066	14.6454	220.906	1291.63	10.8945	3.29615	398.36	8.0599	1417.6	385.446	259.47	21.2858	13.4994	27.3778	40.1678	50.6284	888.236	4.23154	416.619	0.926123	10.3756	0.125561	772.348	161.45	3.58389	49.4555	60.3394	16.2747
Q8N4C6	6	2	37.0149	0.038362	0.00730124	11.7607	0.813274	MiG	NGM	245359	Ninein OS=Homo sapiens OX=9606 GN=NIN PE=1 SV=4	51.8045	17.5094	27.5049	15.271	47.15	21.5128	89.7389	29.0633	61.8712	58.7293	37.2711	40.1671	37.8578	45.3095	36.7077	1384.59	47.9493	7015.56	3.08289	10.5204	145.532	35.1087	87.1785	29.4108	147.116	23.2498	10.7529	205.748	44.016	28.3918	83.5437	252.916	44.6962	19.2081	770.579	19.4218	3.55122	35.7434
P17693	11	4	103.825	0.00945201	0.00219183	14.3632	0.849988	MiG	NGM	38566.4	HLA class I histocompatibility antigen_ alpha chain G OS=Homo sapiens OX=9606 GN=HLA-G PE=1 SV=1	1.69294	61.3293	30.5141	322.475	6.26893	32.568	21.2467	104.982	50.6274	2021.26	2175.78	81.6578	84.3898	2634.04	68.8097	0	4321.84	0	96.3738	627.095	130.91	143.992	27.1057	3069.68	95.8496	437.114	363.046	104.506	3679.45	7.70533	1071.01	91.9045	78.7957	0	16.947	148.661	65.1894	2.18782
P39656	35	10	239.457	0.0153572	0.00332931	23.0194	0.986821	MiG	NGM	50972	Dolichyl-diphosphooligosaccharide--protein glycosyltransferase 48 kDa subunit OS=Homo sapiens OX=9606 GN=DDOST PE=1 SV=4	63.7664	141.588	71.3661	109.288	157.571	65.4766	61.3284	55.6774	72.2645	696.359	141.749	143.176	95.5136	922.1	133.636	48.2468	51.4122	2125.81	462.646	366.598	463.948	316.046	185.838	893.205	146.779	30172.7	2956.76	217.218	298.091	2091.39	2000.77	727.928	422.094	444.691	167.4	162.6	1290.43	2419.1
Q7Z6G3	9	1	50.9129	0.0460914	0.00859116	71.2641	0.759798	MiG	NGM	43650	N-terminal EF-hand calcium-binding protein 2 OS=Homo sapiens OX=9606 GN=NECAB2 PE=1 SV=1	2.20552	89.1379	9.87167	50.2584	0	8.96295	42.7977	3.18626	4.88947	14.3954	40.2608	11.1853	3.62295	20.9402	14.1761	0	15.7269	0	125.273	52.4069	5.47131	40.1115	27.4694	7.6569	29.3419	0	32788.5	246.549	20.9718	3.49498	0	1059.86	247.283	0	0	83.6528	44.9546	28.3707
Q00G26	2	1	11.0077	1.22597e-09	1.43016e-09	Infinity	0.999993	MiG	NGM	51475.8	Perilipin-5 OS=Homo sapiens OX=9606 GN=PLIN5 PE=1 SV=2	0	0	0	0	0	0	0	0	0	15.2771	24.7871	0	0	2.55452	2007.01	30.0588	3.08664	329.153	0	0	0	0	0	21.6298	0	12.7699	33797.3	5854.83	0	0	0	0	0	0	0	0	0	0
Q08623	2	1	11.29	7.07412e-06	3.67603e-06	Infinity	0.996457	MiG	NGM	25420.4	Pseudouridine-5'-phosphatase OS=Homo sapiens OX=9606 GN=PUDP PE=1 SV=3	0	0	0	0	0	0	0	0	0	200.499	37.617	0	0	608.568	0	0	113.545	0	0	0	0	0	0	106.215	0	645.022	0	0	0	0	0	0	0	0	0	0	0	0
P41208	2	1	18.022	5.22507e-05	2.19073e-05	Infinity	0.989996	MiG	NGM	19738.5	Centrin-2 OS=Homo sapiens OX=9606 GN=CETN2 PE=1 SV=1	0	0	0	0	0	0	0	0	0	5.46736	240.574	0	0	156.945	0	0	5.6201	0	0	0	0	0	0	1.11962	0	162.628	59.5742	0	12.8671	0	0	0	0	0	0	0	0	0
O76070	2	1	10.3681	0.00224337	0.000621484	Infinity	0.924425	MiG	NGM	13330.8	Gamma-synuclein OS=Homo sapiens OX=9606 GN=SNCG PE=1 SV=2	0	0	0	0	0	0	0	0	0	11.0245	0	0	0	3.4328	0	0	0	0	0	5.21333	0	0	0	21.8803	0	108.399	1196.62	0	3.47798	0	0	0	0	0	0	0	0	0
Q86V48	3	1	14.394	0.0105351	0.00240292	Infinity	0.834848	MiG	NGM	120845	Leucine zipper protein 1 OS=Homo sapiens OX=9606 GN=LUZP1 PE=1 SV=2	0	0	0	0	0	0	0	0	0	82.3657	0	0	0	484.071	0	0	0	0	0	0	0	0.725156	0	76.7073	0	0	0	0	0	0	0	0	0	0	0	0	0	0
Q16644	5	1	28.7941	0.0036576	0.000963465	Infinity	0.896594	MiG	NGM	43500.3	MAP kinase-activated protein kinase 3 OS=Homo sapiens OX=9606 GN=MAPKAPK3 PE=1 SV=1	0	0	0	0	0	0	0	0	0	0	0	0	0	0	0	0	42.0226	0	0	0	0	0	0	11.1113	0	728.765	41.028	0	0	0	0	0	0	0	0	0	0	0
Q8IWA5	5	3	40.7106	0.00522081	0.00131369	Infinity	0.926445	MiG	NGM	81663.5	Choline transporter-like protein 2 OS=Homo sapiens OX=9606 GN=SLC44A2 PE=1 SV=3	0	0	0	0	0	0	0	0	0	168.333	3.99769	0	0	446.149	0	0	31.3679	0	0	0	2.19795	4.178	0	4.96127	0	1218.42	1.37014	0	0	0	0	0	19.7971	0	0	0	59.16	4.31302
Q99805	7	1	44.4907	0.0111433	0.00252096	Infinity	0.878864	MiG	NGM	76859.3	Transmembrane 9 superfamily member 2 OS=Homo sapiens OX=9606 GN=TM9SF2 PE=1 SV=1	0	0	0	0	0	0	0	0	0	30.8714	70.6037	0	0	0	0	0	0	0	9.45251	404.53	10.3705	448.177	0	0	0	0	11.2144	0	25.834	0	0	0	0	0	0	103.929	0	191.053
P12110	7	1	29.0744	0.0497578	0.00916499	Infinity	0.751986	MiG	NGM	109777	Collagen alpha-2(VI) chain OS=Homo sapiens OX=9606 GN=COL6A2 PE=1 SV=4	0	0	0	0	0	0	0	0	0	0	82.2019	0	0	7.43836	0	0	0	0	570.984	3.0238	0.104929	0	0	10.7794	0	25.1976	11.2632	0	0	0	0	0	0	0	0	0	0.206943	0
Q00577	16	1	97.491	0.0488385	0.00902474	Infinity	0.713095	MiG	NGM	35024.9	Transcriptional activator protein Pur-alpha OS=Homo sapiens OX=9606 GN=PURA PE=1 SV=2	0	0	0	0	0	0	0	0	0	1.07707	0	0	0	0	0	0	2.68327	0	0	0	0	0	0	0	0	18.2909	0.781358	380.416	0	0	0	0	0	0	0	0	0	0
P29803	17	2	108.417	0.00149153	0.000434604	Infinity	0.943783	MiG	NGM	43674.7	Pyruvate dehydrogenase E1 component subunit alpha_ testis-specific form_ mitochondrial OS=Homo sapiens OX=9606 GN=PDHA2 PE=1 SV=1	0	0	0	0	0	0	0	0	0	2.01064	1.98921	0	0	0	0	0	54.7849	0	0	0	0	0	0	177.207	0	11.8385	18.5828	0	3.9745	0	0	0	0	0	0	24.4042	0	0
P63244	42	15	279.289	0.0038143	0.00100013	2.17538	0.946945	MoG	NGM	35533	Receptor of activated protein C kinase 1 OS=Homo sapiens OX=9606 GN=RACK1 PE=1 SV=3	4090.95	2818.5	2339.25	2716.01	4929.53	2278.03	3371	1473.12	1594.02	2641.36	1581.23	3542.5	2164.14	2047.05	4467.89	5574.45	1518.73	3723.51	3587.02	1984.39	3386.08	3396.32	2974.59	2172.68	6087.92	493.651	490.746	4825.71	1304.37	10191.1	7185.51	20129.8	5649.85	9606.34	19691.8	4484.95	1475.94	5462.66
P02743	10	5	88.0065	1.55288e-05	7.42796e-06	2.22064	0.99939	MoG	NGM	25501.2	Serum amyloid P-component OS=Homo sapiens OX=9606 GN=APCS PE=1 SV=2	736.628	870.719	1108.28	571.021	916.742	1260.28	1159.24	527.639	834.441	240.494	377.935	1014.95	779.678	349.899	653.907	681.626	1050.66	1313.72	218.209	929.115	481.025	403.598	897.853	680.35	1223.09	5959.71	714.068	823.977	456.37	1749.06	2006.82	1754.38	3368.51	4040.29	3178.47	1666.07	360.685	803.642
Q16352	42	7	316.863	0.000276823	9.58028e-05	2.35354	0.98358	MoG	NGM	55561.8	Alpha-internexin OS=Homo sapiens OX=9606 GN=INA PE=1 SV=2	1773.28	1577.24	1045.85	1158.17	1928.29	1423.14	1070.82	929.943	1483.37	1424.01	1441.68	1131.35	1594.13	1756.48	1439.99	1308.85	1258.59	1995.28	582.35	997.838	702.167	996.369	1131.93	1787.06	1227.42	5636.72	1469.57	1776.23	1581.55	2644.86	3241.28	8151.17	3416.76	3263.97	1655.05	3054.26	1344.03	1521.59
P35222	58	19	429.398	0.0013187	0.000390898	2.36059	0.996328	MoG	NGM	86124.1	Catenin beta-1 OS=Homo sapiens OX=9606 GN=CTNNB1 PE=1 SV=1	4403.42	2736.88	3078.34	3262.93	6075.25	4836.92	5023.3	3781.48	3736.06	8266.57	4007.02	4340.15	4629.07	11119	4899.61	8630.14	4125.88	4875.55	6287.31	4040.7	3959.32	4017.04	4624.2	3072.71	8290.29	33816.7	1480.75	4622.47	3282.49	6978.5	10328.9	46725.6	10179.8	16306.1	9985.8	6180.16	2508.21	6443.06
P47756	33	12	276.936	9.75187e-09	9.58325e-09	2.47143	0.999997	MoG	NGM	31635.7	F-actin-capping protein subunit beta OS=Homo sapiens OX=9606 GN=CAPZB PE=1 SV=4	11410.8	5818.94	7519.22	5596.63	13712.4	11595	11846.7	7593.83	6459.25	4165.57	4738.72	11507.5	8553	3120.71	12590.9	23407.5	5190.79	28607.9	11027.7	7162.4	6630.81	7077.12	10336.1	5669.58	17139.2	1994.19	1918.63	11900.3	4874.27	18768.1	25409.2	33691.3	26946.4	37185	41454.6	16465.8	3005.28	17240.2
P02788	96	44	664.876	0.000364835	0.000122438	2.61761	0.990691	MoG	NGM	80063.9	Lactotransferrin OS=Homo sapiens OX=9606 GN=LTF PE=1 SV=6	3706.67	4607.76	2456	1786.38	2767.54	4746.28	3176.72	2063.97	1554.92	4411.01	4762.86	3553.78	7947.95	1250.65	3628.74	9214.48	1890.88	6733.09	2266.66	2004.78	2284.71	2731.94	2748.86	2914.55	5054.03	3906.86	1370.33	4369.49	1732.11	3109.54	12974.8	3911.4	3156.65	2900.56	12006.7	3009.09	3883.96	4358.63
Q15323;O76011	22	3	166.496	0.00287032	0.000776968	2.62194	0.923003	MoG	NGM	48662.8	Keratin_ type I cuticular Ha1 OS=Homo sapiens OX=9606 GN=KRT31 PE=1 SV=3	607.61	339.507	235.012	214.301	501.123	519.075	335.395	217.189	143.241	252.78	118.505	479.88	265.69	101.204	244.324	498.807	473.142	289.726	89.2707	135.896	173.92	168.677	278.606	635.485	470.477	193.96	264.64	2865.47	277.385	430.214	703.674	755.847	1327.27	5960.62	2389.58	288.57	54.398	509.74
P24666	11	6	76.3845	3.02407e-08	2.63236e-08	2.66569	0.999998	MoG	NGM	18498.7	Low molecular weight phosphotyrosine protein phosphatase OS=Homo sapiens OX=9606 GN=ACP1 PE=1 SV=3	3699.42	2594.73	3302.18	2337.89	6246.28	4882.62	4297.11	3013.99	2092.58	2825.71	1250.74	4706.26	2996.26	10794.5	5282.34	6176.16	2121.33	6468.89	2172.03	3276.37	2643.58	3438.26	4122.68	2219.65	5737.11	11430.3	7679.91	5386.47	1942.4	8568.81	9023.08	14333.9	6046.23	9117.56	12100.7	7156.15	5562.3	7351
P40926	76	42	508.366	2.27515e-08	2.01628e-08	2.75694	0.999988	MoG	NGM	35959.6	Malate dehydrogenase_ mitochondrial OS=Homo sapiens OX=9606 GN=MDH2 PE=1 SV=3	21345.3	15150.3	32732.7	20616.1	49137.7	23265.1	29729.5	24866.2	21681.8	23593.7	10988	61352.9	22111.7	31797.3	23322.3	29651.2	14332.7	89933.5	70292.7	22796.9	27653.5	39438.4	23227	18094.8	41792.2	6673.44	5873.95	47467.5	14745.5	47597.4	63336.8	100411	55947.2	36827.3	77580.7	23074.8	40999.9	66609.3
P07384	87	30	534.981	1.06309e-06	6.72698e-07	2.79179	0.999906	MoG	NGM	82517.5	Calpain-1 catalytic subunit OS=Homo sapiens OX=9606 GN=CAPN1 PE=1 SV=1	6867.87	2556.09	4632.72	4477.48	9696.45	13126.6	6557.55	8999.51	9599.06	4420	2733.17	6694.11	19597.9	3218.8	15674.7	16974.3	6303.45	23528.6	15842	4830.94	6301.08	9163.51	10569.6	5009.55	7673.33	9432.4	3655.16	10108.2	6014.19	15934.3	15824	28002.8	14379.5	53370.3	26129.2	9905.63	17594.6	23970.1
P12429	60	24	431.415	5.57841e-08	4.6437e-08	3.15899	1	MoG	NGM	36546.4	Annexin A3 OS=Homo sapiens OX=9606 GN=ANXA3 PE=1 SV=3	6896.44	4258.29	6925.85	3274.86	10992.2	7906.43	9689.51	4639.92	3651.65	2584.38	5779.43	9114.88	5059.46	8008.51	7465.46	38812.5	4554.68	18001.4	15321.3	6273.63	6032.19	8510.55	6910.04	6525.96	15450.3	13072.5	12779.4	9091.91	5457.85	18913.7	20725.2	24263	24440.5	15198.4	22070.1	8884.21	11028.7	19591.4
P0DP25;P0DP23;P0DP24	29	9	242.007	2.13261e-07	1.55952e-07	3.2	0.99999	MoG	NGM	16837.7	Calmodulin-3 OS=Homo sapiens OX=9606 GN=CALM3 PE=1 SV=1	8823.1	6893.17	8397.24	4795.34	12418.1	8035.46	9421.36	6318.36	7239.63	1731.83	7957.15	11135.5	7076.29	6357.91	10124.6	11349.5	7262.36	20767.2	18727.8	9792.54	4398.77	9433.33	9299.19	7569.82	11282.6	1790.32	2865.67	7849.2	6522.7	26070.3	35483.7	23105.1	33852.1	32056.2	28134.3	6284.06	12260.3	13618.5
A8MUU1	5	1	57.4968	0.00664165	0.00161093	3.26343	0.909423	MoG	NGM	11527	Putative fatty acid-binding protein 5-like protein 3 OS=Homo sapiens OX=9606 GN=FABP5P3 PE=5 SV=1	648.335	808.377	573.142	689.451	1123.46	685.669	1027.4	742.978	1193.97	1960.36	1036.03	927.16	1113.24	111.853	622.859	1746.5	799.552	435.714	1538.02	1132.54	655.544	852.485	689.718	1582.63	342.383	2331.49	1630.21	687.874	748.826	1707.95	2372.11	1659.88	3780.17	3591.33	6042.8	1132.52	1254.77	1223.31
P40121	33	17	261.163	3.42035e-05	1.49625e-05	3.52659	0.994027	MoG	NGM	38783.7	Macrophage-capping protein OS=Homo sapiens OX=9606 GN=CAPG PE=1 SV=2	1252.86	726.822	1975.47	845.883	1190.5	2737.7	2292.3	1726.36	2479.05	67.665	20.3416	2197.92	2751.71	949.472	1945.29	8723.75	1391.78	10122.5	5951.07	2024.63	1745.5	969.468	1898.01	989.174	4018.01	27.924	18.1032	2080.55	958.593	3230.17	5250.98	8464.28	3626.45	8186.86	8291.93	2684.76	2479.02	2378.28
Q16772	24	4	130.875	0.037606	0.00718126	3.54211	0.696157	MoG	NGM	25358.7	Glutathione S-transferase A3 OS=Homo sapiens OX=9606 GN=GSTA3 PE=1 SV=3	1541.76	527.024	1947.59	1240	3151.55	1837.71	1574.68	801.021	496.985	147.142	12.817	4859.12	729.152	3736.13	723.759	1016.82	1086.04	78.375	223.328	841.74	898.165	1134.71	706.37	848.1	2201.75	3106.93	6013.58	4024.2	995.29	5167.65	3167.3	2499.57	1704.46	1689.52	4271.56	8720.1	8932.03	8421.26
P02787	155	71	1081.95	1.23323e-06	7.69011e-07	3.73618	0.999951	MoG	NGM	79345.1	Serotransferrin OS=Homo sapiens OX=9606 GN=TF PE=1 SV=3	17663.2	14146.7	16845.7	10064.1	8514.1	19703.5	18528.6	15693.5	21762.9	12218.8	6154.03	21794.2	22959.7	7492.02	22826.5	70087	13614.9	172587	58060.9	29216.6	26341.3	23545.6	25035.7	12247.7	17665.6	3734.24	2033.28	12149	12094.6	33091.3	50765.9	31089.6	31728.8	83629.5	77521.3	46259.1	14604.3	38784.1
Q6ZN16	17	2	87.0173	2.28583e-05	1.04956e-05	3.77706	0.997973	MoG	NGM	148749	Mitogen-activated protein kinase kinase kinase 15 OS=Homo sapiens OX=9606 GN=MAP3K15 PE=1 SV=2	17827.9	13810.2	25085.1	16005.2	9488.87	45685.8	32816.6	33240.2	56569.6	764.92	675.082	31523.8	55829.5	15443.6	34692.4	133851	32082.1	166783	103355	49316.7	49486.1	24134.8	38355.5	23076.1	69959.8	3075.99	1304.98	29157	20371.7	87534.9	132439	143871	79423.7	188820	177435	93903.2	64383.7	62885
Q9NQC3	3	1	15.2363	1.09981e-08	1.07158e-08	3.7911	0.999998	MoG	NGM	130331	Reticulon-4 OS=Homo sapiens OX=9606 GN=RTN4 PE=1 SV=2	910.914	570.227	684.726	1342.38	782.038	1040.03	724.827	628.842	794.669	230.398	1835.95	823.838	700.39	331.719	928.315	1496.32	2032.05	1061.45	1909.39	1353.47	897.321	870.122	827.114	2124.43	1014.9	701.1	2028.05	812.888	1500.06	1604.21	1504.99	4449.7	10643	4109.83	1927.25	2245.19	1539.83	1551.49
P17174	58	23	435.02	2.0554e-09	2.2594e-09	3.95901	0.999998	MoG	NGM	46475.7	Aspartate aminotransferase_ cytoplasmic OS=Homo sapiens OX=9606 GN=GOT1 PE=1 SV=3	1500.48	1925.93	1093.39	1754.52	1693.47	1109.93	1057.09	1611.76	2666.26	1993.1	1631.9	1549.84	1756.57	1504.53	1427	3956.09	1635.27	1624.56	2142.39	2806.24	2370.6	4833.22	1611.36	2842.63	1370.49	3043.23	2842.8	1584.24	1828.83	3611.24	6906.71	4945.18	6336.67	7479.76	5427.06	2680.16	2986.12	8675
P12724	13	5	114.002	0.0174071	0.0037058	4.20962	0.775038	MoG	NGM	18898.6	Eosinophil cationic protein OS=Homo sapiens OX=9606 GN=RNASE3 PE=1 SV=2	2363.99	2691.1	1613.66	1954.39	1586.57	1149.85	1470.21	499.552	548.936	715.504	96.6666	3217.02	1873.95	287.732	1765.15	8827.89	2323.59	7029.95	675.26	691.469	1967.7	2565.17	1682.12	1460.92	5971.38	77.0723	97.7699	4383.8	722.351	1621.79	1393.01	12002.5	41489.4	851.971	3946.98	35943.3	979.617	983.347
P55795	39	12	269.873	1.34281e-09	1.55586e-09	4.48269	1	MoG	NGM	49548.8	Heterogeneous nuclear ribonucleoprotein H2 OS=Homo sapiens OX=9606 GN=HNRNPH2 PE=1 SV=1	836.885	928.209	937.826	1538.14	982.416	762.657	861.751	701.674	793.812	1372.45	843.918	1114.18	1047.43	1254.32	1005.61	1069.65	3259.4	10954.7	829.391	1001.37	610.308	859.092	1160.99	2308.68	994.514	681.824	1632.29	843.294	2710.18	2260.65	2692.37	2291.36	4658.26	4097.66	6425.23	3200.29	1870.97	1180.38
Q5TCY1	22	5	142.597	2.86131e-08	2.50339e-08	4.5359	0.999994	MoG	NGM	143079	Tau-tubulin kinase 1 OS=Homo sapiens OX=9606 GN=TTBK1 PE=1 SV=2	12097.2	21194.7	27024.5	24629.8	11064.5	41423.2	47088.1	32073.9	52624	30962.5	17649.7	25400.2	35961.4	28325.1	32161.6	102523	46889.2	498960	143490	63653.6	56535.4	31572.5	43100	40454.1	132412	65651.1	44215.4	42829.9	36681.7	97575	136139	116285	125810	139261	231583	141620	15607.8	57242.6
Q9GZM7	3	1	15.4287	0.0253152	0.00508625	4.91543	0.886032	MoG	NGM	53756.2	Tubulointerstitial nephritis antigen-like OS=Homo sapiens OX=9606 GN=TINAGL1 PE=1 SV=1	30.4263	44.9997	52.2922	41.4568	99.4126	57.9234	23.5662	18.8227	72.5861	96.453	30.1543	146.531	116.849	16.2355	132.109	596.707	4.43439	1285.16	1.7453	26.9039	19.478	30.9247	14.2392	6.28888	76.1661	206.528	4.5835	54.3583	0	89.1353	0	520.1	143.341	940.829	817.382	13.7007	38.9933	138.464
Q8TDD5	6	1	36.7893	0.00372459	0.000978107	4.93751	0.93252	MoG	NGM	65388.5	Mucolipin-3 OS=Homo sapiens OX=9606 GN=MCOLN3 PE=1 SV=1	351.23	91.6667	100.209	59.9642	187.909	81.3358	88.5722	52.8201	46.0128	58.8409	77.6088	80.2978	190.957	113.551	240.15	1777.1	412.157	303.678	173.3	73.4217	101.599	60.878	142.844	149.504	89.9062	179.932	20.4243	128.794	129.182	112.357	546.425	3202.35	91.9736	1082.01	1389	80.4558	3.44569	130.451
Q15276	6	1	36.9383	0.00942655	0.0021874	4.98513	0.976656	MoG	NGM	99689.8	Rab GTPase-binding effector protein 1 OS=Homo sapiens OX=9606 GN=RABEP1 PE=1 SV=2	367.53	295.073	194.726	49.1425	482.868	419.477	204.454	115.095	404.802	165.593	357.355	638.372	293.03	140.478	269.51	3882.04	252.925	5656.89	10.8597	525.86	708.133	85.6114	266.232	73.5838	267.208	3688.87	193.265	815.407	360.082	1670.59	784.789	1585.32	430.957	1071.87	1468.18	251.944	278.928	753.47
P13010	65	33	454.541	0.0190704	0.00401257	4.98797	0.881226	MoG	NGM	83275	X-ray repair cross-complementing protein 5 OS=Homo sapiens OX=9606 GN=XRCC5 PE=1 SV=3	1897.27	1910.87	1897.74	1531.96	2582.9	2196.7	2113.68	1368.04	1168.24	1842.05	267.185	1801.56	1399.29	981.003	1844.24	13655.8	1173.46	43872.4	1524.63	2535.73	2065.09	2408.79	2010.42	2015.32	2760.23	1288.76	1074.85	1823.89	1505.73	3233.35	1943.49	919.951	2291.02	1207.52	1638.24	2800.73	2679.32	3168.67
Q9H0W9	19	8	142.558	0.00287841	0.000778545	5.38064	0.970439	MoG	NGM	35630.7	Ester hydrolase C11orf54 OS=Homo sapiens OX=9606 GN=C11orf54 PE=1 SV=1	1883.06	3737.97	2294.74	3769.68	2669.01	3002.15	2645.84	3176.68	9213.15	2637.42	2975.51	3293.72	4052.08	954.163	2363.9	2930.93	1915.08	1558.09	7917.51	11422.1	7742.49	5980.47	3358.6	6616.81	4349.74	6056.83	7583.67	2850.85	2794.71	311037	10169.4	3427.26	10739.2	8074.92	7144.81	3709.82	3837.49	4180.94
Q86YB7	11	2	53.2036	0.0260693	0.00521334	5.45691	0.774028	MoG	NGM	31468.4	Enoyl-CoA hydratase domain-containing protein 2_ mitochondrial OS=Homo sapiens OX=9606 GN=ECHDC2 PE=1 SV=2	89.8205	67.9093	403.255	27.9274	364.467	220.789	214.033	141.619	33.2934	1505.66	263.272	988.176	193.079	366.297	203.339	10.9049	194.034	0	282.666	129.105	1289.53	1515.92	151.99	599.378	486.161	1108.43	253.508	523.86	440.372	1819.86	394.93	453.844	228.158	137.994	88.3443	534.475	912.438	2256.68
Q5JRC9	14	1	92.4551	0.0367792	0.00705876	5.48881	0.731238	MoG	NGM	91619.1	Protein FAM47A OS=Homo sapiens OX=9606 GN=FAM47A PE=2 SV=3	167.296	179.552	58.3134	71.3029	69.9369	80.6826	213.921	258.951	116.572	129.587	1443.93	157.686	192.94	13.3388	250.415	15.3222	2586.73	0	598.444	519.415	280.441	394.752	225.441	1971.19	190.976	154.857	296.868	90.3529	283.204	601.46	1478.02	261.087	2059.94	903.183	530.607	483.712	242.291	362.28
P12814;P0C860;P57740;Q504Y3;Q86UT8	115	30	847.589	0.000222055	7.87563e-05	5.53265	0.991809	MoG	NGM	103628	Alpha-actinin-1 OS=Homo sapiens OX=9606 GN=ACTN1 PE=1 SV=2	1288.67	745.593	1310.83	1378.14	4500.57	1928.91	1728.69	1145.45	2551.95	636.721	1360.27	1741.2	2670.86	679.962	1899.1	5136.7	3358.52	12048.8	7541.13	1038.85	3266.08	1700.74	1874.15	600.701	3002.72	92.2879	1188.95	4366.82	1785.4	5484.69	5241.02	20552.8	4876.74	9416.29	14075	3034.29	3244.38	5640.88
A0A0C4DH25	6	3	51.9331	7.11917e-08	5.73152e-08	5.60732	0.999945	MoG	NGM	12629.1	Immunoglobulin kappa variable 3D-20 OS=Homo sapiens OX=9606 GN=IGKV3D-20 PE=3 SV=1	2037.66	1657.99	2034.07	403.944	1900.93	5080.4	5664.83	2337.51	1562	1537.87	119.882	2975.39	2539.84	1184	2283.78	5040.8	1843.13	15098.4	1037.21	1106.01	1849.48	1745.23	2409.21	1136.22	2958.64	1479.69	708.423	4237.52	1264.07	4674.08	7958.03	7078.26	1300.99	7770.06	56078.1	2214.63	1741.14	7105.63
Q14764	80	30	531.561	0.00979893	0.00226615	5.63786	0.925445	MoG	NGM	99612.1	Major vault protein OS=Homo sapiens OX=9606 GN=MVP PE=1 SV=4	2493.68	7126.22	2477.62	3589.81	2159.9	3055.71	2042.12	1763.93	1795.12	568.651	1716.14	666.921	1765.84	314.575	3400.36	28760.6	3255.7	3620.98	32.4123	7290.72	2068.02	2708.61	4394.28	3035.27	6733.45	17725.5	1404.75	2255.25	4697.02	5784.2	1803.52	276.211	11757.5	2040.23	296.616	17772.3	5408.21	2018.01
P02792	16	4	116.749	0.0305882	0.00599468	5.81417	0.691906	MoG	NGM	20076.7	Ferritin light chain OS=Homo sapiens OX=9606 GN=FTL PE=1 SV=2	133.201	123.885	40.9677	63.3804	312.001	16.8488	42.5406	41.0552	16.963	122.359	38.6748	76.9701	483.374	155.992	30.2193	2.63838	86.2923	0	29.1934	57.9842	163.487	261.83	146.404	159.789	19.0798	140.399	206.934	20.8554	78.7354	227.793	357.026	94.7773	788.977	1171.42	1244.37	86.1787	234.559	438.9
Q5T7N2	14	5	65.658	0.00014041	5.26867e-05	6.47353	0.997334	MoG	NGM	99305.9	LINE-1 type transposase domain-containing protein 1 OS=Homo sapiens OX=9606 GN=L1TD1 PE=1 SV=1	1454.83	721.788	1260.05	465.256	722.281	2162.16	1945.93	874.163	988.001	700.192	246.512	1184	1231.39	880.537	1509.67	5896.93	2292.6	12973.7	1742.85	746.725	1186.02	788.087	1398.25	2068.37	4231.18	1899.97	262.507	1280.68	1687.81	3573.67	5466.91	4051.43	209.589	1637.1	11914.1	2420.01	1730.52	2623.95
Q86YW9	2	1	11.4666	0.00058664	0.000188918	6.57388	0.9843	MoG	NGM	242857	Mediator of RNA polymerase II transcription subunit 12-like protein OS=Homo sapiens OX=9606 GN=MED12L PE=1 SV=2	437.158	291.538	245.274	228.205	831.582	266.49	122.58	283.652	198.329	1070.92	441.377	358.909	166.658	2035.38	82.561	46.1394	501.747	237.81	104.079	84.7573	151.867	802.481	130.802	931.153	178.052	181.837	78.1465	1740.66	803.513	1599.7	2225.81	2344.06	1558.46	1383.78	1891.86	1942.23	45.4169	3622.86
P16615	28	2	170.714	6.60775e-05	2.72711e-05	8.7454	0.993029	MoG	NGM	116411	Sarcoplasmic/endoplasmic reticulum calcium ATPase 2 OS=Homo sapiens OX=9606 GN=ATP2A2 PE=1 SV=1	69.7892	27.4646	47.6668	42.1355	198.883	82.784	108.446	36.7709	53.5206	62.6237	30.9654	71.5113	43.0757	41.5439	106.861	59.5983	149.919	54.7863	33.3883	80.1638	56.6379	82.7078	72.4002	145.858	193.914	278.878	24.2051	102.595	115.516	214.416	95.2517	98.9242	223.091	97.9708	42.5195	121.547	204.931	484.541
Q8IYB4	6	1	27.6014	0.000512933	0.000166747	10.6276	0.996321	MoG	NGM	69925.3	PEX5-related protein OS=Homo sapiens OX=9606 GN=PEX5L PE=1 SV=2	88.261	52.6671	281.86	22.1131	217.599	104.922	346.26	70.0506	104.14	92.091	12.042	273.494	195.622	38.6208	354.143	350.093	48.6981	0	19.8825	19.6073	36.921	25.6909	218.496	77.1243	819.245	16.712	38.835	315.698	35.9809	128.818	141.789	222.185	9.70363	38.3615	977.273	33.6772	106.854	342.602
Q969P5	3	1	15.4151	0.0355819	0.00684813	11.2836	0.843398	MoG	NGM	42207.5	F-box only protein 32 OS=Homo sapiens OX=9606 GN=FBXO32 PE=1 SV=1	133.858	223.025	28.0769	0	0	39.5122	204.376	0	0	7.34863	108.357	21.9558	82.9563	721.931	5.66688	0	2.74147	39.0877	10.4487	188.971	132.427	381.513	54.409	51.6749	125.326	58.3449	192.077	0	29.1567	41.7227	888.3	218.24	0	1551.62	2649.17	0	10.1496	15.1884
Q9HBI1	5	1	25.0971	0.0090108	0.00210374	13.9237	0.949065	MoG	NGM	41771.4	Beta-parvin OS=Homo sapiens OX=9606 GN=PARVB PE=1 SV=1	6.65699	15.3794	18.0978	48.2547	7.3814	57.2439	7.36725	13.0489	0	31.7278	41.2336	18.2404	0	116.616	0.20246	140.804	22.3795	128.145	74.5702	19.3988	18.3877	14.1717	18.9267	14.4197	17.9787	43.5984	73.1416	29.5275	33.4313	0	14.1115	0	0	1786.79	203.863	0.00567029	156.428	38.7886
A0AV96	11	2	65.3538	0.00240627	0.000663932	14.6219	0.957654	MoG	NGM	64555.4	RNA-binding protein 47 OS=Homo sapiens OX=9606 GN=RBM47 PE=1 SV=2	39.7093	17.4847	28.988	10.4202	20.8565	44.1769	33.5663	38.3294	30.7745	62.7076	23.4381	46.0986	86.4235	20.96	53.3479	222.478	25.8615	488.814	42.273	12.5541	19.4802	18.9521	58.753	73.1981	37.3703	77.4231	24.4046	64.0934	23.6529	199.508	400.067	116.437	488.017	1093.08	1625.47	183.528	0	168.359
Q96M83	5	1	24.9014	0.00811527	0.00191158	16.1896	0.972473	MoG	NGM	157677	Coiled-coil domain-containing protein 7 OS=Homo sapiens OX=9606 GN=CCDC7 PE=1 SV=3	281.304	111.183	307.874	182.862	161.435	714.963	377.38	265.845	277.527	583.903	87.6356	897.484	268.334	150.736	428.576	9526.22	321.765	7567.83	765.385	459.412	528.554	158.553	488.645	77.1053	2003.23	186.148	145.115	533.093	97.5038	1503.91	996.262	4089.74	43.561	4016.41	4428.3	120.801	99.3931	2913.23
[truncated: 771 more rows]
[truncated: 82 more columns]

## Sheet: all antrum HPpD
Accession	Peptide count	Unique peptides	Confidence score	Anova (p)	q Value	Max fold change	Power	Highest mean condition	Lowest mean condition	Mass	Description	shahid3	shahid4	shahid5	shahid7	shahid10	shahid13	shahid15	shahid17	shahid19	shahid29	shahid33	shahid35	shahid25	shahid39	shahid43	shahid45	shahid49	shahid51	shahid53	shahid59	shahid61	shahid65	shahid67	shahid69	shahid73	shahid77	shahid79	shahid86	shahid88	shahid90	shahid92	shahid94	shahid96	shahid100	shahid102	shahid104	shahid106	shahid110
[truncated: 1,133 more rows]
[truncated: 78 more columns]

[truncated: 42 more sheets: GC_MaG, GC_MaG_HPpD, GC_MiG, GC_MoG, GC_MoGMaG, GC_MoGMaG_HPpD, MoGMaG_HPpmND, MoGMaG_HPmpDfm, GC_PanG, GC_U, GC_U_HPpD, MoG_MaG, MoG_MiG, NGM_GC, NGM_GC antrum, NGM_GC_HPpD, NGM_GC_HPpD antrum, GC MF HPpD, GC ND_HPp, GC stage HPpD …]
