# Supplementary material for: Gastric Cancer Pre-Stage Detection and Early Diagnosis of Gastritis Using Serum Protein Signatures
Source: Molecules. 2022 Apr 30;27(9):2857. doi: 10.3390/molecules27092857 (PMC9099457; doi:10.3390/molecules27092857)
Supplement: Supplementary file 1 [file molecules-27-02857-s001.zip › supplementary materials-1691505/suppl_rev/Supplement_tissue_analysis.xlsx]

## Sheet: Samples
Sr. No	Clinical Manifestations	Serum Samples	Gastric Biopsies	Gender 1=Male, 2=Female	Age	Infection 1=Positive, 2=Negative
1	Asymptomatic	Yes	No	1	35	2
2	Asymptomatic	Yes	No	1	35	2
3	Asymptomatic	Yes	No	2	34	2
4	Asymptomatic	Yes	No	2	42	1
5	Asymptomatic	Yes	No	1	35	2
6	Asymptomatic	Yes	No	1	29	1
7	Asymptomatic	Yes	No	1	37	2
8	Asymptomatic	Yes	No	2	23	1
9	Asymptomatic	Yes	No	2	26	1
10	Asymptomatic	Yes	No	2	35	1
11	Asymptomatic	Yes	No	1	39	1
12	Asymptomatic	Yes	No	2	26	1
13	Asymptomatic	Yes	No	1	40	1
14	Asymptomatic	Yes	No	1	28	2
15	Asymptomatic	Yes	No	2	26	2
16	Asymptomatic	Yes	No	2	24	1
17	Asymptomatic	Yes	No	2	30	1
18	Normal Gastric Mucosa	Yes	No	2	45	1
19	Normal Gastric Mucosa	Yes	No	1	42	1
20	Normal Gastric Mucosa	Yes	No	1	21	1
21	Normal Gastric Mucosa	Yes	No	2	19	1
22	Normal Gastric Mucosa	Yes	No	1	28	1
23	Normal Gastric Mucosa	Yes	No	1	30	1
24	Normal Gastric Mucosa	Yes	No	2	50	1
25	Normal Gastric Mucosa	Yes	Yes	1	45	1
26	Normal Gastric Mucosa	Yes	Yes	2	45	1
27	Normal Gastric Mucosa	Yes	Yes	1	70	1
28	Normal Gastric Mucosa	No	Yes	1	60	2
29	Normal Gastric Mucosa	Yes	Yes	1	40	1
30	Normal Gastric Mucosa	No	Yes	1	45	2
31	Normal Gastric Mucosa	Yes	Yes	1	30	1
32	Normal Gastric Mucosa	Yes	No	1	35	2
33	Normal Gastric Mucosa	Yes	No	2	19	2
34	Normal Gastric Mucosa	Yes	No	2	19	2
35	Normal Gastric Mucosa	Yes	No	2	25	2
36	Normal Gastric Mucosa	Yes	No	1	48	2
37	Normal Gastric Mucosa	Yes	No	2	19	2
38	Normal Gastric Mucosa	Yes	No	2	45	2
39	Normal Gastric Mucosa	Yes	No	1	30	2
40	Normal Gastric Mucosa	Yes	No	2	48	2
41	Normal Gastric Mucosa	Yes	No	1	38	2
42	Normal Gastric Mucosa	Yes	No	2	19	1
43	Normal Gastric Mucosa	Yes	Yes	2	35	2
44	Normal Gastric Mucosa	Yes	Yes	2	32	1
45	Normal Gastric Mucosa	No	Yes	1	70	1
46	Normal Gastric Mucosa	Yes	Yes	1	28	1
47	Normal Gastric Mucosa	Yes	Yes	2	53	1
49	Mild Gastritis	Yes	No	1	60	2
50	PAN Gastritis	Yes	No	1	43	2
51	Moderate Gastritis	Yes	No	1	22	2
52	Marked Gastritis	Yes	No	2	50	2
53	Moderate Gastritis	Yes	No	1	42	2
54	Mild Gastritis	Yes	No	2	22	2
55	Moderate Gastritis	Yes	No	1	19	2
56	Moderate Gastritis	Yes	No	2	19	2
57	Marked Gastritis	Yes	No	1	60	2
58	Moderate Gastritis	Yes	No	1	30	2
59	Moderate Gastritis	Yes	No	1	27	2
60	Marked Gastritis	Yes	No	1	56	2
61	Moderate Gastritis	Yes	No	1	50	2
62	Moderate Gastritis	Yes	No	2	24	2
63	Mild Gastritis	Yes	No	2	40	2
64	Mild Gastritis	Yes	No	1	35	2
65	Moderate Gastritis	Yes	No	2	50	2
66	Moderate Gastritis	Yes	No	1	24	2
67	Mild Gastritis	Yes	No	1	25	2
68	Moderate Gastritis	Yes	No	1	62	2
69	Moderate Gastritis	Yes	No	2	35	2
70	Marked Gastritis	Yes	No	1	35	2
71	Mild Gastritis	Yes	No	1	42	2
72	Moderate Gastritis	Yes	No	2	27	2
73	Mild Gastritis	Yes	Yes	2	80	2
74	Mild Gastritis	Yes	Yes	1	40	2
75	Marked Gastritis	Yes	Yes	2	58	2
76	Moderate Gastritis	Yes	No	1	45	2
77	Moderate Gastritis	Yes	No	2	40	2
78	Moderate Gastritis	Yes	Yes	1	42	2
79	Moderate Gastritis	Yes	No	2	40	2
80	Moderate Gastritis	No	Yes	1	27	2
81	Mild Gastritis	Yes	No	1	60	2
82	Moderate Gastritis	No	Yes	1	68	2
83	Moderate Gastritis	Yes	No	1	27	2
84	Mild Gastritis	Yes	No	2	45	2
85	Marked Gastritis	Yes	No	2	56	2
86	Mild Gastritis	Yes	No	1	40	2
87	Moderate Gastritis	Yes	No	2	19	2
88	Mild Gastritis	Yes	No	2	19	2
89	Marked Gastritis	Yes	No	2	60	2
90	Moderate Gastritis	Yes	No	2	32	2
91	Moderate Gastritis	Yes	No	2	45	2
92	Moderate Gastritis	Yes	No	2	41	2
93	Moderate Gastritis	Yes	No	2	40	2
94	PAN Gastritis	Yes	No	2	50	2
95	Marked Gastritis	Yes	No	2	30	2
96	Marked Gastritis	Yes	No	1	65	2
97	Moderate Gastritis	Yes	Yes	2	63	2
98	Marked Gastritis	Yes	Yes	1	40	2
99	PAN Gastritis	Yes	Yes	1	67	2
100	Mild Gastritis	Yes	Yes	2	18	2
101	PAN Gastritis	Yes	Yes	2	57	2
102	Moderate Gastritis	Yes	No	2	40	2
103	Mild Gastritis	Yes	No	2	50	2
104	PAN Gastritis	Yes	No	1	36	2
105	Moderate Gastritis	Yes	No	1	60	2
106	Marked Gastritis	Yes	Yes	2	40	2
107	Moderate Gastritis	No	Yes	1	72	2
108	Marked Gastritis	No	Yes	2	18	2
109	Mild Gastritis	No	Yes	2	50	2
110	Moderate Gastritis	Yes	No	2	28	1
111	Marked Gastritis	Yes	No	1	52	1
112	Marked Gastritis	Yes	No	1	24	1
113	Mild Gastritis	Yes	No	2	30	1
114	Moderate Gastritis	Yes	No	1	39	1
115	Mild Gastritis	Yes	No	1	25	1
116	Moderate Gastritis	Yes	No	2	50	1
117	Moderate Gastritis	Yes	No	2	60	1
118	Mild Gastritis	Yes	No	1	42	1
119	Moderate Gastritis	Yes	No	2	19	1
120	Moderate Gastritis	Yes	Yes	1	40	1
121	Mild Gastritis	Yes	No	1	34	1
122	Mild Gastritis	Yes	No	1	30	1
123	PAN Gastritis	Yes	No	1	24	1
124	Moderate Gastritis	Yes	No	1	35	1
125	Marked Gastritis	Yes	No	2	57	1
126	Marked Gastritis	Yes	No	2	67	1
127	Marked Gastritis	Yes	No	1	60	1
128	Moderate Gastritis	Yes	No	2	19	1
129	PAN Gastritis	Yes	No	1	70	1
130	Moderate Gastritis	Yes	No	2	39	1
131	Marked Gastritis	Yes	No	1	40	1
133	Marked Gastritis	Yes	No	2	25	1
134	Marked Gastritis	Yes	No	1	35	1
135	Moderate Gastritis	Yes	No	2	40	1
136	Mild Gastritis	Yes	No	1	32	1
137	Marked Gastritis	Yes	No	2	50	1
138	Marked Gastritis	Yes	No	1	51	1
139	Moderate Gastritis	Yes	No	1	42	1
140	Moderate Gastritis	Yes	No	2	38	1
141	Moderate Gastritis	Yes	No	2	60	1
142	Moderate Gastritis	Yes	No	1	30	1
143	PAN Gastritis	Yes	Yes	1	62	1
144	Moderate Gastritis	Yes	No	2	26	1
145	PAN Gastritis	Yes	No	2	30	1
146	PAN Gastritis	Yes	No	1	38	1
147	Mild Gastritis	Yes	No	2	37	1
148	Mild Gastritis	Yes	No	1	33	1
149	PAN Gastritis	Yes	No	1	50	1
150	Mild Gastritis	yes	No	1	64	1
151	Moderate Gastritis	Yes	Yes	2	35	1
152	Mild Gastritis	Yes	No	2	77	1
153	Moderate Gastritis	Yes	No	1	21	1
154	Mild Gastritis	Yes	No	1	30	1
155	Moderate Gastritis	Yes	No	1	42	1
156	PAN Gastritis	Yes	Yes	1	60	1
157	Moderate Gastritis	Yes	No	2	50	1
158	Moderate Gastritis	Yes	No	2	36	1
159	Moderate Gastritis	Yes	No	2	50	1
160	Moderate Gastritis	Yes	No	1	52	1
161	Moderate Gastritis	Yes	No	1	35	1
162	Marked Gastritis	Yes	Yes	1	50	1
163	Marked Gastritis	Yes	Yes	1	40	1
164	Moderate Gastritis	No	Yes	2	45	1
165	Moderate Gastritis	Yes	Yes	2	37	1
166	PAN Gastritis	Yes	Yes	1	62	1
167	Moderate Gastritis	Yes	Yes	2	20	1
168	Marked Gastritis	Yes	No	1	35	1
169	Marked Gastritis	Yes	Yes	1	33	1
170	PAN Gastritis	No	Yes	2	70	1
171	Mild Gastritis	Yes	Yes	2	35	1
172	Marked Gastritis	No	Yes	1	28	1
173	Mild Gastritis	No	Yes	2	37	1
174	Mild Gastritis	No	Yes	2	39	1
175	Marked Gastritis	No	Yes	2	26	1
176	Marked Gastritis	Yes	Yes	1	38	1
177	Mild Gastritis	Yes	Yes	2	28	1
178	Mild Gastritis	Yes	Yes	1	33	1
179	Mild Gastritis	Yes	Yes	2	62	1
180	Marked Gastritis	Yes	Yes	1	60	1
181	Marked Gastritis	Yes	Yes	1	24	1
182	PAN Gastritis	Yes	Yes	2	57	2
183	Marked GU	Yes	No	1	65	1
184	Marked GU	Yes	No	1	65	2
185	Marked GU	Yes	No	1	38	1
186	Marked DU	Yes	No	2	65	1
187	Marked GU	Yes	No	1	65	1
188	Moderate GU	Yes	No	2	75	2
189	Marked GU	Yes	No	1	40	2
190	Moderate GU	Yes	No	2	30	1
191	Marked GU	Yes	No	1	28	1
192	Marked DU	Yes	No	1	50	1
193	Marked GU	No	Yes	1	64	1
194	Peptic Ulcer	Yes	No	1	38	2
195	Marked DU	Yes	No	1	45	1
196	Marked GU	Yes	No	1	50	2
197	Marked GU	No	Yes	1	45	1
198	Marked DU	Yes	Yes	1	75	1
199	Moderate GU	Yes	No	2	70	2
200	Moderate GU	Yes	Yes	1	58	1
201	Marked GU	Yes	Yes	1	65	1
202	Marked GU	Yes	No	2	35	2
203	Marked GU	Yes	Yes	2	66	1
204	Mild GU	Yes	Yes	2	70	1
205	Marked GU	Yes	Yes	1	36	2
206	Peptic Ulcer	Yes	Yes	1	30	1
207	Moderate DU	Yes	Yes	2	77	2
208	Moderate GU	Yes	Yes	1	81	1
209	Moderate GU	No	Yes	2	60	1
210	Advance Gastric Cancer	Yes	No	2	50	2
211	Advance Gastric Cancer	Yes	No	1	52	1
212	Advance Gastric Cancer	Yes	No	2	65	1
213	Advance Gastric Cancer	Yes	No	1	80	1
214	Advance Gastric Cancer	Yes	No	2	52	1
215	First Stage Gastric Cancer	Yes	No	1	58	1
216	Advance Gastric Cancer	Yes	No	1	70	2
217	First Stage Gastric Cancer	Yes	Yes	1	60	1
218	Advance Gastric Cancer	Yes	No	1	87	1
219	Advance Gastric Cancer	Yes	No	2	55	1
220	Advance Gastric Cancer	Yes	No	1	48	2
221	Advance Gastric Cancer	Yes	Yes	1	45	1
222	Advance Gastric Cancer	Yes	No	1	56	1
223	Advance Gastric Cancer	Yes	No	2	52	1
	First Stage Gastric Cancer	no	Yes	1	23	1
224	First Stage Gastric Cancer	Yes	Yes	1	37	2
225	Advance Gastric Cancer	Yes	Yes	1	35	1
226	Advance Gastric Cancer	Yes	Yes	1	50	1
227	First Stage Gastric Cancer	Yes	Yes	1	70	1
228	Advance Gastric Cancer	Yes	Yes	1	35	1
	First Stage Gastric Cancer	No	Yes	2	18	2
229	First Stage Gastric Cancer	Yes	Yes	2	20	1
230	Advance Gastric Cancer	Yes	No	1	61	1
231	Advance Gastric Cancer	Yes	Yes	1	38	2
232	Advance Gastric Cancer	Yes	Yes	1	59	1
233	Advance Gastric Cancer	Yes	No	1	65	1
	First Stage Gastric Cancer	Yes	No	2	18	2
	First Stage Gastric Cancer	Yes	No	1	33	1
234	Advance Gastric Cancer	Yes	Yes	2	55	1
235	Advance Gastric Cancer	No	Yes	2	50	1
236	Advance Gastric Cancer	No	Yes	2	70	1
238	First Stage Gastric Cancer	Yes	Yes	2	19	1
			Cross check with serum

## Sheet: Patients
Serial Number	H. pylori Infection Status, Positive=1, Negative=2	Age	Gender, Male=1, Female=2	Biopsy Sites, Normal (N)/Diseased (D)	Clinical Findings
109	1	70	1	N	Gastric Cancer
110	1	70	1	D	Gastric Cancer
111	1	45	1	N	Gastric Cancer
112	1	45	1	D	Gastric Cancer
113	2	37	1	N	Gastric Cancer
114	2	37	1	D	Gastric Cancer
115	1	50	1	N	Gastric Cancer
116	1	50	1	D	Gastric Cancer
117	1	33	1	N	Gastric Cancer
118	1	33	1	D	Gastric Cancer
129	1	60	1	N	Gastric Cancer
130	1	60	1	D	Gastric Cancer
131	2	38	1	D	Gastric Cancer
133	1	35	1	D	Gastric Cancer
134	1	50	1	D	Gastric Cancer
119	1	50	2	N	Gastric Cancer
120	1	50	2	D	Gastric Cancer
121	1	70	2	N	Gastric Cancer
122	1	70	2	D	Gastric Cancer
123	2	60	2	N	Gastric Cancer
124	2	60	2	D	Gastric Cancer
125	1	55	2	N	Gastric Cancer
126	1	55	2	D	Gastric Cancer
127	1	19	2	N	Gastric Cancer
128	1	19	2	D	Gastric Cancer
132	1	20	2	D	Gastric Cancer
84	1	58	1	N	Gastric Ulcer
85	1	58	1	D	Gastric Ulcer
86	1	64	1	N	Gastric Ulcer
87	1	64	1	D	Gastric Ulcer
88	1	81	1	N	Gastric Ulcer
89	1	81	1	D	Gastric Ulcer
92	1	45	1	N	Gastric Ulcer
93	1	45	1	D	Gastric Ulcer
94	1	65	1	N	Gastric Ulcer
95	1	65	1	D	Gastric Ulcer
102	1	75	1	N	Gastric Ulcer
103	1	75	1	D	Gastric Ulcer
104	1	30	1	N	Gastric Ulcer
105	1	30	1	D	Gastric Ulcer
107	2	36	1	N	Gastric Ulcer
108	2	36	1	D	Gastric Ulcer
90	1	60	2	N	Gastric Ulcer
91	1	60	2	D	Gastric Ulcer
96	2	77	2	N	Gastric Ulcer
97	2	77	2	D	Gastric Ulcer
98	1	66	2	N	Gastric Ulcer
99	1	66	2	D	Gastric Ulcer
100	1	70	2	N	Gastric Ulcer
101	1	70	2	D	Gastric Ulcer
57	1	50	1	N	Marked Gastritis
58	1	50	1	D	Marked Gastritis
59	1	40	1	N	Marked Gastritis
60	1	40	1	D	Marked Gastritis
61	2	40	1	N	Marked Gastritis
62	2	40	1	D	Marked Gastritis
63	1	33	1	N	Marked Gastritis
64	1	33	1	D	Marked Gastritis
65	1	28	1	N	Marked Gastritis
66	1	28	1	D	Marked Gastritis
71	1	38	1	N	Marked Gastritis
72	1	38	1	D	Marked Gastritis
75	1	24	1	N	Marked Gastritis
76	1	24	1	D	Marked Gastritis
77	1	35	1	N	Marked Gastritis
78	1	35	1	D	Marked Gastritis
67	1	26	2	N	Marked Gastritis
68	1	26	2	D	Marked Gastritis
69	2	18	2	N	Marked Gastritis
70	2	18	2	D	Marked Gastritis
73	2	40	2	N	Marked Gastritis
74	2	40	2	D	Marked Gastritis
25	2	40	1	N	Mild Gastritis
26	2	40	1	D	Mild Gastritis
27	1	33	1	N	Mild Gastritis
28	1	33	1	D	Mild Gastritis
33	1	60	1	N	Mild Gastritis
34	1	60	1	D	Mild Gastritis
13	1	35	2	N	Mild Gastritis
14	1	35	2	D	Mild Gastritis
15	1	37	2	N	Mild Gastritis
16	1	37	2	D	Mild Gastritis
17	1	39	2	N	Mild Gastritis
18	1	39	2	D	Mild Gastritis
19	2	50	2	N	Mild Gastritis
20	2	50	2	D	Mild Gastritis
21	2	18	2	N	Mild Gastritis
22	2	18	2	D	Mild Gastritis
23	1	28	2	N	Mild Gastritis
24	1	28	2	D	Mild Gastritis
29	2	80	2	N	Mild Gastritis
30	2	80	2	D	Mild Gastritis
31	1	62	2	N	Mild Gastritis
32	1	62	2	D	Mild Gastritis
39	2	42	1	N	Moderate Gastritis
40	2	42	1	D	Moderate Gastritis
45	2	27	1	N	Moderate Gastritis
46	2	27	1	D	Moderate Gastritis
49	1	40	1	N	Moderate Gastritis
50	1	40	1	D	Moderate Gastritis
53	2	68	1	N	Moderate Gastritis
54	2	68	1	D	Moderate Gastritis
55	2	72	1	N	Moderate Gastritis
56	2	75	1	D	Moderate Gastritis
35	2	63	2	N	Moderate Gastritis
36	2	63	2	D	Moderate Gastritis
37	1	20	2	N	Moderate Gastritis
38	1	20	2	D	Moderate Gastritis
41	2	58	2	N	Moderate Gastritis
42	2	58	2	D	Moderate Gastritis
43	1	35	2	N	Moderate Gastritis
44	1	35	2	D	Moderate Gastritis
47	1	45	2	N	Moderate Gastritis
48	1	45	2	D	Moderate Gastritis
51	1	37	2	N	Moderate Gastritis
52	1	37	2	D	Moderate Gastritis
1	2	45	1	Antrum	Normal Gastric Mucosa
4	1	70	1	Antrum	Normal Gastric Mucosa
5	2	60	1	Antrum	Normal Gastric Mucosa
6	1	40	1	Antrum	Normal Gastric Mucosa
7	2	45	1	Antrum	Normal Gastric Mucosa
9	1	70	1	Corpus	Normal Gastric Mucosa
10	1	28	1	Antrum	Normal Gastric Mucosa
12	1	30	1	Corpus	Normal Gastric Mucosa
2	1	35	2	Antrum	Normal Gastric Mucosa
3	1	45	2	Antrum	Normal Gastric Mucosa
8	1	32	2	Antrum	Normal Gastric Mucosa
11	1	53	2	Corpus	Normal Gastric Mucosa
79	1	62	1	D	PAN Gastritis
80	2	67	1	D	PAN Gastritis
81	1	70	2	D	PAN Gastritis
82	2	57	2	D	PAN Gastritis
83	1	60	1	D	PAN Gastritis

## Sheet: HE
Sr.No	H. Pylori Load Antrum None=1, Mild=2, Moderate=3, Marked=4	Neutrophil Infiltration Antrum None=1, Mild=2, Moderate=3, Marked=4	Mononuclear Cell Infilteration Antrum None=1, Mild=2, Moderate=3, Marked=4	Atrophy Antrum None=1, Mild=2, Moderate=3, Marked=4	Atypia Antrum None=1, Mild=2, Moderate=3, Marked=4	Metaplasia Antrum None=1, Mild=2, Moderate=3, Marked=4	Displasia Antrum None=1, Mild=2, Moderate=3, Marked=4	Inflamation Antrum Absence=1, Presence Mild=2, Presence Moderate=3, Presence Marked=4	Gastritis Antrum 1=None, Acute=2, Chronic=3, Atrophic=4	Ulceration Antrum Absence=1, Presence Mild=2, Presence Moderate=3, Presence Marked=4	Eosinophilia Antrum Present=1, Absent=2
1
2
3
4	1	1	1	2	1	2	1	1	2	1	2
5
6	1	1	3	1	1	2	1	2	2	1	2
7
8	1	1	2	1	1	1		2	2	1	2
9	1	1	1	3	1	1	1	3	2	1	2
10
11	2	2	4	2	1	2	1	4	3	1	1
12	1	1	2	1	1	1	1	2	3	1	2
13	2	3	4	2	1	1	1	4	3	1	1
14	2	1	2	1	1	1	1	2	2	1	2
15	1	1	2	1	1	1	1	2	2	1	2
16	2	2	2	2	1	1	1	2	3	1	2
17	2	2	3	1	1	1	1	3	3	1	2
18	1	1	2	1	1	1	1	2	3	1	2
19	2	1	4	1	1	1	1	4	3	1	2
20	2	1	1	1	2	2	1	1	1	1	2
21	2	2	2	1	1	2	1	2	3	1	2
22	2	2	3	1	1	1	1	3	3	1	2
23	2	2	3	2	1	1	1	3	3	1	2
24	1	1	2	1	1	1	1	2	3	1	2
25	1	1	1	1	1	1	1	1	1	1	2
26	2	2	2	1	1	1	1	2	2	1	2
27	2	1	3	1	1	1	1	3	3	1	2
28	1	2	4	1	2	1	1	4	3	1	2
29	1	1	1	1	2	1	1	1	4	1	2
30	1	1	3	1	1	1	1	3	3	1	1
31	1	1	2	1	1	1	1	2	3	1	2
32	2	1	2	1	1	1	1	2	3	1	1
33	1	1	3	2	2	1	1	3	3	1	2
34	1	1	3	2	1	1	1	1	2	1	2
35	2	1	4	2	1	1	1	4	3	1	2
36	2	2	2	1	1	1	1	2	3	1	1
37	1	1	3	1	1	1	1	3	3	1	1
38	2	1	1	1	2	1	1	1	4	1	2
39	2	2	4	2	1	1	1	4	4	1	2
40	1	1	3	1	2	1	2	3	3	1	2
41	1	1	3	2	1	1	1	3	3	1	2
42	1	1	3	2	1	1	1	3	3	1	2
43	1	1	2	1	1	1	1	2	3	1	2
44	2	1	4	1	1	1	1	4	3	1	1
45	2	1	3	1	1	1	1	3	3	1	1
46	1	2	4	1	1	1	1	4	3	1	2
47	1	1	2	1	1	1	1	2	3	1	2
48	2	1	4	1	1	1	1	4	3	1	2
49	1	1	3	1	1	1	1	3	3	1	1
50	1	1	3	1	1	1	1	3	3	1	2
51	1	1	3	1	1	1	1	3	3	1	2
52	1	1	2	1	2	1	1	2	3	1	2
53
54	2	2	2	2	1	1	1	2	4	1	1
55	1	1	1	1	1	1	1	1	1	1	2
56	2	2	3	1	1	1	1	3	3	1	2
57	1	1	3	1	1	1	1	3	3	1	2
58	1	1	3	1	2	1	1	3	3	1	2
59	1	1	3	1	2	1	3	3	3	1	2
60	1	1	2	2	1	1	1	2	3	1	2
61	2	2	3	1	2	1	1	2	3	1	2
62	1	1	3	1	1	1	1	3	3	1	2
63	2	2	1	1	2	1	1	1	1	1	2
64	2	2	2	1	2	1	1	2	3	1	2
65	2	1	4	2	2	1	1	4	3	1	2
66	1	1	3	1	1	1	1	3	3	1	2
67	2	2	2	2	1	1	1	2	2	1	2
68	1	1	3	2	1	1	1	3	3	1	2
69	1	1	3	1	1	1	1	3	3	1	1
70	2	1	4	1	1	1	1	4	3	1	2
71	1	1	1	1	1	1	1	1	1	1	2
72	1	2	3	1	1	1	1	3	2	1	2
73	2	1	3	1	1	1	1	3	3	1	1
74	2	1	2	1	1	1	1	2	3	1	1
75
76	2	2	4	1	1	1	1	4	3	1	2
77	2	1	2	1	1	1	1	2	3	1	2
78	2	1	2	1	1	1	1	2	3	1	2
79	1	2	4	2	1	1	1	4	3	1	2
80	2	2	3	1	1	1	1	3	2	1	1
81	1	1	2	2	1	1	1	2	3	1	2
82	2	2	3	2	1	1	1	3	3	1	2
83	1	2	3	2	1	1	1	3	3	1	2
84	1	1	3	2	2	1	1	3	3	1	2
85	2	2	3	1	2	1	2	3	3	1	2
86	1	2	3	2	1	1	1	3	3	1	2
87	1	2	3	2	2	1	1	3	3	1	1
88	2	1	2	2	1	1	1	2	3	1	2
89	1	1	3	2	1	1	1	3	3	1	2
90	1	1	1	1	1	1	1	1	3	1	2
91	2	1	4	2	1	1	1	4	3	1	1
92	1	1	3	1	1	1	1	3	3	1	2
93	2	1	3	2	1	1	1	3	3	1	2
94	1	1	3	1	1	1	1	3	3	1	2
95	1	1	2	2	1	1	1	2	3	1	2
96	2	2	3	2	1	1	2	3	3	1	2
97	1	1	3	1	1	1	1	3	3	1	2
98	1	2	4	2	1	1	1	4	3	2	1
99	1	1	2	1	1	1	1	2	3	1	2
100	1	1	2	1	1	1	1	2	3	1	1
101	2	1	1	1	1	1	1	1	3	1	2
102	1	2	2	1	1	1	1	2	3	1	2
103	2	1	3	1	1	1	1	3	3	1	1
104	2	1	3	1	1	1	1	3	3	1	2
105	2	1	4	2	1	1	1	4	3	1	2
106	1	1	2	1	1	1	1	2	3	1	2
107	2	1	4	1	1	1	1	4	3	1	1
108	3	3	2	2	1	1	1	3	3	1	2
109	1	1	1	1	1	1	1	1	2	1	2
110	1	1	1	1	1	1	1	1	1	1	2
111
112	2	1	2	1	1	1	1	2	3	1	2
113	3	1	3	2	1	1	1	3	3	1	2
114	2	1	3	2	1	1	1	3	3	1	2
115	1	1	2	1	1	1	1	2	3	1	2
116	1	1	2	1	1	1	1	2	3	1	2
117	1	1	2	1	1	1	1	3	3	1	2
118	2	1	3	1	1	1	1	3	3	1	2
119	2	1	3	2	1	1	1	3	3	1	2
120	1	1	3	1	1	1	1	3	3	1	2
121	1	1	3	1	1	1	1	3	3	1	1
122	1	1	3	1	1	1	1	3	3	1	2
123
124	2	1	3	1	1	1	1	3	3	1	2
125	2	1	4	2	1	1	1	4	3	1	2
126	1	1	3	1	1	1	1	3	3	1	2
127
128
129
130
131
132	2	2	4	1	1	1	1	4	2	1	2
133	1	1	1	1	1	1	1	1	1	1	2
134	2	1	3	1	1	1	1	3	3	1	2
135	2	1	3	1	1	1	1	3	3	1	1
136
137
138	2	2	3	1	1	1	1	3	3	1	1
139	1	1	1	1	1	1	1	1	1	1	2
140	2	1	3	1	1	1	1	3	3	1	2
141	2	1	3	1	1	1	1	3	3	1	1
142	1	1	3	1	1	1	1	3	3	1	2
143	2	2	3	1	1	1	1	3	3	1	1
144	1	1	2	1	1	1	1	2	3	1	2
145	1	1	3	1	1	1	1	3	3	1	2
146	2	1	3	1	2	1	3	3	3	1	2
147	1	1	2	1	1	1	1	3	3	1	2
148	1	1	3	1	1	1	1	3	3	1	2
149	1	1	3	1	1	1	1	3	3	1	2
150
151	1	1	3	1	1	1	1	3	3	1	2
152
153	1	1	3	1	2	1	2	3	3	1	2
154	1	1	3	1	1	1	1	3	3	1	2
155	1	1	3	1	1	1	1	3	3	1	2
156	1	1	3	1	1	1	1	3	3	1	2
157	1	1	2	1	2	1	1	2	3	1	2
158	1	1	3	1	1	1	1	3	3	1	2
159	1	1	2	1	1	1	1	2	3	1	2
160
161
162	2	1	3	2	2	1	3	3	3	1	2
163	1	1	2	1	2	1	1	2	3	1	2
164	1	1	2	1	1	1	1	2	3	1	2
165	2	1	2	1	1	1	1	2	3	1	2
166
167
168
169
170
171
172
173	1	1	1	1	2	1	1	4	3	1	2
174	1	1	3	1	1	1	1	3	3	1	2
175	2	2	3	1	2	1	1	3	2	1	1
176	1	1	3	1	1	1	1	3	3	1	1
177	1	1	3	1	1	1	1	3	2	1	2
178	1	1	3	1	1	1	1	3	3	1	1
179
180	1	1	2	1	1	1	1	1	3	1	2
181	1	1	4	1	1	1	1	4	3	1	2
182	2	1	4	2	1	1	1	1	3	1	2
183
184	1	1	2	1	1	1	1	2	3	1	2
185	2	1	3	1	2	1	1	3	3	1	1
186	1	1	2	1	2	1	1	2	2	1	2
187	1	1	3	1	1	1	1	3	3	1	2
188
189	1	1	2	1	1	1	1	2	3	1	2
190	2	1	3	1	4	1	1	3	3	1	2
191	1	1	2	1	1	1	1	2	3	1	2
192	2	1	3	2	1	1	1	3	3	1	2
193	1	1	3	2	1	1	1	3	3	1	2
194	1	1	2	1	1	1	1	2	3	1	2
195	1	1	1	1	1	1	1	1	1	1	2
196	1	1	1	1	1	1	1	1	1	1	2
197	1	1	3	1	1	1	1	3	3	1	2
198	2	1	3	1	1	1	1	3	3	1	2
199	1	1	3	1	1	1	1	3	3	1	2
200	1	1	3	1	1	1	1	3	3	1	2
201
202	1	1	3	1	1	1	1	3	3	1	2
203
204
205	1	1	2	1	1	1	1	1	3	1	2
206	1	1	2	1	1	1	1	2	3	1	2
207	1	1	1	1	3	1	4	1	1	1	2
208	2	1	3	1	2	1	1	3	3	1	2
209	2	2	4	2	2	1	1	4	3	1	2
210	1	1	3	1	1	1	1	3	3	1	2
211	1	1	3	1	4	1	1	3	3	1	2
212	1	1	3	1	2	1	1	3	3	1	2
213	1	1	2	1	1	1	1	2	3	1	1
214	1	1	2	1	1	1	1	2	3	1	2
215	1	1	2	1	1	1	1	2	3	1	2
216
217	1	1	4	1	1	1	1	4	3	1	2
218
219	2	1	1	2	1	1	1	1	2	1	2
220
221	1	1	2	1	1	1	1	2	3	1	2
222	1	1	2	1	1	1	1	2	3	1	2
223	1	1	3	1	1	1	1	3	3	1	2
224	2	2	3	1	1	1	1	3	3	1	2
225	1	1	2	1	1	1	1	2	1	1	2
226
227	2	3	2	1	1	1	1	3	2	1	2
228
229
230
231
232
233
234
235	1	1	3	1	1	1	1	3	3	1	1
236	1	1	4	1	1	1	1	4	3	1	2
237
238
239	1	1	2	1	1	1	1	2	3	1	2
240	1	1	3	1	1	1	1	3	3	1	2
241
242	1	1	3	1	1	1	1	3	3	1	2
243
244
245
246	2	1	4	1	1	1	1	4	3	1	1
247
248	1	1	4	1	1	1	1	4	3	1	2
249	1	1	2	1	1	1	1	2	3	1	2
250	1	2	4	1	1	1	1	4	3	1	2
251	3	4	3	1	1	1	1	4	3	1	1
252	1	3	2	1	1	1	1	3	3	1	1
253
254
255	1	1	2	1	1	1	1	2	3	1	2
256	1	1	3	1	1	1	1	1	1	1	2
257
258	1	1	3	1	1	1	1	1	1	1	2
259
260
261	2	3	2	1	1	1	1	1	1	1	2
262
263
264
265
266
267
268	1	2	2	1	1	1	1	1	1	1	2
269	1	1	3	1	1	1	1	1	1	1	2
270	1	2	3	1	1	1	1	1	1	1	2
271	2	2	4	1	1	1	1	1	1	1	2
272	1	2	3	1	1	1	1	1	1	1	1
273	1	2	3	1	1	1	1	1	1	1	1
274	1	2	2	1	1	1	1	1	1	1	2
275	1	3	3	1	1	1	1	1	1	1	2
276
277
278
279
280
281
282
283
284
285
286
287	2	2	3	2	1	1	1	3	3	1	2
288
289
290
291
292	2	1	1	1	1	1	1	3	3	1	2
293
294
295
296
297
298
299
300
301	2	3	3	2	1	1	1	3	3	1	2
302
303
304
305
306
307
308
309
310
311
312
313
314	1	1	1	1	1		1	3	1	1	1
315
316	2	1	1	1	1	1	1	3	3	1	1
317
318	2	2	2	1	1	1	1	3	3	1	2
319	2	3	3	2	1	1	1	3	3	1	2
320
321	2	2	3	2	1	1	1	3	3	1	2
322
323	1	1	1	1	1	1	1	2	1	1	1
324
325
326
327
328
329	2	2	2	2	2	1	1	3	3	1	2
330
331
332
333
334	2	1	1	1	1	1	1	2	2	1	2
335	1	1	1	1	1	1	1	2	2	1	2
336
337
338
339
340
341

## Sheet: Venn T GCvsNGM and HPpD
1	2	3	4	5	6	7
GC HPpD down	GC up	GC down	GC HPpD up	GC HPpD down	GC HPpD down	GC HPpD up
				GC up	GC down	GC up
P06576	P62280	Q15118	P21399	Q69YH5	P02768	P01024
Q562R1	P62241	Q6NVY1	P54707		P11021	P11678
P19338	P26373	P62244	Q02252		Q9P2E9	Q92841
P28838	P06733	P63220	P07339		P60709	P31150
Q15084	Q96Q83	P23396	P46777		P35609	P05164
P14550	P27482	P05387	P10253		Q7Z406	P17844
P43304	P43155	P35268	Q9BUJ2		P01876	P09327
O75390	P49913	O95433	Q96QK1		P13637	P54136
P0DOX6	O75794	O75608	P46781		P07197	P13647
P52895	P29373	Q9NZK5	P41252		Q13228	Q14980
O60547	A5D8W1	P40123	P35232		Q9NZ08	P49411
P20742	Q86WR0	Q9NX46	Q9UBQ7		P04843	P01011
Q9UIW2	Q96M83	Q8NHP1	Q9Y6Q5		P50990	P17948
P60660	P02747	Q02952	Q8IVG5		P30838	P01834
P04844	O75367	P00326	Q9UQE7		P27797	Q9NSB2
P12931	Q14004	Q6NUM9	Q14435		Q86VP6	P39656
Q8N1A0	P14854	P0DUB6	Q6NUN0		P19012	Q58FG1
P42356	O00483	Q9P2S6	P02765		P24752	P23229
P61163	Q8NEE6	P53680	Q99469		P07814	Q96AG4
P43034	Q9H2F5	Q9ULZ3	Q9UKK9		P54652	P60981
P21397	Q06828	P04424	Q9P0W8		O00391	P54920
Q96SQ9	P09382	A9YTQ3	Q16576		P17655	Q6XQN6
P42025	Q04609	Q9UBB4	P09543		Q13310	Q16762
P19404	P07203	O43681	O60312		P42330	P05109
P62140	O75311	O75531	P46778		Q96AE4	A8K7I4
P35580	P63096	Q9BXK5	Q8WXW3		P07196	P49961
P19823	P29992	Q13425	Q15646		P63010	Q9NUJ1
Q9NR31	P20719	P53004	Q13867		Q9NZN4	P49590
Q9NR28	A6NJ46	O15382	Q8N910		Q16851	P36952
Q9NP72	P14735	Q68DU8	Q8NAP1		P16219	P55145
Q6YN16	Q9UG01	P12830			Q15365	Q86W56
P11055	Q53GT1	P27824			Q99497	P29508
P05129	P04259	P21926			Q8N163	P0DMM9
Q14995	Q8IVT5	Q9BRQ4			Q14126	Q8IYT4
Q92688	P55268	P23528			Q99832	Q53FA7
Q9H9B4	Q9NS86	Q8IYX3			P26232	P30711
P22681	Q8IWC1	P39060			Q9BS26	P40429
Q9Y285	Q9HCC0	Q9NZB2			P25789	P12004
O14981	O75121	P11802			P61026	Q96LB3
Q12864	Q01538	P00167			P51648	Q5TCS8
O60841	O95865	Q9UKG1			P14314	P48736
Q96BM9	P43490	P51530			P00751	O95394
P62316	Q9Y266	P25685			Q96CX2	Q96IQ7
Q96C11	Q9NTK5	Q6P3W2			P17516	P04181
Q9Y617	Q9NRP0	Q9Y673			P09471	P14324
Q7Z7J9	Q6P4A8	Q05193			Q8IZP2	P62314
Q9UQR0	Q9NUJ7	P13804			P12109	P22061
Q8TDQ7	O95758	P30084			Q16881	Q68D86
Q99569	O43143	P60842			Q96NY7	Q9NPJ3
Q7RTR0	Q9H3G5	O43324			P21796	Q8TDL5
Q14155	Q99873	O15371			P40227	O96000
Q99685	Q96CP6	O15372			O00750	P13928
Q9NPA3	Q9UKK3	Q9BX63			P08754	Q14139
P16083	Q6PL24	Q8N3Y1			P01877	Q15643
	P35247	P17931			P22626	O14757
	P36888	Q8N335			P60900	P46976
	Q6IQ49	Q9H4G4			Q8WXF1	Q14258
	P42696	O60812			Q16543	Q16629
	Q9Y265	B7ZW38			Q99536	Q9H0N0
	Q9UNH7	P52790			P07686	P12110
	O15056	P37235			P10155	P23946
	Q9NX95	Q71DI3			P27348	P48304
	Q5H9L2	P0DOX8			P54868	Q8IYB4
	Q05209	Q8TEX9			Q15907	P28676
		P23677			P62879	Q96MY1
		P17936			Q9BY44	Q5SSJ5
		Q7Z3Y8			Q58FG0	O95996
		P33176			P48643	Q3ZCV2
		O43451			P18085	A0A0A0MRZ8
		Q96DY7			O00748	P20160
		O00264			P04004	Q9NP08
		P20774			Q9H4M9	Q9BUA6
		Q969H8			Q149M9	O60551
		O43678			Q13126	Q6ZSC3
		Q16798			Q32P51	Q9NQ94
		O00712			P54578	A0A0C4DH43
		Q5VU65			Q9UFN0	Q99757
		Q99733			P16144	A2A2Z9
		P36551			P06703	Q9BSU3
		Q9BZ23			P24534	P04035
		O00151			P28070	Q96QE5
		P46019			P36578	Q15120
		P00747			Q96T23	Q9NR20
		Q86SR1			Q9H0C2	A0A075B6I9
		P0CG39			O75436	P09630
		Q99436			P11215	Q9BUG6
		Q8N0U4			Q9NZA1	Q52M93
		Q5JR12			P46782	Q5SWW7
		P61619			Q16401	Q9NRM6
		Q96C36			Q99728	Q9UKT9
		P47736			P46439	P12104
		P52565			Q9BWD1	O95628
		Q5VT97			Q02878	Q9HAT1
		Q92888			B2RXH8	P01602
		O15085			Q93084
		Q08J23			Q96HC4
		Q9BQ04			Q96C45
		O15127			Q04837
		Q9BQE4			P07741
		Q01130			Q99880
		Q13596			P50416
		Q15020			P39687
		P49675			Q9NYV4
		O95347			Q02338
		O15079			P55157
		P17987			Q29RF7
		Q96LM6			Q9UJS0
		Q8NDW8			P46783
		Q5W5X9			Q01105
		Q9UNN4			Q14532
		P30048			P02760
		Q5JU69			P48448
		Q15543			Q9NSE4
		Q9Y4P3			O60664
		Q15631			Q92830
		Q6PEY2			O76009
		Q9GZM7			P07998
		Q05086			Q9Y394
		Q9NZ01			O75821
		Q02641			O95837
		O00534			Q16512
		Q9UI12			Q92526
		P12956			Q9GZT8
		P67809			Q8NCI6
					P09110
					P48739
					Q7Z2Y5
					P16233
					Q12852
					P40394
					Q9UBY0
					Q9P0V9
					Q99456
					Q16822
					Q96AB3
					Q13905
					Q15233
					Q96QR8
					P02100
					Q15404
					A2VDJ0
					Q9NP81
					P47985
					P54727
					Q9Y2X3
					O15068
					P42765
					P26885
					P68431
					P21964
					Q9HB71
					P19474
					P49903
					Q6P474
					O76094
					P30519
					Q6KCM7
					A0A0B4J2D5
					Q76MJ5
					Q8N998
					P50213
					A0A0C4DH31
					Q9UBF2
					Q9H008
					P05386
					Q01831
					Q6NXR4
					P32456
					Q16718
					Q00653
					O94826
					O43169
					Q9BZJ3
					Q9Y3B3
					Q9H6N6
					Q9H3N1
					O76015
					Q8TF20
					Q9UKM9
					P40616
					Q66LE6
					Q8IZ83
					Q14019
					Q8TD16
					A6NHQ2
					B5MCY1
					P40967
					O15260
					P45954
					Q9P1Y6
					Q9UKY3
					P48553
					Q8NHV9
					Q9UL26
					P31751
					Q86YR6
					O94927
					Q99538
					Q9H9C1
					P36402
					O75363
					Q3KRA6
					A0A0C4DH35
					Q99759
					Q9Y253
					Q9UI09
					Q92734
					Q8NI37
					Q68DX3
					Q9Y6M9
					Q8WYA0
					Q96MI9
					O75208
					P54802
					O94913
					P0DJI8
					Q5TA31
					Q6ZVZ8
					P22079
					Q8NBX0
					P63167
					Q5VXU3
					Q6JQN1
					O75460
					Q9BVS4
					Q6UXH1
					Q6PL18
					Q9BV20
					Q8N8Z6
					O75764
					Q9BZK8
					Q14938
					P56851
					Q9NSB4
					Q3KP31
					P01563
					Q9UNN8
					P42166
					Q7Z4H8
					Q15306
					Q6P1K2
					Q9H7Z7
					Q15054
					Q9Y232
					Q9UIK4
					O15392
					P50583
					O14490
					Q96CN9
					P62753
					Q8N9M1
					P60468
					Q8IZL8
					P48740
					Q96N03
					Q86SG4
					Q8TCQ1
					A6NFE2
					Q8WVF1
					Q96DE0
					Q9P287
					A0A5B7
					O15457
					Q7M4L6
					Q1T7F1
					A1L390
					Q03701
					Q9NQ48
					Q32MZ4
					A8MV81
					Q02809
					P20290
					O75865
					Q8NFA2
					Q14576
					Q9BYD6
					Q09428
					Q96HA8

## Sheet: Venn T column2
Accession	Peptide count	Unique peptides	Confidence score	Anova (p)	q Value	Max fold change	Power	Highest mean condition	Lowest mean condition	Mass	Description	Spalte90	Spalte89	2	3	4	5	6	7	8	9	10	11	12	13	109	110	111	112	115	116	119	120	121	122	125	127	128	131	132	133	Spalte1	Spalte2	Spalte3	Spalte4	Spalte5	Spalte6	Spalte7	Spalte8
P06733	84	27	731.976	0.027795	0.0872329	4.80778	0.620717	GC	NGM	47511.2	Alpha-enolase OS=Homo sapiens OX=9606 GN=ENO1 PE=1 SV=2	Overexpression in GC	https://doi.org/10.3389/fgene.2020.614726	833.039	2857.39	1254.83	26365.8	972.77	1437.48	1503.95	353.97	2609.97	1027.73	4153.08	8146.5	4286	884.758	2595.49	114407	3135.65	1824.91	2498.2	1376.43	8180.5	68854.7	2996.05	6179.28	29751.1	31914.1	2694.48	48662		Alpha-enolase OS	Homo sapiens OX	9606 GN	ENO1	P06733
P04259	54	1	487.51	0.0483281	0.120547	5.73853	0.522297	GC	NGM	60352.2	Keratin_ type II cytoskeletal 6B OS=Homo sapiens OX=9606 GN=KRT6B PE=1 SV=5			0	2.63127	0	10.5854	0	8.24993	0	0	52.1465	19.2472	22.2631	60.9685	163.958	27.3078	0	267.842	232.71	12.6109	23.1492	42.3875	22.1413	0	403.339	71.7768	13.5276	3.91587	62.6794	0		Keratin_ type II cytoskeletal 6B OS	Homo sapiens OX	9606 GN	KRT6B	P04259
O43143	36	5	211.361	0.0167821	0.0603071	3.14668	0.700612	GC	NGM	91731.4	Pre-mRNA-splicing factor ATP-dependent RNA helicase DHX15 OS=Homo sapiens OX=9606 GN=DHX15 PE=1 SV=2			968.106	2328.05	1353.41	2342.81	680.976	1236.87	1129.85	485.565	1075.82	1202.52	1861.83	1023.5	2611.51	5758.27	3439.66	314.295	1254.46	6921.74	2925.87	2854.14	4047.52	1403.5	1390.94	1483.36	21122.4	7486.66	1269.09	1542.29		Pre-mRNA-splicing factor ATP-dependent RNA helicase DHX15 OS	Homo sapiens OX	9606 GN	DHX15	O43143
P43490	32	11	205.766	0.0319639	0.0954499	52.9932	0.596813	GC	NGM	55806.3	Nicotinamide phosphoribosyltransferase OS=Homo sapiens OX=9606 GN=NAMPT PE=1 SV=1	Overexpression in GC	https://doi.org/10.1016/j.pharmthera.2015.02.004	0.219816	5.25284	3.63311	7.74455	0	3.42464	29.0738	0	0	0	0	0	252.867	0	0	7.94211	389.393	0	0	0	0	5.48488	14.2501	57.2587	149.879	1186.65	47.3104	1375.83		Nicotinamide phosphoribosyltransferase OS	Homo sapiens OX	9606 GN	NAMPT	P43490
P63096	29	1	220.854	0.0217358	0.0734736	2.79155	0.660963	GC	NGM	40931.4	Guanine nucleotide-binding protein G(i) subunit alpha-1 OS=Homo sapiens OX=9606 GN=GNAI1 PE=1 SV=2			150.203	46.5899	59.2195	115.622	945.425	111.818	80.1219	429.619	65.998	161.487	160.616	115.429	324.509	340.24	290.868	146.755	407.671	191.292	776.89	1586.75	114.449	581.31	2792.42	132.46	65.426	458.792	80.1875	799.813		Guanine nucleotide-binding protein G(i) subunit alpha-1 OS	Homo sapiens OX	9606 GN	GNAI1	P63096
O75367	28	7	162.274	0.0238913	0.0787369	3.04643	0.645772	GC	NGM	39788.2	Core histone macro-H2A.1 OS=Homo sapiens OX=9606 GN=MACROH2A1 PE=1 SV=4			310.428	411.332	376.627	238.192	417.87	397.736	341.602	30.5629	304.949	323.107	408.457	280.925	780.968	660.427	109.033	130.328	717.376	989.191	1269.97	2364.75	1104.35	4893.4	379.628	459.6	584.405	453.288	442.065	266.22		Core histone macro-H2A.1 OS	Homo sapiens OX	9606 GN	MACROH2A1	O75367
Q9NTK5	26	8	170.723	0.0279381	0.0875381	2.86188	0.619851	GC	NGM	44971.7	Obg-like ATPase 1 OS=Homo sapiens OX=9606 GN=OLA1 PE=1 SV=2			116.864	71.4125	60.7854	99.4584	138.245	167.551	108.413	19.2412	172.806	48.8152	53.57	45.2625	131.395	190.322	92.3478	8.79337	193.269	459.862	713.032	581.678	50.2574	424.245	317.862	288.572	225.694	85.6488	108.346	335.353		Obg-like ATPase 1 OS	Homo sapiens OX	9606 GN	OLA1	Q9NTK5
P09382	24	11	159.97	0.0373346	0.10393	3.17975	0.569442	GC	NGM	15057.9	Galectin-1 OS=Homo sapiens OX=9606 GN=LGALS1 PE=1 SV=2			938.589	304.653	595.253	249.659	1149.94	701.481	507.324	519.891	1342.77	871.19	581.406	1662.85	4063.02	678.783	1019.04	411.339	11005.7	3649.53	1154.21	3792.71	561.315	1136.71	1832.29	2949.48	316.685	559.978	479.218	6348.8		Galectin-1 OS	Homo sapiens OX	9606 GN	LGALS1	P09382
Q9Y265	22	5	132.595	0.0309717	0.0938165	2.9023	0.602268	GC	NGM	50570.3	RuvB-like 1 OS=Homo sapiens OX=9606 GN=RUVBL1 PE=1 SV=1			3506.16	2375.97	2957.86	11561	2556.8	16973.4	2726.34	1230.31	16440	25322	4105.15	34371.2	18852.6	67823.8	6128.25	2724.66	10337.4	17948.5	62070.1	146910	60356.2	22393.6	24325.9	7286.88	9492.6	14350.4	2931.02	6403.79		RuvB-like 1 OS	Homo sapiens OX	9606 GN	RUVBL1	Q9Y265
O95758	21	8	139.96	0.00637658	0.0352684	3.96833	0.822614	GC	NGM	59974.8	Polypyrimidine tract-binding protein 3 OS=Homo sapiens OX=9606 GN=PTBP3 PE=1 SV=2			94.6391	55.311	104.141	37.6135	120.545	223.402	209.556	91.4066	94.7562	302.579	389.602	131.623	244.454	100.03	392.283	1807.42	294.41	172.222	791.511	288.415	524.747	2772.05	1065.2	585.184	354.942	54.5951	291.137	77.3251		Polypyrimidine tract-binding protein 3 OS	Homo sapiens OX	9606 GN	PTBP3	O95758
P62241	20	7	130.471	0.0266624	0.085363	2.39385	0.627693	GC	NGM	24490.3	40S ribosomal protein S8 OS=Homo sapiens OX=9606 GN=RPS8 PE=1 SV=2			139.234	372.176	182.265	216.323	203.99	102.936	169.462	0	279.462	73.3453	44.5479	128.671	1334.78	277.399	96.5779	313.962	160.946	56.3792	258.451	660.622	105.11	501.986	362.477	376.529	394.075	402.765	471.31	330.654		40S ribosomal protein S8 OS	Homo sapiens OX	9606 GN	RPS8	P62241
Q9HCC0	19	2	107.985	0.0489785	0.121692	11.8901	0.519804	GC	NGM	61846.5	Methylcrotonoyl-CoA carboxylase beta chain_ mitochondrial OS=Homo sapiens OX=9606 GN=MCCC2 PE=1 SV=1	MCCC2 (MCCB) overexpress in CRC	DOI: 10.1016/j.yexmp.2020.104428	38.1884	24.472	0	8.46876	10.2415	2.39293	0	0	6.056	0	0	112.75	185.189	0	0	0	94.9183	582.745	24.7799	457.908	0	0	16.5379	138.092	149.348	251.716	702.14	608.059		Methylcrotonoyl-CoA carboxylase beta chain_ mitochondrial OS	Homo sapiens OX	9606 GN	MCCC2	Q9HCC0
O95865	18	3	154.288	0.0111246	0.0474891	6.24846	0.757602	GC	NGM	29929	N(G)_N(G)-dimethylarginine dimethylaminohydrolase 2 OS=Homo sapiens OX=9606 GN=DDAH2 PE=1 SV=1			5.81381	1.47338	2.92125	51.6835	7.33777	15.2167	2.65421	3.60392	2.1738	19.3758	3.42964	3.18093	9.27819	6.9245	7.08428	187.185	9.95619	10.0633	324.752	33.1851	182.111	142.596	14.4761	9.65679	20.6328	25.4796	2.62067	4.29357		N(G)_N(G)-dimethylarginine dimethylaminohydrolase 2 OS	Homo sapiens OX	9606 GN	DDAH2	O95865
P29992	16	5	78.7301	0.00665546	0.0358035	4.23816	0.818105	GC	NGM	42408.6	Guanine nucleotide-binding protein subunit alpha-11 OS=Homo sapiens OX=9606 GN=GNA11 PE=1 SV=2			120.818	41.6363	55.2059	25.3857	194.495	62.8407	82.4298	2158.16	24.1497	75.4832	765.236	56.469	1050.16	121.039	8950.8	75.4655	1389.24	227.01	217.467	1320.18	4134.95	532.798	186.632	226.671	324.847	111.762	153.908	1672.31		Guanine nucleotide-binding protein subunit alpha-11 OS	Homo sapiens OX	9606 GN	GNA11	P29992
Q9UG01	16	4	92.5565	0.00446851	0.0284222	2.47115	0.85701	GC	NGM	199344	Intraflagellar transport protein 172 homolog OS=Homo sapiens OX=9606 GN=IFT172 PE=1 SV=2			511.65	616.944	491.577	1715.14	284.304	492.918	453.792	5.81367	1685.41	272.422	248.548	2666.13	1135.01	1960.42	4606.27	1503.57	1675.82	1426.15	1324.78	1114.41	7623.41	800.506	1731.59	1145.88	820.183	2101.4	932.726	1216.66		Intraflagellar transport protein 172 homolog OS	Homo sapiens OX	9606 GN	IFT172	Q9UG01
P14735	15	3	74.6967	0.0160098	0.058412	4.65431	0.707523	GC	NGM	118767	Insulin-degrading enzyme OS=Homo sapiens OX=9606 GN=IDE PE=1 SV=4			140.809	358.176	155.963	220.174	101.682	393.478	204.447	30.8468	291.525	491.406	242.253	431.547	954.094	2182.04	90.1196	1009.01	714.502	347.307	333.614	627.37	1164.74	101.296	329.729	267.081	132.518	1903.33	718.595	8128.55		Insulin-degrading enzyme OS	Homo sapiens OX	9606 GN	IDE	P14735
P26373	15	5	94.7151	0.0112319	0.04755	4.69436	0.756358	GC	NGM	24318.5	60S ribosomal protein L13 OS=Homo sapiens OX=9606 GN=RPL13 PE=1 SV=4			456.234	216.962	437.398	188.961	715.104	265.912	282.597	852.357	166.241	198.563	463.544	74.272	753.641	918.555	897.169	732.262	703.976	695.458	396.468	1930.83	5427.9	11004.9	582.138	810.209	163.787	547.938	78.7922	1383.89		60S ribosomal protein L13 OS	Homo sapiens OX	9606 GN	RPL13	P26373
P36888	14	4	89.427	0.0154323	0.0568485	2.26469	0.712845	GC	NGM	114786	Receptor-type tyrosine-protein kinase FLT3 OS=Homo sapiens OX=9606 GN=FLT3 PE=1 SV=2		https://www.ncbi.nlm.nih.gov/pmc/articles/PMC4087885/	2110.93	1080.12	1619.35	1340.54	556.144	839.638	1656.92	221.464	1401	1443.97	169.073	2266.33	1998.6	2335.58	3987.11	259.947	1469.25	713.994	2123.03	5377.96	2493.98	7124.46	2542.63	1970.38	4491.34	3505.19	2864.8	1146.28		Receptor-type tyrosine-protein kinase FLT3 OS	Homo sapiens OX	9606 GN	FLT3	P36888
Q05209	14	2	81.0742	0.0310947	0.093883	2.6106	0.601585	GC	NGM	88961.9	Tyrosine-protein phosphatase non-receptor type 12 OS=Homo sapiens OX=9606 GN=PTPN12 PE=1 SV=3			79.4232	58.179	141.821	32.8634	105.435	122.727	52.7515	9.77313	36.1358	61.3114	81.1027	25.3305	40.0029	267.18	63.0068	86.1974	293.581	268.606	168.057	395.11	99.2774	6.66169	205.592	348.071	98.7737	83.0423	314.856	70.4817		Tyrosine-protein phosphatase non-receptor type 12 OS	Homo sapiens OX	9606 GN	PTPN12	Q05209
P14854	13	5	82.254	0.0109762	0.0470663	2.58454	0.759335	GC	NGM	10420.5	Cytochrome c oxidase subunit 6B1 OS=Homo sapiens OX=9606 GN=COX6B1 PE=1 SV=2			216.951	277.84	418.544	203.224	241.951	526.207	470.449	334.851	394.705	522.733	243.323	437.512	843.585	769.005	668.707	2353.93	1656.11	918.463	328.324	830.845	1171.38	2802.66	480.714	432.861	239.155	785.55	386.386	110.006		Cytochrome c oxidase subunit 6B1 OS	Homo sapiens OX	9606 GN	COX6B1	P14854
P55268	13	1	65.7665	0.0377863	0.10446	Infinity	0.56729	GC	NGM	203110	Laminin subunit beta-2 OS=Homo sapiens OX=9606 GN=LAMB2 PE=1 SV=2			0	0	0	0	0	0	0	0	0	0	0	0	0	15.9898	0	0	29.1079	189.688	0	0	0	28.4125	0	0	0	26.0358	0	0		Laminin subunit beta-2 OS	Homo sapiens OX	9606 GN	LAMB2	P55268
Q14004	13	2	89.8236	0.0358297	0.101823	160.509	0.576771	GC	NGM	165665	Cyclin-dependent kinase 13 OS=Homo sapiens OX=9606 GN=CDK13 PE=1 SV=2			0	0	15.6191	0	0	0	0	0	0	0	0	0	9.1061	71.4991	0	846.663	0	0	61.7197	0	0	4.05766	0	0	0	26.2552	0.985843	2322.39		Cyclin-dependent kinase 13 OS	Homo sapiens OX	9606 GN	CDK13	Q14004
Q6P4A8	13	4	78.6316	0.0124151	0.0509466	3.14391	0.74313	GC	NGM	63540.1	Phospholipase B-like 1 OS=Homo sapiens OX=9606 GN=PLBD1 PE=1 SV=2			1116.06	429.608	750.328	354.945	974.191	986.619	902.813	1038.23	681.381	1269.32	1705.31	241.272	1761.53	1658.92	1624.75	1623	2412.94	878.291	788.172	2001.44	2540.97	22090.9	1030.96	923.894	950.706	1786.18	858.924	873.916		Phospholipase B-like 1 OS	Homo sapiens OX	9606 GN	PLBD1	Q6P4A8
P27482	11	2	76.9549	0.00334061	0.0238743	5.90943	0.881248	GC	NGM	16947.8	Calmodulin-like protein 3 OS=Homo sapiens OX=9606 GN=CALML3 PE=1 SV=2			40.6925	33.2429	26.7879	33.0212	44.5525	61.6809	48.4229	57.611	76.099	153.38	1307.93	56.0238	184.608	105.05	732.958	5020.7	131.523	99.6723	1887.46	4082.95	842.537	814.776	510.567	493.958	68.4325	32.9281	65.8203	207.44		Calmodulin-like protein 3 OS	Homo sapiens OX	9606 GN	CALML3	P27482
Q99873	10	2	55.0921	0.0144794	0.0544952	2.17381	0.721937	GC	NGM	43089	Protein arginine N-methyltransferase 1 OS=Homo sapiens OX=9606 GN=PRMT1 PE=1 SV=3			282.23	110.825	260.392	167.282	411.576	386.234	285.295	354.123	133.301	215.678	654.565	193.132	1176.56	340.481	736.232	250.907	1145.36	1136.55	705.952	1027.93	160.044	813.446	663.463	592.606	414.544	291.926	479.075	77.8834		Protein arginine N-methyltransferase 1 OS	Homo sapiens OX	9606 GN	PRMT1	Q99873
Q9UKK3	9	1	49.7896	0.0240605	0.0790216	73.892	0.644623	GC	NGM	194705	Protein mono-ADP-ribosyltransferase PARP4 OS=Homo sapiens OX=9606 GN=PARP4 PE=1 SV=3			0	95.4862	0	13.304	0	20.6584	0	0	31.3767	15.011	0	80.028	15.3381	46.079	0	0	11064.1	4208.18	23.6149	0	1027.97	7518.8	64.9573	168.461	123.58	824.263	123.12	0		Protein mono-ADP-ribosyltransferase PARP4 OS	Homo sapiens OX	9606 GN	PARP4	Q9UKK3
Q9NRP0	8	3	49.7036	0.00485236	0.0300118	30.3834	0.849516	GC	NGM	16943.4	Oligosaccharyltransferase complex subunit OSTC OS=Homo sapiens OX=9606 GN=OSTC PE=1 SV=1			24.9994	105.478	55.1963	47.1848	42.5979	20.7977	67.5266	50.2452	27.6954	527.155	24.9605	3.29184	1149.98	430.746	261.917	25.662	180.556	561.032	20.0733	35.148	28876.3	6102.89	116.294	422.633	1412.18	594.433	181.623	23.4164		Oligosaccharyltransferase complex subunit OSTC OS	Homo sapiens OX	9606 GN	OSTC	Q9NRP0
Q9UNH7	8	2	39.0675	0.0323541	0.0957166	24.8844	0.594704	GC	NGM	46934	Sorting nexin-6 OS=Homo sapiens OX=9606 GN=SNX6 PE=1 SV=1			0.00292138	33.8342	0.538123	0.0232107	11.3358	2.29608	0	0	1.29839	18.5934	54.5182	0.890244	35.1135	0	0	0	85.6724	42.1018	27.9093	192.237	2144.37	0	52.4962	52.9539	0	104.482	143.02	1211.66		Sorting nexin-6 OS	Homo sapiens OX	9606 GN	SNX6	Q9UNH7
P07203	7	3	40.2024	0.00485997	0.0300118	5.99726	0.849371	GC	NGM	22223.3	Glutathione peroxidase 1 OS=Homo sapiens OX=9606 GN=GPX1 PE=1 SV=4			0.09765	45.7014	9.23902	34.8324	0	3.24848	58.5666	0	13.5608	0	0	30.1494	237.561	136.697	6.69789	47.2096	36.3565	223.161	15.2294	2.18111	42.9244	0	84.7285	82.8562	41.4241	481.726	55.1823	68.5177		Glutathione peroxidase 1 OS	Homo sapiens OX	9606 GN	GPX1	P07203
Q8NEE6	7	1	35.4937	0.0480143	0.120234	Infinity	0.523509	GC	NGM	85805.6	Dynein regulatory complex subunit 6 OS=Homo sapiens OX=9606 GN=FBXL13 PE=2 SV=3			0	0	0	0	0	0	0	0	0	0	0	0	2.65842	2.83579	0	0	0.235757	0	2.39519	0	0	0	82.3318	0.749695	27.0838	0	0	0		Dynein regulatory complex subunit 6 OS	Homo sapiens OX	9606 GN	FBXL13	Q8NEE6
O00483	6	1	38.175	0.0416071	0.110422	Infinity	0.549886	GC	NGM	9426.9	Cytochrome c oxidase subunit NDUFA4 OS=Homo sapiens OX=9606 GN=NDUFA4 PE=1 SV=1			0	0	0	0	0	0	0	0	0	0	0	0	150.409	0	0	0	0	0	0	33.8528	0	0	0	473.417	18.7031	18.8469	0	0		Cytochrome c oxidase subunit NDUFA4 OS	Homo sapiens OX	9606 GN	NDUFA4	O00483
O15056	6	1	32.6319	0.0133629	0.052458	339.06	0.733126	GC	NGM	166679	Synaptojanin-2 OS=Homo sapiens OX=9606 GN=SYNJ2 PE=1 SV=3			0.182729	0	0	0.431286	0	0	0	0	0	0	0	1.3048	440.587	54.6261	0	0	0	0.120177	0	0	17.5171	25.1349	0	122.718	47.936	158.82	0	0		Synaptojanin-2 OS	Homo sapiens OX	9606 GN	SYNJ2	O15056
P43155	6	2	31.9001	0.00574654	0.0338437	6.99727	0.833239	GC	NGM	71314	Carnitine O-acetyltransferase OS=Homo sapiens OX=9606 GN=CRAT PE=1 SV=5			227.535	204.495	1452.77	4063.27	861.178	382.971	329.784	221.33	221.8	362.258	426.584	269.872	941.633	681.457	1142.85	478.133	893.732	834.107	524.054	3943.51	2314.35	690.411	8739.48	10345.4	49244.3	663.298	1919.55	833.444		Carnitine O-acetyltransferase OS	Homo sapiens OX	9606 GN	CRAT	P43155
Q04609	6	3	30.4351	0.0130459	0.0524157	2.55774	0.736417	GC	NGM	84558.9	Glutamate carboxypeptidase 2 OS=Homo sapiens OX=9606 GN=FOLH1 PE=1 SV=1			23.3996	277.464	30.1476	254.505	13.565	11.5091	39.7576	0	57.2983	30.6967	30.6572	45.7223	74.8255	171.889	90.7916	45.282	87.2777	24.5888	193.31	263.114	465.15	819.399	57.3745	72.8393	251.22	73.3845	54.4654	33.5526		Glutamate carboxypeptidase 2 OS	Homo sapiens OX	9606 GN	FOLH1	Q04609
Q9H2F5	6	2	40.8165	0.0345743	0.0998089	5.15703	0.58308	GC	NGM	94033.7	Enhancer of polycomb homolog 1 OS=Homo sapiens OX=9606 GN=EPC1 PE=1 SV=1			0	23.4653	107.905	15.9275	8.89934	0	0	0	36.7674	0	0	21.7607	46.8863	5.26909	0	0	37.532	13.4497	40.5339	88.5414	487.129	18.5643	58.2394	14.0213	12.913	41.9328	3.78878	607.657		Enhancer of polycomb homolog 1 OS	Homo sapiens OX	9606 GN	EPC1	Q9H2F5
P29373	5	4	48.6063	0.0290658	0.0900365	6.62854	0.613148	GC	NGM	15864.1	Cellular retinoic acid-binding protein 2 OS=Homo sapiens OX=9606 GN=CRABP2 PE=1 SV=2			103.074	87.7765	69.4296	47.754	99.5325	103.929	83.0407	139.075	83.7149	333.943	315.604	26.1654	188.426	114.522	193.048	88.9495	63.2043	203.923	2802.81	6165.04	181.479	1740.02	50.5045	183.442	83.0031	630.683	202.046	304.454		Cellular retinoic acid-binding protein 2 OS	Homo sapiens OX	9606 GN	CRABP2	P29373
P35247	5	1	24.8765	0.0150527	0.0560442	109.179	0.71642	GC	NGM	38070.5	Pulmonary surfactant-associated protein D OS=Homo sapiens OX=9606 GN=SFTPD PE=1 SV=3			0	3.44796	0	3.07009	0	0	0	0	0	9.93679	0	0	133.939	0	0	0	184.731	951.782	10.3759	0	800.817	0	0	0	20.2481	9.48217	23.4806	260.512		Pulmonary surfactant-associated protein D OS	Homo sapiens OX	9606 GN	SFTPD	P35247
P49913	5	3	28.2665	0.0157625	0.0577304	3.4212	0.709786	GC	NGM	19529.5	Cathelicidin antimicrobial peptide OS=Homo sapiens OX=9606 GN=CAMP PE=1 SV=1			1603.69	711.698	1022.46	572.401	2033.3	1568.57	1508.54	688.504	715.135	774.959	932.3	710.355	2158.08	5136.36	3322.8	4202.07	1805.68	2258.83	1751.62	6565.2	11460.2	2586.01	2694.88	1284.03	5406.88	5134.51	46.8835	2765.7		Cathelicidin antimicrobial peptide OS	Homo sapiens OX	9606 GN	CAMP	P49913
P62280	5	1	31.404	0.047318	0.119117	16.2034	0.526225	GC	NGM	18601.8	40S ribosomal protein S11 OS=Homo sapiens OX=9606 GN=RPS11 PE=1 SV=3			3.2743	2.82496	2.23033	3.37064	1.91975	0.0899493	0.379177	0	3.61659	0	0	0.194345	65.9265	51.903	0	0	40.1513	53.7177	7.39552	0	10.5748	98.171	0.00307549	0	0	36.2026	0	22.6757		40S ribosomal protein S11 OS	Homo sapiens OX	9606 GN	RPS11	P62280
Q8IVT5	5	1	28.484	0.0378273	0.10446	Infinity	0.567095	GC	NGM	103358	Kinase suppressor of Ras 1 OS=Homo sapiens OX=9606 GN=KSR1 PE=1 SV=3			0	0	0	0	0	0	0	0	0	0	0	0	0	0	0	50.0146	6.59289	0	26.5587	0	54.0793	0	0	0	0	60.0425	0	0		Kinase suppressor of Ras 1 OS	Homo sapiens OX	9606 GN	KSR1	Q8IVT5
Q96M83	5	1	24.9014	0.0131097	0.0524157	2.77664	0.735751	GC	NGM	157677	Coiled-coil domain-containing protein 7 OS=Homo sapiens OX=9606 GN=CCDC7 PE=1 SV=3			281.304	111.183	307.874	182.862	161.435	714.963	377.38	1902.67	265.845	730.836	709.585	277.527	1340.31	1595.62	4732.82	1750.33	4104.57	1688.07	1010.97	1368.7	852.188	308.346	454.797	163.947	292.136	381.447	362.961	1892.77		Coiled-coil domain-containing protein 7 OS	Homo sapiens OX	9606 GN	CCDC7	Q96M83
Q9H3G5	5	1	31.6802	0.0347386	0.100132	1041.12	0.582244	GC	NGM	54449	Probable serine carboxypeptidase CPVL OS=Homo sapiens OX=9606 GN=CPVL PE=1 SV=2			3.73427	0	0	0	0	0	0	12.8019	0	0	0	0	288.178	0	18159.3	407.245	9.41155	0	2.49047	0	106.735	0	0	0	0	10.9219	0	3970.67		Probable serine carboxypeptidase CPVL OS	Homo sapiens OX	9606 GN	CPVL	Q9H3G5
Q9NS86	5	1	25.429	0.0374882	0.104125	Infinity	0.568708	GC	NGM	51709.8	LanC-like protein 2 OS=Homo sapiens OX=9606 GN=LANCL2 PE=1 SV=1			0	0	0	0	0	0	0	0	0	0	0	0	0	0	117.518	0	0	0	0	0	2382.01	0	4.46154	14.034	0	0	8.46375	15.5216		LanC-like protein 2 OS	Homo sapiens OX	9606 GN	LANCL2	Q9NS86
O75121;P55082	4	1	22.3401	0.0220535	0.0742184	3.70499	0.658656	GC	NGM	45779	Microfibrillar-associated protein 3-like OS=Homo sapiens OX=9606 GN=MFAP3L PE=1 SV=3			0	12.5231	0	4.80789	0.0740191	2.02957	0	0	0	220.233	0	0	33.597	21.1831	516.688	28.3701	478.947	25.231	9.46253	0	0	0	5.43949	22.2207	0	5.8119	14.4817	22.521		Microfibrillar-associated protein 3-like OS	Homo sapiens OX	9606 GN	MFAP3L	O75121	P55082
O75794	4	1	20.06	0.0460291	0.117421	2.01672	0.531344	GC	NGM	39591.1	Cell division cycle protein 123 homolog OS=Homo sapiens OX=9606 GN=CDC123 PE=1 SV=1			1069.95	984.277	386.28	507.314	774.752	367.806	841.601	673.994	382.914	210.693	361.405	383.321	430.098	665.565	0	3457.8	333.741	90.8687	621.36	0	3739.7	50.8642	0	0	0	2532.68	0	6750.32		Cell division cycle protein 123 homolog OS	Homo sapiens OX	9606 GN	CDC123	O75794
Q01538	4	1	22.0959	0.0389357	0.105534	2.51234	0.561906	GC	NGM	123983	Myelin transcription factor 1 OS=Homo sapiens OX=9606 GN=MYT1 PE=1 SV=2			650.31	473.956	1085.17	545.08	1034.75	639.409	665.609	0	286.193	176.251	222.282	457.104	2029.45	391.075	2847.74	898.334	1521.46	859.512	1082.28	129.625	5093.05	545.418	1108.33	1201.99	1029.83	894.58	797.486	459.527		Myelin transcription factor 1 OS	Homo sapiens OX	9606 GN	MYT1	Q01538
Q06828	4	1	16.2064	0.00168519	0.0151485	11518.1	0.925831	GC	NGM	43521	Fibromodulin OS=Homo sapiens OX=9606 GN=FMOD PE=1 SV=2			0	0	0	0.13989	0	0	0	0	0	0	0	0	44.9006	0	0	0	298.05	265.419	348.513	0	19.7472	0	23.3833	677.157	455.33	0	0	15.849		Fibromodulin OS	Homo sapiens OX	9606 GN	FMOD	Q06828
Q86WR0	4	1	21.2367	0.0458832	0.117206	411.539	0.531931	GC	NGM	24650	Coiled-coil domain-containing protein 25 OS=Homo sapiens OX=9606 GN=CCDC25 PE=1 SV=2			0	0.692716	0	0	0	0	0	0	0	0	0	0	0	0	0	0	0	0	0	0	0	0	12.6414	0	35.6046	108.766	189.212	33.8815		Coiled-coil domain-containing protein 25 OS	Homo sapiens OX	9606 GN	CCDC25	Q86WR0
Q8IWC1	4	1	21.0442	0.0134157	0.052458	9.44281	0.732583	GC	NGM	98771.7	MAP7 domain-containing protein 3 OS=Homo sapiens OX=9606 GN=MAP7D3 PE=1 SV=2			23.8556	2.28119	13.5364	2.32295	10.301	88.6899	12.4272	0	1.02088	80.1135	21.1003	8.91956	363.456	607.395	0	30.7563	122.737	254.488	271.482	486.439	782.233	28.2784	116.835	12.9063	43.9576	87.4068	122.656	0		MAP7 domain-containing protein 3 OS	Homo sapiens OX	9606 GN	MAP7D3	Q8IWC1
A5D8W1	3	2	13.3924	0.0451933	0.116323	3.72222	0.534729	GC	NGM	107138	Cilia- and flagella-associated protein 69 OS=Homo sapiens OX=9606 GN=CFAP69 PE=1 SV=3			84.8775	103.016	82.8753	153.665	53.4314	69.2133	133.484	14.4571	54.1358	51.1717	39.2298	82.8407	338.847	34.7138	239.981	9.0205	360.507	333.39	81.1648	15.0907	80.6471	72.4988	678.792	732.136	448.038	461.438	508.966	182.59		Cilia- and flagella-associated protein 69 OS	Homo sapiens OX	9606 GN	CFAP69	A5D8W1
A6NJ46	3	1	17.7994	0.0234196	0.0773158	9.60388	0.649006	GC	NGM	29119.4	Homeobox protein Nkx-6.3 OS=Homo sapiens OX=9606 GN=NKX6-3 PE=2 SV=1			106.375	180.925	78.0833	29.6948	46.5807	171.379	58.2022	152.064	105.156	121.014	186.065	26.6833	290.386	237.564	390.276	179.859	434.832	191.473	97.0934	745.237	60.3092	822.968	57.6519	448.641	56.7145	11971.6	76.5238	101.866		Homeobox protein Nkx-6.3 OS	Homo sapiens OX	9606 GN	NKX6-3	A6NJ46
P02747	3	1	18.7563	0.00738194	0.0373917	7602.87	0.806857	GC	NGM	26001.8	Complement C1q subcomponent subunit C OS=Homo sapiens OX=9606 GN=C1QC PE=1 SV=3			0	0	0	0	0	0	4.1871	0	0	0	0	0	8955.81	320.899	0	0	4750.4	18153	0	0	0	0	82.4133	2359.75	0	7807.6	0	15.3563		Complement C1q subcomponent subunit C OS	Homo sapiens OX	9606 GN	C1QC	P02747
P42696	3	1	11.2668	0.00781797	0.0384485	94.571	0.80042	GC	NGM	48678.9	RNA-binding protein 34 OS=Homo sapiens OX=9606 GN=RBM34 PE=1 SV=2			12.1248	99.7253	78.485	54.1451	0.974768	65.3354	102.572	0	30.15	273.304	0	6.59846	411.074	47.6192	150.615	0	49.1754	31.749	51.097	129.093	73384.2	12353.1	224.561	759.935	2363.9	418.515	320.926	523.084		RNA-binding protein 34 OS	Homo sapiens OX	9606 GN	RBM34	P42696
Q53GT1	3	1	16.1601	0.0169972	0.0608511	Infinity	0.698726	GC	NGM	72693.3	Kelch-like protein 22 OS=Homo sapiens OX=9606 GN=KLHL22 PE=1 SV=2			0	0	0	0	0	0	0	0	0	0	0	0	0	0	0	0	45.3767	29.9849	88.4751	0	0	0	0	13.8275	0	5245.81	23.436	8903.63		Kelch-like protein 22 OS	Homo sapiens OX	9606 GN	KLHL22	Q53GT1
Q5H9L2	3	1	14.8849	0.0268977	0.0857245	29.5715	0.626225	GC	NGM	23421.2	Transcription elongation factor A protein-like 5 OS=Homo sapiens OX=9606 GN=TCEAL5 PE=1 SV=1			5.85719	2.85738	66.8716	0	0	114.957	46.2606	0	0	19.4989	109.277	4.24462	1561.24	9078.08	332.764	30.7217	157.629	8.93642	128.449	32.5555	23.3472	0	691.444	0	296.611	498.024	1741.87	0		Transcription elongation factor A protein-like 5 OS	Homo sapiens OX	9606 GN	TCEAL5	Q5H9L2
Q6IQ49	3	2	14.2834	0.019523	0.0681047	3.56832	0.677767	GC	NGM	50483.4	Replication stress response regulator SDE2 OS=Homo sapiens OX=9606 GN=SDE2 PE=1 SV=1			2.89874	111.253	28.8401	2.13998	0	0	0	0	42.6643	0	0	12.5661	143.933	7.22963	7.86346	239.037	14.7333	10.6767	58.7139	63.2183	3.53498	295.376	14.9117	38.6235	0	11.8902	0	43.5342		Replication stress response regulator SDE2 OS	Homo sapiens OX	9606 GN	SDE2	Q6IQ49
Q6PL24	3	1	20.1408	0.0336832	0.0979775	Infinity	0.587671	GC	NGM	35968.7	Protein TMED8 OS=Homo sapiens OX=9606 GN=TMED8 PE=1 SV=1			0	0	0	0	0	0	0	0	0	0	0	0	0	0	0	0	222.507	295.176	0	0	0	0	203.823	90.0975	0	0	274.492	0		Protein TMED8 OS	Homo sapiens OX	9606 GN	TMED8	Q6PL24
Q96CP6	3	1	15.4208	0.0243911	0.0796633	5.07958	0.642397	GC	NGM	81364.6	Protein Aster-A OS=Homo sapiens OX=9606 GN=GRAMD1A PE=1 SV=2			0	1.18643	12.6656	7.89444	0	19.8161	2.27817	0	10.4559	71.5622	12.0534	1.24357	52.5855	12.4154	529.393	0	107.571	7.99467	44.7286	29.708	43.1284	38.9279	8.88921	25.9173	1.58954	20.5704	1.91954	17.1305		Protein Aster-A OS	Homo sapiens OX	9606 GN	GRAMD1A	Q96CP6
Q96Q83	3	1	15.6758	0.0148886	0.0557058	2.68872	0.717984	GC	NGM	33602.9	Alpha-ketoglutarate-dependent dioxygenase alkB homolog 3 OS=Homo sapiens OX=9606 GN=ALKBH3 PE=1 SV=1			136.653	92.0452	127.655	79.5495	160.074	119.339	157.939	19.5442	59.5658	88.0564	51.4085	10.9373	0	18.036	0	44.344	0	0	72.5372	210.152	0	131.653	0	3284.47	181.017	0	0	11.1546		Alpha-ketoglutarate-dependent dioxygenase alkB homolog 3 OS	Homo sapiens OX	9606 GN	ALKBH3	Q96Q83
Q9NUJ7	3	1	16.8269	0.0472938	0.119117	11.5262	0.52632	GC	NGM	37295.5	PI-PLC X domain-containing protein 1 OS=Homo sapiens OX=9606 GN=PLCXD1 PE=2 SV=1			110.172	11.3864	0	19.0767	26.4202	60.2384	0	0	77.2344	17.4022	15.1393	68.1782	146.495	56.9874	2903.86	983.488	168.75	101.67	16.2946	6.75817	37.41	0	58.0743	197.354	0	380.395	608.278	562.128		PI-PLC X domain-containing protein 1 OS	Homo sapiens OX	9606 GN	PLCXD1	Q9NUJ7
Q9NX95	3	2	24.7365	0.0270429	0.0858516	14.5865	0.625324	GC	NGM	73186.8	Syntabulin OS=Homo sapiens OX=9606 GN=SYBU PE=1 SV=2			312.509	42.5462	27.3118	25.6568	91.6993	40.2251	259.741	0	530.025	60.243	153.45	1593.3	66.2601	429.439	995.173	1442.21	526.569	39.0101	1101.51	70.6231	33711.7	18836.4	590.888	220.661	12.1333	621.134	102.859	2238.28		Syntabulin OS	Homo sapiens OX	9606 GN	SYBU	Q9NX95
O75311	2	2	9.3666	0.0364668	0.102495	13.2875	0.573639	GC	NGM	54256.7	Glycine receptor subunit alpha-3 OS=Homo sapiens OX=9606 GN=GLRA3 PE=1 SV=2			5.3836	7.32508	12.868	8.93116	0	1.62797	0	0	2.53269	0	0.00102925	29.8859	13.2217	10.4874	0	12.8211	34.1512	2.95985	21.2716	217.233	0	0.294127	375.885	46.468	29.5374	0.181955	10.8156	439.243		Glycine receptor subunit alpha-3 OS	Homo sapiens OX	9606 GN	GLRA3	O75311
P20719	2	1	9.9276	0.0116429	0.0487205	35.4994	0.751664	GC	NGM	29516.3	Homeobox protein Hox-A5 OS=Homo sapiens OX=9606 GN=HOXA5 PE=1 SV=2			0.288797	0.751311	12.5771	1.20704	5.56998	6.40045	0	0	20.3183	63.5778	11.7857	1.5904	48.7328	12.3883	5120.85	0	140.425	75.9752	57.4942	25.98	31.2478	274.071	10.2196	32.571	0	20.9463	6.32518	15.181		Homeobox protein Hox-A5 OS	Homo sapiens OX	9606 GN	HOXA5	P20719
Q9Y266	2	1	10.2478	0.0212587	0.0723089	12.3261	0.664476	GC	NGM	38300	Nuclear migration protein nudC OS=Homo sapiens OX=9606 GN=NUDC PE=1 SV=1			22.2475	20.6631	24.2269	28.0894	7.9214	10.9144	7.75241	0	3.2129	0	12.1412	4.56114	61.0971	0	674.525	29.5151	17.9854	4.91211	26.2408	135.472	1081.82	44.2849	21.8423	105.733	4.45186	69.0523	44.8332	7.54408		Nuclear migration protein nudC OS	Homo sapiens OX	9606 GN	NUDC	Q9Y266
A5D8W1
A6NJ46
O00483
O15056
O43143
O75121
O75311
O75367
O75794
O95758
O95865
P02747
P04259
P06733
P07203
P09382
P14735
P14854
P20719
P26373
P27482
P29373
P29992
P35247
P36888
P42696
P43155
P43490
P49913
P55268
P62241
P62280
P63096
Q01538
Q04609
Q05209
Q06828
Q14004
Q53GT1
Q5H9L2
Q6IQ49
Q6P4A8
Q6PL24
Q86WR0
Q8IVT5
Q8IWC1
Q8NEE6
Q96CP6
Q96M83
Q96Q83
Q99873
Q9H2F5
Q9H3G5
Q9HCC0
Q9NRP0
Q9NS86
Q9NTK5
Q9NUJ7
Q9NX95
Q9UG01
Q9UKK3
Q9UNH7
Q9Y265
Q9Y266
[truncated: 80 more columns]

## Sheet: Venn T column7
Accession	Peptide count	Unique peptides	Confidence score	Anova (p)	q Value	Max fold change	Power	Highest mean condition	Lowest mean condition	Mass	Description	Spalte90	Spalte89	2	3	4	5	6	7	8	9	10	11	12	13	109	110	111	112	115	116	119	120	121	122	125	127	128	131	132	133	Spalte1	Spalte2	Spalte3	Spalte4	Spalte5	Spalte6	Spalte7	Spalte8
P01024	166	65	1203.13	0.000280312	0.00445735	2.39442	0.982906	GC	NGM	188688	Complement C3 OS=Homo sapiens OX=9606 GN=C3 PE=1 SV=2	Overexpression in GC	https://doi.org/10.1186/s13046-019-1514-3	4925.83	4412.52	4426.93	2608.75	6576.98	4690.11	5988.53	3653.87	3255.63	5512.88	5510.31	3162.9	10507.3	5692.97	4139.66	9561.99	10717.4	8507.61	9490.72	8771.31	16921.2	20076.4	6573.59	5819.84	33562.9	5091.16	5294.54	13984.8		Complement C3 OS	Homo sapiens OX	9606 GN	C3	P01024
P11678	73	26	483.158	0.000152066	0.00284478	2.60985	0.990446	GC	NGM	82010.1	Eosinophil peroxidase OS=Homo sapiens OX=9606 GN=EPX PE=1 SV=2	Overexpersson in eosinopihilic esophagitis	DOI: 10.1093/dote/dox139	2393.76	3245.75	3594.75	3454.5	3283.78	3685.41	4928.27	305.902	2110.87	1318.84	2149.55	2565.81	9714.27	5774.57	2999.4	16658.3	7980.98	3618.31	7283.3	4782.27	12982.2	4874.55	4694.79	4844.19	4938.4	10486.5	4472.83	8857.82		Eosinophil peroxidase OS	Homo sapiens OX	9606 GN	EPX	P11678
Q92841	69	16	472.658	5.4536e-05	0.00138752	2.65159	0.996737	GC	NGM	80956.9	Probable ATP-dependent RNA helicase DDX17 OS=Homo sapiens OX=9606 GN=DDX17 PE=1 SV=2	Overexpression in GC	doi: 10.21037/jgo-21-81	921.148	1587.17	1018.71	545.045	1586.06	942.139	1115.15	1111.23	1620.86	838.787	807.364	808.55	3744.66	5544.39	1121.34	3374.14	4063.79	2743.46	3024.13	4923.6	1784.79	1073.59	3106.38	1380.98	1021.64	4507.42	1614.23	2586.61		Probable ATP-dependent RNA helicase DDX17 OS	Homo sapiens OX	9606 GN	DDX17	Q92841
P31150;Q9NRX2	63	17	416.766	0.0429624	0.112919	2.8023	0.544033	GC	NGM	51210.1	Rab GDP dissociation inhibitor alpha OS=Homo sapiens OX=9606 GN=GDI1 PE=1 SV=2	Role in Pancreatic cancer	DOI: 10.1016/j.bbapap.2007.04.001	2595.83	3379.94	2852.96	3413.91	2106.67	2924.68	2952.78	3164.26	2377.13	3044.95	1568.55	2634.02	1602.92	1854.56	2341.23	7085.97	3023.65	6355.66	2062	3307.82	53070.7	12821.4	4599.03	2793.14	5523.85	6633.84	3564.06	6719.85		Rab GDP dissociation inhibitor alpha OS	Homo sapiens OX	9606 GN	GDI1	P31150	Q9NRX2
P05164	53	16	360.7	0.0158538	0.0579534	2.3857	0.708948	GC	NGM	84838.2	Myeloperoxidase OS=Homo sapiens OX=9606 GN=MPO PE=1 SV=1	MPO polymorphism leads to gastric cancer risk	Association of the Myeloperoxidase Polymorphism with the Risk of Gastric Cancer	959.224	1993.74	1148.78	3553.73	921.079	1015.11	1208.24	387.907	1746.97	1586.14	788.183	1807.57	2449.06	3375.48	1853.71	4896.94	4878.76	2469.98	1280.7	2389.84	3424.6	18106	918.884	666.238	1885.28	2021.29	2151.61	1678.55		Myeloperoxidase OS	Homo sapiens OX	9606 GN	MPO	P05164
P17844	53	8	365.596	0.0326764	0.0963853	2.08676	0.592978	GC	NGM	69661.4	Probable ATP-dependent RNA helicase DDX5 OS=Homo sapiens OX=9606 GN=DDX5 PE=1 SV=1	Overexpression in GC	DOI: 10.1038/srep42876	598.146	487.836	263.174	126.884	642.229	755.789	532.408	196.774	186.836	707.421	1309.68	57.2218	1910.74	163.975	989.203	3225.5	1279.35	1159.64	760.945	871.686	138.634	575.972	616.168	773.613	680.707	288.481	913.924	1968.23		Probable ATP-dependent RNA helicase DDX5 OS	Homo sapiens OX	9606 GN	DDX5	P17844
P09327	50	8	326.715	0.00663597	0.0358035	2.26002	0.818416	GC	NGM	93151.5	Villin-1 OS=Homo sapiens OX=9606 GN=VIL1 PE=1 SV=4	Increase with progression of IM	DOI: 10.1007/s00432-003-0519-6	708.158	516.14	2036.93	783.523	600.788	959.119	866.395	582.106	2184.5	741.788	648.125	1870.05	822.503	2145.12	1262.14	2980.12	1118.86	4842.13	1524.5	3125.47	809.535	5047.49	1269.97	620.685	2747.35	4195.42	841.718	4306.89		Villin-1 OS	Homo sapiens OX	9606 GN	VIL1	P09327
P54136	47	16	321.459	0.00485651	0.0300118	4.14284	0.849437	GC	NGM	76177.5	Arginine--tRNA ligase_ cytoplasmic OS=Homo sapiens OX=9606 GN=RARS1 PE=1 SV=2	No paper for cancer		365.707	785.223	489.675	226.564	357.818	200.522	653.794	12.8841	480.791	165.43	72.9294	212.67	1257.35	410.832	377.442	1800.12	602.767	255.988	585.292	417.888	356.637	452.974	656.699	720.274	695.33	1460.4	873.089	11304.7		Arginine--tRNA ligase_ cytoplasmic OS	Homo sapiens OX	9606 GN	RARS1	P54136
P13647	46	4	393.681	0.0447197	0.115315	5.60362	0.536671	GC	NGM	62606.6	Keratin_ type II cytoskeletal 5 OS=Homo sapiens OX=9606 GN=KRT5 PE=1 SV=3	No paper for Cancer		115.033	299.33	77.6865	284.723	220.004	114.779	101.638	38.7573	145.819	15.4537	111.469	117.7	155.233	583.031	0	995.89	826.138	259.852	498.971	223.259	678.473	360.387	885.425	643.303	254.525	3372.8	717.151	1816.68		Keratin_ type II cytoskeletal 5 OS	Homo sapiens OX	9606 GN	KRT5	P13647
Q14980	43	7	236.671	0.0146025	0.0548503	4.61521	0.72074	GC	NGM	239343	Nuclear mitotic apparatus protein 1 OS=Homo sapiens OX=9606 GN=NUMA1 PE=1 SV=2			187.649	438.255	179.59	671.147	172.877	77.9492	92.096	52.9753	265.398	41.5376	51.1309	1452.81	467.556	599.705	585.228	530.222	261.312	219.758	147.981	1125.27	13478.9	428.223	374.085	739.931	163.929	83.3348	2090.48	1370.37		Nuclear mitotic apparatus protein 1 OS	Homo sapiens OX	9606 GN	NUMA1	Q14980
P01011	41	16	346.207	0.0382958	0.104993	3.3423	0.564887	GC	NGM	47822.1	Alpha-1-antichymotrypsin OS=Homo sapiens OX=9606 GN=SERPINA3 PE=1 SV=2	A1AChy Overexpression in grade III of GC	DOI: 10.1002/1097-0142(19880915)62:6<1188::aid-cncr2820620624>3.0.co;2-e	2648.53	968.048	835.194	364.456	1284.15	1568.68	1970.92	4537.34	966.927	3389.98	2749.97	467.482	388.508	1545.4	3298.91	6169.75	5574.36	5202.07	1657.67	1686.5	36150.8	1828.43	2327.71	1771.95	20397.7	1438.02	2412.3	5084.01		Alpha-1-antichymotrypsin OS	Homo sapiens OX	9606 GN	SERPINA3	P01011
P49411	41	10	299.033	0.00437425	0.0281627	3.41234	0.858902	GC	NGM	49883.8	Elongation factor Tu_ mitochondrial OS=Homo sapiens OX=9606 GN=TUFM PE=1 SV=2	Overepression in normal and Gc tissues	DOI: 10.3390/ijms12106645	5907.15	1194.83	1578.88	1268.45	3751.34	1794.29	2164.62	16690.1	2216.39	3151.09	3283.44	1732.27	2412.02	14548.6	7611.29	53990.3	11851.4	11661.6	15550.5	11816.3	8535.49	15662.5	8572.86	1975.75	9322.9	1980.95	958.991	27073.2		Elongation factor Tu_ mitochondrial OS	Homo sapiens OX	9606 GN	TUFM	P49411
P17948	38	2	195.59	0.00016605	0.00305998	141.228	0.989584	GC	NGM	152651	Vascular endothelial growth factor receptor 1 OS=Homo sapiens OX=9606 GN=FLT1 PE=1 SV=2	overexpression in GC	https://pubmed.ncbi.nlm.nih.gov/18451223/	0	0	0	0	9.60881	42.7615	0	0	0	0	11.8036	0.0926836	4.48016	3.47191	0	627.829	166.864	268.308	1458.04	4653.57	399.396	88.701	10.7421	67.2312	0	38.9416	125.703	4188.41		Vascular endothelial growth factor receptor 1 OS	Homo sapiens OX	9606 GN	FLT1	P17948
P01834	37	6	198.749	0.0155858	0.0571929	4.88006	0.711418	GC	NGM	11936.1	Immunoglobulin kappa constant OS=Homo sapiens OX=9606 GN=IGKC PE=1 SV=2	Overexpression in GC	DOI:10.2174/1386207324666210603120320	2536.2	2117.89	2478.47	1587.1	3940.77	3095.33	2183.36	3464.94	1455.38	3306.3	3053.35	1406.15	14596.8	1969.92	2688.39	10983.2	3062.9	3174.46	2514.32	4969.13	46774.5	79964.2	2167.35	1497.17	3803.39	5509.42	8125.45	7470.1		Immunoglobulin kappa constant OS	Homo sapiens OX	9606 GN	IGKC	P01834
Q9NSB2	36	9	304.714	0.0428462	0.112769	6.44646	0.544528	GC	NGM	65983	Keratin_ type II cuticular Hb4 OS=Homo sapiens OX=9606 GN=KRT84 PE=2 SV=2	No paper for cancer		55.3306	20.3554	19.0846	51.1522	154.439	35.9889	45.8402	136.141	27.4328	26.9995	79.8141	1.12014	190.645	309.499	0	62.619	284.599	183.78	278.086	148.083	3130.23	172.008	178.245	60.7358	38.7804	372.077	140.323	69.0042		Keratin_ type II cuticular Hb4 OS	Homo sapiens OX	9606 GN	KRT84	Q9NSB2
P39656	35	10	239.457	0.0058108	0.0339401	3.52382	0.832126	GC	NGM	50972	Dolichyl-diphosphooligosaccharide--protein glycosyltransferase 48 kDa subunit OS=Homo sapiens OX=9606 GN=DDOST PE=1 SV=4	No paper for cancer		63.7664	141.588	71.3661	109.288	157.571	65.4766	61.3284	38.0004	55.6774	30.3487	54.67	72.2645	211.303	84.6853	9.0708	61.7718	183.387	235.405	233.895	388.84	180.902	89.6674	333.291	501.405	500.233	549.712	639.438	125.864		Dolichyl-diphosphooligosaccharide--protein glycosyltransferase 48 kDa subunit OS	Homo sapiens OX	9606 GN	DDOST	P39656
Q58FG1	34	11	210.71	0.007028	0.0364419	2.49237	0.812251	GC	NGM	47826	Putative heat shock protein HSP 90-alpha A4 OS=Homo sapiens OX=9606 GN=HSP90AA4P PE=5 SV=1	Overexpression in Gc	DOI: 10.1016/j.intimp.2020.107145	1121.8	654.939	926.76	1033.38	958.885	968.691	1145.59	920.344	940.603	669.375	1066.2	727.293	2085.53	2387.86	258.034	6093.91	1560.91	2716.25	3037.14	794.776	1202.55	5092.21	1246.03	1156.2	2823.31	2865.96	808.955	2869.95		Putative heat shock protein HSP 90-alpha A4 OS	Homo sapiens OX	9606 GN	HSP90AA4P	Q58FG1
P23229	30	10	153.288	0.000384359	0.00564171	3.79742	0.9773	GC	NGM	127803	Integrin alpha-6 OS=Homo sapiens OX=9606 GN=ITGA6 PE=1 SV=5	Overexpression in GC	Expression of alpha6 integrin subunit is associated with malignancy in gastric gastrointestinal stromal tumors.	31.6148	82.8808	36.5192	30.3416	77.9347	129.697	44.1518	32.1491	25.4308	53.299	53.5157	22.1248	91.3276	185.496	166.133	32.5556	112.363	766.289	103.096	138.742	75.8288	761.26	86.1197	168.227	95.4238	84.0814	77.6774	192.854		Integrin alpha-6 OS	Homo sapiens OX	9606 GN	ITGA6	P23229
Q96AG4	30	10	226.221	0.0386752	0.105248	2.27608	0.563115	GC	NGM	35329.7	Leucine-rich repeat-containing protein 59 OS=Homo sapiens OX=9606 GN=LRRC59 PE=1 SV=1	Downregulation in GC/also express in breast and pencreatic cancer	DOI: 10.1158/0008-5472.CAN-08-0667	504.998	1284.08	815.859	989.599	343.159	482.552	1116.61	22.0214	573.193	181.657	176.133	511.254	571.558	1035.2	36.0857	3228.25	1414.29	794.507	1055.43	973.023	1930.71	813.672	1337.79	2665.36	1147.46	492.792	2494.56	1256.06		Leucine-rich repeat-containing protein 59 OS	Homo sapiens OX	9606 GN	LRRC59	Q96AG4
P54920	29	8	199.293	0.014019	0.0537163	2.92874	0.726477	GC	NGM	33689	Alpha-soluble NSF attachment protein OS=Homo sapiens OX=9606 GN=NAPA PE=1 SV=3	Diebetes and neuroendocrine tumor	https://doi.org/10.1517/14728222.10.5.723	214.227	345.304	278.834	339.071	470.452	433.138	204.126	65.35	216.154	155.471	438.58	279.886	232.764	840.008	2103.58	1033.16	110.357	738.499	325.637	189.344	2362.47	147.864	406.944	571.024	440.816	865.841	2014.73	1052.43		Alpha-soluble NSF attachment protein OS	Homo sapiens OX	9606 GN	NAPA	P54920
P60981	29	8	178.915	0.00147127	0.0139673	3.49126	0.932829	GC	NGM	18962	Destrin OS=Homo sapiens OX=9606 GN=DSTN PE=1 SV=3	Lung, pancrease and colone cancer	DOI: 10.1016/j.pan.2012.05.012	364.668	637.937	376.838	573.024	417.583	274.886	334.477	106.102	385.614	104.139	193.122	376.291	3182.85	1006.08	239.632	298.712	633.805	287.782	901.616	562.089	637.364	575.946	793.436	983.302	1067.56	1282.63	804.292	6036.46		Destrin OS	Homo sapiens OX	9606 GN	DSTN	P60981
P05109	27	9	148.852	0.0206036	0.0705836	4.8912	0.669396	GC	NGM	10891.6	Protein S100-A8 OS=Homo sapiens OX=9606 GN=S100A8 PE=1 SV=1	Expression associated with breast cancer	DOI: 10.3892/ol.2018.7958	7260.44	8705.95	9439.74	3071.02	8683.35	5260.72	6896.24	3533.12	4371.56	8740.87	8635.99	3446.71	12202.5	7660.96	2857.44	7810.75	18997.3	20896.8	50926.8	81262.8	51737.4	210889	7491.1	5410.28	11283.9	4913.83	9397.9	5243.77		Protein S100-A8 OS	Homo sapiens OX	9606 GN	S100A8	P05109
Q16762	27	11	187.738	0.00485543	0.0300118	3.05191	0.849458	GC	NGM	33657.1	Thiosulfate sulfurtransferase OS=Homo sapiens OX=9606 GN=TST PE=1 SV=4	Downregulation in CRC	doi: 10.18632/oncotarget.22356	524.005	429.884	589.093	251.76	797.296	899.703	795.458	439.011	705.26	554.891	757.859	902.803	7592.9	5344.5	1041.67	1439.46	581.984	1789.57	723.411	959.943	1283.23	5220.3	931.052	672.746	462.122	941.09	893.741	1239.58		Thiosulfate sulfurtransferase OS	Homo sapiens OX	9606 GN	TST	Q16762
Q6XQN6	27	10	160.172	1.65333e-05	0.00071701	3.00307	0.999208	GC	NGM	58148.6	Nicotinate phosphoribosyltransferase OS=Homo sapiens OX=9606 GN=NAPRT PE=1 SV=2	biomarker of sepsis and septic shock	DOI: 10.3389/fonc.2020.00358	644.344	427.648	431.587	368.547	1104.93	446.072	616.247	93.3971	322.788	225.304	179.437	552.593	1608.25	327.806	1298.09	755.611	2159.43	2532.97	1880.02	723.188	1409.49	924.227	1063.46	1952.48	1843.48	1288.57	1014.54	892.143		Nicotinate phosphoribosyltransferase OS	Homo sapiens OX	9606 GN	NAPRT	Q6XQN6
A8K7I4	26	10	148.288	0.00673602	0.0358035	3.3391	0.816823	GC	NGM	100967	Calcium-activated chloride channel regulator 1 OS=Homo sapiens OX=9606 GN=CLCA1 PE=1 SV=3	Involved in the pathophysiology of CRC, PC and OC	DOI: 10.21873/anticanres.13271	451.383	407.637	529.245	352.765	799.782	500.568	540.691	9.32417	287.598	413.221	239.704	389.814	297.007	428.86	598.601	129.529	796.347	1174.09	1220.13	4699.52	1145.34	437.764	2134.25	1498.42	3403.02	1102.22	1091.26	1755.86		Calcium-activated chloride channel regulator 1 OS	Homo sapiens OX	9606 GN	CLCA1	A8K7I4
P49961	24	6	146.619	1.69156e-07	1.89869e-05	9.8539	1	GC	NGM	58591.9	Ectonucleoside triphosphate diphosphohydrolase 1 OS=Homo sapiens OX=9606 GN=ENTPD1 PE=1 SV=1	ENTPD1 of CD39 overexpression in GC	DOI: 10.3892/ol.2016.5189	225.738	178.854	126.602	242.644	188.432	125.499	132.202	25.3087	142.076	33.3057	122.807	212.757	721.112	2280.38	635.707	528.097	4490.61	4234.03	406.275	448.028	423.815	597.754	1751.1	1647.02	1285.95	2103.94	1161.04	359.372		Ectonucleoside triphosphate diphosphohydrolase 1 OS	Homo sapiens OX	9606 GN	ENTPD1	P49961
Q9NUJ1	24	8	144.013	1.54233e-05	0.00071701	2.69407	0.999275	GC	NGM	34274.7	Palmitoyl-protein thioesterase ABHD10_ mitochondrial OS=Homo sapiens OX=9606 GN=ABHD10 PE=1 SV=1	Overexpression in cancer tumors	DOI: 10.1172/jci.insight.133225	1043.77	835.853	1106.39	587.06	1982.66	1236.43	1096.39	638.62	464.686	458.405	980.133	620.644	1587.21	1418.15	2376.57	2935.23	2382.77	2196	3172.81	921.172	2004.03	2582.74	1554.16	1497.19	1574.69	4896.65	1771.18	6825.77		Palmitoyl-protein thioesterase ABHD10_ mitochondrial OS	Homo sapiens OX	9606 GN	ABHD10	Q9NUJ1
P49590	23	2	135.257	0.0105225	0.0456335	2.46618	0.76473	GC	NGM	57629.8	Histidine--tRNA ligase_ mitochondrial OS=Homo sapiens OX=9606 GN=HARS2 PE=1 SV=1	Localization in laryngeal epithelial carcinoma cell line	DOI: 10.1007/s004410050718	718.839	264.245	336.735	168.662	809.928	446.844	326.547	2778.48	333.772	853.853	837.427	270.93	8271.23	1641.53	508.999	563.219	1756.92	1059.47	455.726	1699.88	1338.03	2210.98	624.512	915.532	3849.22	752.216	483.24	656.163		Histidine--tRNA ligase_ mitochondrial OS	Homo sapiens OX	9606 GN	HARS2	P49590
P36952	22	6	116.773	0.00192751	0.0165677	3.79061	0.918342	GC	NGM	42556.6	Serpin B5 OS=Homo sapiens OX=9606 GN=SERPINB5 PE=1 SV=2	Overexpression in Gc	doi: 10.18632/oncotarget.20192	346.965	441.637	208.38	598.039	719.061	236.328	531.29	20.7741	216.078	301.391	268.828	388.63	864.548	906.869	442.513	297.039	917.591	934.123	2957.61	5750.45	926.684	2301.49	435.628	776.766	1714.11	1730.21	489.941	173.024		Serpin B5 OS	Homo sapiens OX	9606 GN	SERPINB5	P36952
P55145	21	7	183.992	0.000926693	0.0104297	5.53322	0.952754	GC	NGM	21156.4	Mesencephalic astrocyte-derived neurotrophic factor OS=Homo sapiens OX=9606 GN=MANF PE=1 SV=3	MANF overexpression in HCC	DOI: 10.1155/2020/1936385	360.044	209.456	115.393	261.938	307.515	153.887	144.125	84.6918	174.107	112.295	144.927	268.525	506.203	555.976	389.625	2939.36	466.071	51.9078	174.621	484.603	4128.47	2591.09	530.363	442.919	2017.06	304.954	712.314	945.277		Mesencephalic astrocyte-derived neurotrophic factor OS	Homo sapiens OX	9606 GN	MANF	P55145
Q86W56	19	2	104.95	0.0165712	0.0598215	43.9893	0.702477	GC	NGM	112536	Poly(ADP-ribose) glycohydrolase OS=Homo sapiens OX=9606 GN=PARG PE=1 SV=1	Role in overian and breast cancer	https://doi.org/10.3389/fmolb.2020.00191	192.624	37.8716	16.3057	0	19.3351	8.80298	23.8204	0	9.45842	0	15.5725	2.36943	1461.67	2138.85	0.125297	0.258552	179.223	272.774	455.255	1224.99	11569.8	978.366	223.529	1.53823	75.7713	0	101.365	446.56		Poly(ADP-ribose) glycohydrolase OS	Homo sapiens OX	9606 GN	PARG	Q86W56
P0DMM9;P0DMN0	18	5	110.144	0.000559388	0.00746438	4.87602	0.96865	GC	NGM	34310.3	Sulfotransferase 1A3 OS=Homo sapiens OX=9606 GN=SULT1A3 PE=1 SV=1	1A3 overexpress all parts of the GIT	DOI: 10.1042/BJ20061431	250.421	107.675	167.048	175.91	202.624	342.156	541.11	222.459	150.182	275.21	389.328	161.171	726.586	462.835	1332.77	1218.91	318.389	606.518	365.493	1221.9	1790.15	8319.92	463.077	393.924	253.136	1144.08	181.682	609.108		Sulfotransferase 1A3 OS	Homo sapiens OX	9606 GN	SULT1A3	P0DMM9	P0DMN0
P29508	18	7	148.028	0.000128949	0.00256309	15.7127	0.991893	GC	NGM	44621.7	Serpin B3 OS=Homo sapiens OX=9606 GN=SERPINB3 PE=1 SV=2	Marker for Non-small lung cancer	DOI: 10.1097/JTO.0000000000000016	62.8894	38.6066	27.9598	47.423	75.0834	36.8444	53.2278	106.29	73.0637	88.1497	136.329	62.5798	775.258	149.367	758.366	298.318	158.94	166.818	8205.65	3391.35	287.331	370.279	84.7761	82.3179	72.1534	1455.15	277.112	404.005		Serpin B3 OS	Homo sapiens OX	9606 GN	SERPINB3	P29508
Q8IYT4	18	2	108.822	0.00612694	0.0345895	3.24106	0.826749	GC	NGM	61595.1	Katanin p60 ATPase-containing subunit A-like 2 OS=Homo sapiens OX=9606 GN=KATNAL2 PE=1 SV=3	Mutations reported for thyroid cancer	DOI: 10.1210/clinem/dgab014	402.367	94.4157	256.333	370.875	408.761	69.7033	210.9	673.066	133.529	106.229	691.16	172.724	1925.08	1248.58	180.576	417.08	1968.65	1077.29	1531.5	576.157	64.8542	281.836	537.988	1103.16	439.853	735.061	317.619	3108.88		Katanin p60 ATPase-containing subunit A-like 2 OS	Homo sapiens OX	9606 GN	KATNAL2	Q8IYT4
Q53FA7	17	5	112.264	0.00382211	0.0260473	10.8939	0.87045	GC	NGM	35707.3	Quinone oxidoreductase PIG3 OS=Homo sapiens OX=9606 GN=TP53I3 PE=1 SV=2	PIG3 suppressed human GC growth through p53- mediated apoptosis.	PIG3 suppresses gastric cancer proliferation by regulating p53- mediated apoptosis	348.593	268.764	262.868	56.6957	112.503	126.65	204.407	709.022	493.85	298.259	632.515	263.726	514.042	134.589	24.2394	2864.84	9172.39	3911.56	2398.03	732.309	7185.8	12054.2	783.839	515.109	524.804	11086	2153.71	818.497		Quinone oxidoreductase PIG3 OS	Homo sapiens OX	9606 GN	TP53I3	Q53FA7
P12004	15	4	93.4372	0.00895026	0.0422502	12.1783	0.784666	GC	NGM	29111	Proliferating cell nuclear antigen OS=Homo sapiens OX=9606 GN=PCNA PE=1 SV=1			35.0964	20.1239	42.0485	7.70029	106.971	40.2344	40.9887	45.8521	10.4566	119.714	74.717	12.0756	135.117	40.7389	164.742	2850.44	18.5388	349.357	149.436	67.5296	506.682	245.395	6.53239	64.1214	334.764	78.1261	64.7176	3951.58		Proliferating cell nuclear antigen OS	Homo sapiens OX	9606 GN	PCNA	P12004
P30711	15	1	77.8396	1.26406e-06	9.64816e-05	33.4199	0.999981	GC	NGM	27506.2	Glutathione S-transferase theta-1 OS=Homo sapiens OX=9606 GN=GSTT1 PE=1 SV=4	Polymorphism, Lung cancer, oral and gastric cancer	https://pubmed.ncbi.nlm.nih.gov/19960261/	2.92782	8.94797	6.45249	0	8.5559	20.8167	7.02646	0	10.0488	4.54656	15.7317	4.64752	13.1248	127.29	440.308	172.208	46.3275	17.3891	98.8281	297.991	67.5916	477.802	78.6113	13.8589	43.4936	263.765	144.652	1693.86		Glutathione S-transferase theta-1 OS	Homo sapiens OX	9606 GN	GSTT1	P30711
P40429	15	1	91.1033	0.00245254	0.0194185	95.7563	0.903419	GC	NGM	23634.3	60S ribosomal protein L13a OS=Homo sapiens OX=9606 GN=RPL13A PE=1 SV=2			63.4211	141.275	80.4096	78.8669	140.036	383.546	87.7329	147.342	60.1871	99.0148	279.417	41.8375	58.2638	734.94	328.681	549.348	590.189	379.789	1033.67	696.059	196950	473.925	223.907	291.985	1077.48	667.521	190.315	428.474		60S ribosomal protein L13a OS	Homo sapiens OX	9606 GN	RPL13A	P40429
Q5TCS8	15	2	87.0196	0.00265805	0.0202072	6.79612	0.897985	GC	NGM	222839	Adenylate kinase 9 OS=Homo sapiens OX=9606 GN=AK9 PE=1 SV=2	No paper for cancer		55.0869	32.6918	27.9528	144.114	13.723	18.2278	53.2136	0	25.3446	29.1327	18.548	28.0969	20.8934	16.937	119.781	93.7815	690.918	513.241	510.509	584.424	25.9061	59.3288	257.611	155.769	178.649	169.729	633.513	11.6341		Adenylate kinase 9 OS	Homo sapiens OX	9606 GN	AK9	Q5TCS8
Q96LB3	15	1	74.9768	0.00912145	0.0427641	Infinity	0.782393	GC	NGM	69353.5	Intraflagellar transport protein 74 homolog OS=Homo sapiens OX=9606 GN=IFT74 PE=1 SV=1	overexpression in GC cells, other diseases like JATD, SRD Type 3	https://www.ncbi.nlm.nih.gov/pmc/articles/PMC6274718/	0	0	0	0	0	0	0	0	0	0	0	0	0	563.635	80.0548	60326.2	5653.98	3849.93	0	4167.1	0	0	0	0	1.94452	0	23.5222	0		Intraflagellar transport protein 74 homolog OS	Homo sapiens OX	9606 GN	IFT74	Q96LB3
P48736	14	3	72.3881	0.033431	0.0977839	6.69201	0.588989	GC	NGM	127651	Phosphatidylinositol 4_5-bisphosphate 3-kinase catalytic subunit gamma isoform OS=Homo sapiens OX=9606 GN=PIK3CG PE=1 SV=3			205.852	63.4095	101.548	277.879	533.889	119.297	149.732	0.424589	101.675	62.3493	457.707	83.2055	817.196	121.881	32.8538	32.0332	511.27	267.61	751.767	210.293	1006.4	626.843	323.537	173.102	12091.2	108.267	885.6	1286.07		Phosphatidylinositol 4_5-bisphosphate 3-kinase catalytic subunit gamma isoform OS	Homo sapiens OX	9606 GN	PIK3CG	P48736
O95394	13	3	89.9792	0.000547436	0.0074076	2.57516	0.969214	GC	NGM	60308.3	Phosphoacetylglucosamine mutase OS=Homo sapiens OX=9606 GN=PGM3 PE=1 SV=1			1932.34	868.231	1644.12	1115.34	2717.19	1578.36	1758.57	1913.55	1257.05	1045.17	1314.57	1362.49	3055.67	5132.06	1552.05	1888.08	2287.1	2722.66	5694.33	6466	1791.6	2148.35	2567.02	2360.61	16149.7	4981.87	2787.64	1959.73		Phosphoacetylglucosamine mutase OS	Homo sapiens OX	9606 GN	PGM3	O95394
Q96IQ7	12	3	70.5753	0.00761545	0.0381406	2.8525	0.803382	GC	NGM	34918.7	V-set and immunoglobulin domain-containing protein 2 OS=Homo sapiens OX=9606 GN=VSIG2 PE=1 SV=1			59.1779	91.608	46.6583	47.5139	172.503	239.806	121.572	33.4414	42.735	166.584	26.5778	89.0131	160.11	174.108	253.556	553.293	527.882	880.964	254.524	347.515	13.3975	95.9963	93.1994	292.766	111.768	170.125	191.484	204.42		V-set and immunoglobulin domain-containing protein 2 OS	Homo sapiens OX	9606 GN	VSIG2	Q96IQ7
P04181	11	2	63.0365	3.23061e-05	0.00101058	9.51411	0.998207	GC	NGM	48877.1	Ornithine aminotransferase_ mitochondrial OS=Homo sapiens OX=9606 GN=OAT PE=1 SV=1			79.6924	40.7404	11.4625	58.3116	78.7435	9.83312	45.731	0	15.1317	13.3856	0	21.3089	205.922	349.939	185.59	40.7352	363.223	239.924	50.745	1273.99	774.313	141.656	205.158	101.588	82.6157	499.189	60.0374	174.071		Ornithine aminotransferase_ mitochondrial OS	Homo sapiens OX	9606 GN	OAT	P04181
P14324	11	3	62.7779	0.00040673	0.00589298	2.32858	0.976144	GC	NGM	48788.8	Farnesyl pyrophosphate synthase OS=Homo sapiens OX=9606 GN=FDPS PE=1 SV=4			369.513	119.611	324.445	303.027	582.5	242.845	253.661	22.4901	56.2439	158.395	82.4481	94.9595	574.076	457.686	1368.54	527.891	400.578	437.315	508.106	236.285	590.481	511.832	625.983	455.011	202.037	266.256	558.71	383.095		Farnesyl pyrophosphate synthase OS	Homo sapiens OX	9606 GN	FDPS	P14324
P22061	11	4	103.342	0.000266083	0.00430281	13.5936	0.983706	GC	NGM	24807.5	Protein-L-isoaspartate(D-aspartate) O-methyltransferase OS=Homo sapiens OX=9606 GN=PCMT1 PE=1 SV=4			44.2198	73.0698	59.4707	46.2318	6.68003	103.9	92.2467	0	73.1903	24.5704	0	38.1265	233.203	32.9655	150.466	1750.45	106.232	246.998	529.724	65.3157	1989.25	3079.17	143.192	153.835	544.009	75.3745	146.844	933.755		Protein-L-isoaspartate(D-aspartate) O-methyltransferase OS	Homo sapiens OX	9606 GN	PCMT1	P22061
P62314	11	6	47.3727	0.000409438	0.00589298	2.68632	0.976005	GC	NGM	13281.6	Small nuclear ribonucleoprotein Sm D1 OS=Homo sapiens OX=9606 GN=SNRPD1 PE=1 SV=1			320.947	319.934	548.122	198.164	437.359	628.565	511.198	85.5863	298.166	709.234	728.309	172.951	752.694	617.208	343.185	405.642	1240.24	839.054	1058.87	1770.86	3915	907.166	868.288	579.385	1826.8	625.498	1163.09	847.287		Small nuclear ribonucleoprotein Sm D1 OS	Homo sapiens OX	9606 GN	SNRPD1	P62314
Q68D86	10	3	52.8721	0.0134153	0.052458	2.47997	0.732587	GC	NGM	60847.4	Coiled-coil domain-containing protein 102B OS=Homo sapiens OX=9606 GN=CCDC102B PE=1 SV=4			212.618	803.461	567.17	85.8207	443.419	486.835	563.19	26.7946	676.035	739.356	584.68	479.194	2046.68	957.238	1294.71	2481.99	733.973	748.779	395.035	591.479	1342.32	404.545	404.624	179.145	3897.23	1563.17	575.987	1126.97		Coiled-coil domain-containing protein 102B OS	Homo sapiens OX	9606 GN	CCDC102B	Q68D86
O96000	9	3	61.7508	0.0138978	0.0536008	8.16559	0.72769	GC	NGM	21061.9	NADH dehydrogenase [ubiquinone] 1 beta subcomplex subunit 10 OS=Homo sapiens OX=9606 GN=NDUFB10 PE=1 SV=3			78.4476	140.51	46.348	31.5955	114.104	21.7908	137.106	16.6893	176.011	16.3444	37.8533	191.342	94.6878	135.916	601.917	720.02	100.986	28.5396	121.711	28.3897	135.523	1715.45	236.13	425.61	116.689	72.7691	161.561	6280.19		NADH dehydrogenase [ubiquinone] 1 beta subcomplex subunit 10 OS	Homo sapiens OX	9606 GN	NDUFB10	O96000
P13928;Q5VT79	9	3	63.159	0.00686367	0.0359809	17.6872	0.81481	GC	NGM	37109.2	Annexin A8 OS=Homo sapiens OX=9606 GN=ANXA8 PE=1 SV=3			24.8841	106.894	14.4045	27.0729	27.0331	30.8648	22.5654	0	99.9546	82.22	58.0971	231.921	128.378	35.3098	3.75657	1553.37	102.279	189.277	390.713	6387.66	3843.59	96.7286	157.547	164.622	56.4183	2565.83	50.5036	1393.11		Annexin A8 OS	Homo sapiens OX	9606 GN	ANXA8	P13928	Q5VT79
Q8TDL5	9	4	73.0568	0.00170741	0.0152245	11.2678	0.925126	GC	NGM	52612.7	BPI fold-containing family B member 1 OS=Homo sapiens OX=9606 GN=BPIFB1 PE=1 SV=1			0	168.005	67.043	62.0774	0	2.01826	37.596	0	21.9729	0	0	18.8613	21.5409	83.7666	87.9489	20.3906	6.78635	4.34676	52.751	2191.75	209.32	1478.57	205.877	52.0063	779.2	52.6409	410.238	15.4491		BPI fold-containing family B member 1 OS	Homo sapiens OX	9606 GN	BPIFB1	Q8TDL5
Q9NPJ3	9	3	52.4555	4.98239e-06	0.000316908	13.3279	0.999843	GC	NGM	15074.6	Acyl-coenzyme A thioesterase 13 OS=Homo sapiens OX=9606 GN=ACOT13 PE=1 SV=1			2.29547	9.23615	1.68778	21.1568	0.858657	1.50958	4.01618	0	3.79668	0	0.000195756	16.0445	18.9074	188.32	24.0984	46.6738	33.0608	113.653	195.773	35.7437	53.8903	13.2969	103.86	22.1075	5.41968	14.2315	202.834	5.06285		Acyl-coenzyme A thioesterase 13 OS	Homo sapiens OX	9606 GN	ACOT13	Q9NPJ3
O14757	8	2	41.3474	0.010138	0.0447147	5.99162	0.769421	GC	NGM	55003.9	Serine/threonine-protein kinase Chk1 OS=Homo sapiens OX=9606 GN=CHEK1 PE=1 SV=2			549.305	124.771	353.206	340.228	597.426	124.147	371.82	665.847	350.425	504.635	669.04	460.136	301.041	2192.66	4251.21	740.485	1091.35	914.189	559.062	900.681	1752.92	5177.11	760.916	295.695	156.657	15743	266.463	5727.4		Serine/threonine-protein kinase Chk1 OS	Homo sapiens OX	9606 GN	CHEK1	O14757
P46976	8	4	47.4659	0.0118013	0.0490433	7.94597	0.749883	GC	NGM	39726	Glycogenin-1 OS=Homo sapiens OX=9606 GN=GYG1 PE=1 SV=4			80.418	123.741	71.5887	30.1944	103.251	117.649	177	0	71.9296	37.0146	11.0956	32.6747	1079.67	1084.45	146.19	4.72408	55.3533	163.177	241.538	172.693	34.9176	145.189	380.583	119.983	107.782	1104.44	536.455	3697.77		Glycogenin-1 OS	Homo sapiens OX	9606 GN	GYG1	P46976
Q14139	8	1	45.9729	0.0071056	0.0366451	8.16698	0.811055	GC	NGM	123644	Ubiquitin conjugation factor E4 A OS=Homo sapiens OX=9606 GN=UBE4A PE=1 SV=2			156.276	25.9166	125.193	55.9984	84.1944	131.012	98.5175	15.3844	54.8464	27.2688	51.1708	59.4546	221.085	1007.43	274.289	94.0419	204.578	1206.82	188.548	148.131	37.6682	31.1821	234.772	42.5234	52.5623	5049.3	367.219	479.423		Ubiquitin conjugation factor E4 A OS	Homo sapiens OX	9606 GN	UBE4A	Q14139
Q15643	8	2	48.7858	0.00824425	0.039999	13.7342	0.794335	GC	NGM	228271	Thyroid receptor-interacting protein 11 OS=Homo sapiens OX=9606 GN=TRIP11 PE=1 SV=3			21.3648	18.6892	31.7079	38.581	83.0834	21.2646	31.4004	0	68.9071	41.1487	37.2425	113.646	93.1724	152.582	4.11603	253.761	49.7751	94.8577	80.0289	6757.04	481.168	332.528	137.885	411.519	21.8775	203.686	118.349	92.6446		Thyroid receptor-interacting protein 11 OS	Homo sapiens OX	9606 GN	TRIP11	Q15643
P12110	7	1	29.0744	0.0328848	0.0968362	Infinity	0.591869	GC	NGM	109777	Collagen alpha-2(VI) chain OS=Homo sapiens OX=9606 GN=COL6A2 PE=1 SV=4			0	0	0	0	0	0	0	0	0	0	0	0	0	0	0	2.08724	0	37.8857	0	0	0	0	6.26913	8.76661	1.31403	0	0	3.493		Collagen alpha-2(VI) chain OS	Homo sapiens OX	9606 GN	COL6A2	P12110
Q14258	7	2	43.277	0.00127031	0.0127444	12.4856	0.939788	GC	NGM	72627.3	E3 ubiquitin/ISG15 ligase TRIM25 OS=Homo sapiens OX=9606 GN=TRIM25 PE=1 SV=2			26.8046	28.7422	40.6314	137.283	7.04705	12.6585	12.8026	0.13061	41.5789	231.442	48.1373	90.3678	26.9598	315.051	5640.7	113.224	114.974	204.322	162.917	1296.23	72.6338	1645.98	48.0882	26.3134	732.566	575.524	90.9687	214.267		E3 ubiquitin/ISG15 ligase TRIM25 OS	Homo sapiens OX	9606 GN	TRIM25	Q14258
Q16629	7	1	37.7349	0.00825902	0.039999	13.1236	0.794127	GC	NGM	27594.7	Serine/arginine-rich splicing factor 7 OS=Homo sapiens OX=9606 GN=SRSF7 PE=1 SV=1			27.364	0	0	28.7968	12.4731	17.3713	16.7149	0	3.44111	0	0	55.773	221.055	146.047	0	669.953	180.598	418.811	55.1801	123.132	0	34.3803	82.1055	48.6598	0	729.721	88.0476	35.8678		Serine/arginine-rich splicing factor 7 OS	Homo sapiens OX	9606 GN	SRSF7	Q16629
Q9H0N0;Q53S08	7	2	45.9887	7.4031e-05	0.00176579	11.8205	0.995445	GC	NGM	28583.3	Ras-related protein Rab-6C OS=Homo sapiens OX=9606 GN=RAB6C PE=1 SV=2			9.87929	100.197	30.2921	5.37455	26.4559	46.4758	17.1372	0	17.7953	0	50.652	22.9704	44.8465	422.637	127.564	215.659	426.098	215.441	70.1997	73.6495	1135.03	22.537	108.825	431.616	426.741	886.692	534.459	15.3557		Ras-related protein Rab-6C OS	Homo sapiens OX	9606 GN	RAB6C	Q9H0N0	Q53S08
P23946	6	2	39.612	0.000347164	0.00521613	89.1125	0.979259	GC	NGM	27781.1	Chymase OS=Homo sapiens OX=9606 GN=CMA1 PE=1 SV=1			0.0898197	0	0	7.15501	4.44724	0	0	0	0.0877274	0	0	0	0.897287	177.724	0	78.097	5.30105	6.59596	820.769	6.63658	0	0.616034	2.90389	25.816	74.9737	62.5258	57.7049	79.0764		Chymase OS	Homo sapiens OX	9606 GN	CMA1	P23946
P28676	6	2	39.3992	0.0277718	0.0872329	62.0419	0.620858	GC	NGM	24238.2	Grancalcin OS=Homo sapiens OX=9606 GN=GCA PE=1 SV=2			6.98707	0	0	1.33093	2.3537	0	0	0	0	0	0	0	0	0	0	196.124	70.8562	4.19539	0	0	0	0	3.06295	75.6674	265.552	61.9142	205.417	0		Grancalcin OS	Homo sapiens OX	9606 GN	GCA	P28676
P48304	6	2	37.7325	0.000799663	0.00941001	7.83658	0.957969	GC	NGM	19064	Lithostathine-1-beta OS=Homo sapiens OX=9606 GN=REG1B PE=1 SV=1			357.679	1171.45	1253.4	534.245	297.454	815.818	1207.23	16.4669	870.401	759.98	378.243	891.135	5228.1	13990.4	199.032	736.825	1742.79	4010.16	9443.4	28267	5026.02	2032.78	2004.32	1525.82	9712.83	2155.86	2291.51	1006.8		Lithostathine-1-beta OS	Homo sapiens OX	9606 GN	REG1B	P48304
Q8IYB4	6	1	27.6014	0.00215507	0.0178793	6.44954	0.911675	GC	NGM	69925.3	PEX5-related protein OS=Homo sapiens OX=9606 GN=PEX5L PE=1 SV=2			88.261	52.6671	281.86	22.1131	217.599	104.922	346.26	13.7926	70.0506	520.293	771.359	104.14	355.722	1051.13	135.142	325.058	1665.35	1377.47	782.873	596.262	507.962	10516.9	1779.31	426.887	376.941	95.5251	2237.16	71.2743		PEX5-related protein OS	Homo sapiens OX	9606 GN	PEX5L	Q8IYB4
A0A0A0MRZ8;P04433	5	1	15.4782	0.0427134	0.112731	16.3313	0.545096	GC	NGM	12739.3	Immunoglobulin kappa variable 3D-11 OS=Homo sapiens OX=9606 GN=IGKV3D-11 PE=3 SV=6			0	0	0	9.05741	23.187	0	0	0	0	0	0	0	0	154.9	0	0	0	0	0	131.252	0	23.801	104.858	12.1326	219.938	4.10601	0	51.1349		Immunoglobulin kappa variable 3D-11 OS	Homo sapiens OX	9606 GN	IGKV3D-11	A0A0A0MRZ8	P04433
O95996	5	1	24.69	0.00971666	0.0437609	87.7519	0.774693	GC	NGM	246116	Adenomatous polyposis coli protein 2 OS=Homo sapiens OX=9606 GN=APC2 PE=1 SV=1			0	0	0	0	3.3395	0	0	0	0	0	0	0	0	0	0	0	44.673	0	41.941	18.5909	0	213.985	0	8.58376	45.0238	0	5.43625	12.4961		Adenomatous polyposis coli protein 2 OS	Homo sapiens OX	9606 GN	APC2	O95996
P20160	5	4	41.568	0.00261565	0.0199997	4.48739	0.899089	GC	NGM	27341.9	Azurocidin OS=Homo sapiens OX=9606 GN=AZU1 PE=1 SV=3			838.47	1182.08	940.669	579.408	676.057	1081.57	758.321	47.8797	588.797	1126.25	651.073	544.181	1817.94	2554.67	614.636	1451.27	1418.93	1228.19	958.896	1705.78	9202.7	23511.8	2062.45	1803.51	2221.61	931.576	1463.7	989.275		Azurocidin OS	Homo sapiens OX	9606 GN	AZU1	P20160
Q3ZCV2	5	2	24.4333	0.000166776	0.00305998	6.66849	0.98954	GC	NGM	47982.3	Lymphocyte expansion molecule OS=Homo sapiens OX=9606 GN=LEXM PE=2 SV=4			118.088	27.7171	147.718	50.2631	93.9766	34.6897	75.3479	13.8886	51.5482	115.936	91.3031	65.611	1189.91	706.533	1764.29	114.534	300.573	191.297	176.911	71.9667	1014.01	356.581	150.683	112.727	239.598	1273.78	143.547	71.5434		Lymphocyte expansion molecule OS	Homo sapiens OX	9606 GN	LEXM	Q3ZCV2
Q5SSJ5	5	3	29.1779	0.0104039	0.0455331	866.866	0.766165	GC	NGM	61492.2	Heterochromatin protein 1-binding protein 3 OS=Homo sapiens OX=9606 GN=HP1BP3 PE=1 SV=1			0.0779687	0	0	0.520388	0	0	0	0	0	0	0	0	497.375	15.7336	0	0	0	12.2112	0	8.37261	9.88925	14.4833	0	0	0	1.80601	0	131.722		Heterochromatin protein 1-binding protein 3 OS	Homo sapiens OX	9606 GN	HP1BP3	Q5SSJ5
Q96MY1	5	3	24.0195	0.000430331	0.00603783	2.73453	0.974942	GC	NGM	47557.1	Nucleolar protein 4-like OS=Homo sapiens OX=9606 GN=NOL4L PE=1 SV=2			496.508	351.25	311.418	283.808	454.154	489.082	539.833	1398.89	373.513	643.069	900.458	486.205	1082.58	4266.57	1267.67	763.109	960.462	1005.03	2606.52	3060.04	1125.6	1367.66	688.668	280.807	1109.37	2857.32	1281.76	808.07		Nucleolar protein 4-like OS	Homo sapiens OX	9606 GN	NOL4L	Q96MY1
Q9NP08	5	1	34.5973	0.0226585	0.075588	25509.8	0.654328	GC	NGM	36212.6	Homeobox protein HMX1 OS=Homo sapiens OX=9606 GN=HMX1 PE=2 SV=2			0.860387	0	0	0	0	0	0	0	0	0	0	0	367.531	0	0	0	0	0	0	2049.75	0	0	0	836.347	25576.2	0	119.418	315.15		Homeobox protein HMX1 OS	Homo sapiens OX	9606 GN	HMX1	Q9NP08
A0A0C4DH43	4	1	20.1069	0.00585746	0.0339727	2.94914	0.831322	GC	NGM	13483.6	Immunoglobulin heavy variable 2-70D OS=Homo sapiens OX=9606 GN=IGHV2-70D PE=3 SV=1			421.005	409.524	894.685	795.581	264.203	312.018	619.954	115.591	591.866	742.255	675.805	57.6833	1174.74	1136.77	88.9147	920.62	787.868	544.323	1236.54	795.209	1426.47	3818.16	973.38	1205.74	3019.35	451.612	3840.64	1780.23		Immunoglobulin heavy variable 2-70D OS	Homo sapiens OX	9606 GN	IGHV2-70D	A0A0C4DH43
A2A2Z9	4	1	17.1134	0.00259658	0.0199787	3.59672	0.899589	GC	NGM	119200	Ankyrin repeat domain-containing protein 18B OS=Homo sapiens OX=9606 GN=ANKRD18B PE=1 SV=1			383.974	125.781	198.447	207.743	672.008	615.127	392.363	1419.25	135.642	235.294	362.64	114.424	4881.13	4103.89	975.3	1672.75	1550.46	461.466	531.133	854.635	1593.18	278.615	675.441	455.251	1205.15	1086.32	100.634	2894.32		Ankyrin repeat domain-containing protein 18B OS	Homo sapiens OX	9606 GN	ANKRD18B	A2A2Z9
O60551;P30419	4	2	22.7849	0.0100041	0.0446016	8.05399	0.771081	GC	NGM	57322.5	Glycylpeptide N-tetradecanoyltransferase 2 OS=Homo sapiens OX=9606 GN=NMT2 PE=1 SV=1			185.478	356.436	123.847	266.145	324.166	250.273	193.23	37.4762	79.7621	175.602	588.853	163.047	24.2935	162.136	56.9269	6201.38	953.429	692.148	419.347	645.382	4761.33	2207.72	414.741	515.188	1555.02	5147.01	421.782	5292.44		Glycylpeptide N-tetradecanoyltransferase 2 OS	Homo sapiens OX	9606 GN	NMT2	O60551	P30419
P04035	4	1	22.1377	0.0147059	0.0551302	108.792	0.71974	GC	NGM	99073.1	3-hydroxy-3-methylglutaryl-coenzyme A reductase OS=Homo sapiens OX=9606 GN=HMGCR PE=1 SV=1			0	4.7733	0	0	0	6.46876	31.6046	0	14.1675	0	0	0	3304.93	215.348	0	0	1762.77	1754.21	17.2518	0	0	0	412.514	65.8824	671.101	0	10.2816	55.9456		3-hydroxy-3-methylglutaryl-coenzyme A reductase OS	Homo sapiens OX	9606 GN	HMGCR	P04035
Q6ZSC3	4	1	21.6335	0.0192319	0.0673354	2.79889	0.680079	GC	NGM	40894.4	RNA-binding protein 43 OS=Homo sapiens OX=9606 GN=RBM43 PE=1 SV=1			1885.71	374.192	637.576	458.776	2139.44	1110.88	1381.18	637.703	1049.08	703.595	953.199	1003.2	11149.4	2101.91	628.494	5975.76	1100.74	2713.66	1062.25	3962	3742.92	1990.04	890.233	609.626	3142.67	1927.59	319.844	4713.47		RNA-binding protein 43 OS	Homo sapiens OX	9606 GN	RBM43	Q6ZSC3
Q99757	4	1	24.1204	0.000186858	0.00333231	7.4733	0.988321	GC	NGM	18554.4	Thioredoxin_ mitochondrial OS=Homo sapiens OX=9606 GN=TXN2 PE=1 SV=2			1007.53	65.5169	96.047	146.234	791.497	85.1607	146.151	0	307.317	420.724	415.945	569.723	1347.07	1189.74	6385.33	3742.65	972.988	1058.8	506.677	3224.32	5843.15	1840.11	3131.84	2650.3	2545.69	1652.55	147.395	4135.64		Thioredoxin_ mitochondrial OS	Homo sapiens OX	9606 GN	TXN2	Q99757
Q9BSU3	4	1	23.8365	0.00438343	0.0281627	3.10108	0.858717	GC	NGM	26150	N-alpha-acetyltransferase 11 OS=Homo sapiens OX=9606 GN=NAA11 PE=1 SV=3			1680.88	1471.64	3165.5	2124.67	882.339	2834.21	4524.69	790.342	3270.73	5589.29	4689.52	5875.83	9798.36	18721.3	1164.86	852.246	6039.86	3935.91	12741.6	19070.7	12790.9	8571.23	8738.7	2537.62	13954.1	17363.1	11492.5	4798.6		N-alpha-acetyltransferase 11 OS	Homo sapiens OX	9606 GN	NAA11	Q9BSU3
Q9BUA6	4	1	22.9927	0.000201653	0.0035115	2.94361	0.987437	GC	NGM	25536.1	Myosin regulatory light chain 10 OS=Homo sapiens OX=9606 GN=MYL10 PE=1 SV=2			1803.4	1314.33	1032.53	729.464	1274.64	1196.51	1256.91	868.808	1367.48	1255.46	593.694	1487.26	3295.8	5936.23	600.496	1417.22	3674.27	3648.14	5793.24	2143.31	5789.26	2368.92	2710.08	2004.26	6857.49	6280.99	1202.98	1933.09		Myosin regulatory light chain 10 OS	Homo sapiens OX	9606 GN	MYL10	Q9BUA6
Q9NQ94	4	2	19.2228	0.000570403	0.00755851	13.0328	0.968133	GC	NGM	65487.7	APOBEC1 complementation factor OS=Homo sapiens OX=9606 GN=A1CF PE=1 SV=1			742.796	627.817	686.892	352.122	404.183	493.126	718.224	19.0978	285.8	187.345	98.943	323.245	835.798	1140.92	62315.2	1825.44	823.474	981.54	936.187	387.053	2332.36	6709.92	1273.77	1374.47	853.01	1193.37	1865.19	987.634		APOBEC1 complementation factor OS	Homo sapiens OX	9606 GN	A1CF	Q9NQ94
A0A075B6I9;P04211	3	1	32.9246	0.0124902	0.0510352	51.8326	0.742319	GC	NGM	12696.2	Immunoglobulin lambda variable 7-46 OS=Homo sapiens OX=9606 GN=IGLV7-46 PE=3 SV=4			3.6114	30.7327	0	0	0.897508	0	23.7205	0	0	0	0	0	9.78448	49.0176	0	0	48.61	0	39.9181	351.316	0	192.291	1019.66	364.811	60.8285	0	1938.65	0		Immunoglobulin lambda variable 7-46 OS	Homo sapiens OX	9606 GN	IGLV7-46	A0A075B6I9	P04211
P09630	3	1	20.7634	0.00666798	0.0358035	5.85388	0.817905	GC	NGM	27085.9	Homeobox protein Hox-C6 OS=Homo sapiens OX=9606 GN=HOXC6 PE=2 SV=3			150.386	183.983	191.019	166.105	255.784	362.296	185.083	42.7857	346.118	325.387	558.145	201.154	4556.21	1803.82	1016.68	835.157	363.242	376.427	343.279	1070.11	206.217	10570.6	293.16	217.331	152.866	351.682	403.516	607.369		Homeobox protein Hox-C6 OS	Homo sapiens OX	9606 GN	HOXC6	P09630
Q15120	3	1	16.8445	0.0151509	0.056246	11.2601	0.715489	GC	NGM	47110.1	[Pyruvate dehydrogenase (acetyl-transferring)] kinase isozyme 3_ mitochondrial OS=Homo sapiens OX=9606 GN=PDK3 PE=1 SV=1			7.74967	6.28883	0	0	3.04209	0	10.8777	78.6641	7.73241	0	0	0	324.505	76.1726	0	0.299291	30.8367	72.7251	38.9944	182.318	0	713.336	10.5519	177.942	30.4226	0	5.48029	53.2854		[Pyruvate dehydrogenase (acetyl-transferring)] kinase isozyme 3_ mitochondrial OS	Homo sapiens OX	9606 GN	PDK3	Q15120
Q96QE5	3	1	14.5358	9.06235e-08	1.23518e-05	9.79567	1	GC	NGM	42018.4	Transcription elongation factor_ mitochondrial OS=Homo sapiens OX=9606 GN=TEFM PE=1 SV=1			341.579	172.025	165.204	182.192	176.427	337.445	437.581	92.3456	137.166	776.992	208.205	120.139	184.574	3523.72	4898.35	1846.83	3294.89	735.784	526.704	2095.42	1540.23	5907.54	3085.77	1594.91	4307.94	2859.87	2295.25	2408.81		Transcription elongation factor_ mitochondrial OS	Homo sapiens OX	9606 GN	TEFM	Q96QE5
Q9BUG6	3	1	21.1458	0.0345383	0.0998089	74.1648	0.583263	GC	NGM	56891.9	Zinc finger and SCAN domain-containing protein 5A OS=Homo sapiens OX=9606 GN=ZSCAN5A PE=1 SV=1			19.3029	17.7085	100.994	10.0221	6.83614	55.5452	39.7154	0	13.2794	47.0671	18.901	16.5436	256.259	1619.56	0	0	56.9408	121.816	1186.85	6399.43	2561.63	20220.6	9.21489	40.2886	1387.1	53.9768	13.7599	278.901		Zinc finger and SCAN domain-containing protein 5A OS	Homo sapiens OX	9606 GN	ZSCAN5A	Q9BUG6
Q9NR20	3	1	18.1351	0.0363877	0.102495	31.6583	0.574025	GC	NGM	60178.9	Dual specificity tyrosine-phosphorylation-regulated kinase 4 OS=Homo sapiens OX=9606 GN=DYRK4 PE=1 SV=2			16.6085	0.406633	9.64752	0.0122784	0.046353	17.5799	31.2769	0	0.025482	3.2709	3.78742	5.16073	0	0.30371	0	0	240.415	980.934	211.485	92.4273	0	1009.83	230.714	206.46	326.054	0	289.481	118.987		Dual specificity tyrosine-phosphorylation-regulated kinase 4 OS	Homo sapiens OX	9606 GN	DYRK4	Q9NR20
O95628	2	2	11.5062	0.00128074	0.0127444	8.16142	0.939416	GC	NGM	64194.4	CCR4-NOT transcription complex subunit 4 OS=Homo sapiens OX=9606 GN=CNOT4 PE=1 SV=3			0	13.4167	15.1447	100.764	0	33.0619	4.8738	0	40.8949	0	0	19.2136	13.2544	213.757	0	373.89	54.2675	130.95	104.223	326.415	319.331	253.403	106.092	31.7915	475.634	30.1309	34.6852	6.38894		CCR4-NOT transcription complex subunit 4 OS	Homo sapiens OX	9606 GN	CNOT4	O95628
P01602	2	1	16.3598	0.00918937	0.0427641	46.9509	0.781499	GC	NGM	12952.7	Immunoglobulin kappa variable 1-5 OS=Homo sapiens OX=9606 GN=IGKV1-5 PE=1 SV=2			13.1956	11.6947	11.8355	6.13979	39.704	34.3802	14.5093	16.2237	9.43169	8.31373	19.3986	2.70709	1466.15	49.2892	54.184	99.2284	680.946	471.483	1414.01	3086.25	2911.91	2.74588	4.16617	4.49174	18.3037	43.8478	3.38462	1429.45		Immunoglobulin kappa variable 1-5 OS	Homo sapiens OX	9606 GN	IGKV1-5	P01602
P12104	2	2	18.6257	0.000126939	0.00254969	33.3676	0.99202	GC	NGM	15207.3	Fatty acid-binding protein_ intestinal OS=Homo sapiens OX=9606 GN=FABP2 PE=1 SV=2			3.19959	10.3509	1.40803	0	0.175489	2.34109	0.861998	0	1.32328	0	0.505706	0	91.3106	103.485	0	0	94.384	214.297	36.5976	9.71112	10.5518	11.3446	1.48873	20.1696	106.802	12.3599	8.78971	175.902		Fatty acid-binding protein_ intestinal OS	Homo sapiens OX	9606 GN	FABP2	P12104
Q52M93	2	1	10.1548	0.000116825	0.00237152	3511.68	0.992664	GC	NGM	90632.5	Zinc finger protein 585B OS=Homo sapiens OX=9606 GN=ZNF585B PE=2 SV=1			0	0.222877	0	21.7888	0	0	0	0	0	0	0	5.63168	23965.6	20007.1	18351.6	26245.9	14678.3	20464	0	14.3791	0	48.8904	0	272.695	3.83731	178.596	5093.91	108.129		Zinc finger protein 585B OS	Homo sapiens OX	9606 GN	ZNF585B	Q52M93
Q5SWW7	2	1	10.3434	0.00323173	0.0234475	10.1916	0.883797	GC	NGM	16284.7	Uncharacterized protein C10orf55 OS=Homo sapiens OX=9606 GN=C10orf55 PE=1 SV=1			0	3.77218	0	22.7493	0	0	111.287	0	4.00666	92.2893	82.6094	49.9036	7.9333	490.199	0	1048.72	660.876	112.591	708.77	263.34	0	42.0439	180.53	101.74	178.715	421.994	566.782	197.658		Uncharacterized protein C10orf55 OS	Homo sapiens OX	9606 GN	C10orf55	Q5SWW7
Q9HAT1	2	1	10.0263	0.00100462	0.0111019	2.55158	0.949678	GC	NGM	57528.6	Protein ERGIC-53-like OS=Homo sapiens OX=9606 GN=LMAN1L PE=2 SV=2			168.055	52.1326	126.429	82.6556	88.4123	260.281	195.458	7.56288	158.363	190.046	79.5019	71.1446	269.229	195.103	205.582	928.279	146.305	496.176	473.184	368.354	567.392	253.937	233.808	125.223	184.604	215.15	177.52	195.426		Protein ERGIC-53-like OS	Homo sapiens OX	9606 GN	LMAN1L	Q9HAT1
Q9NRM6	2	1	9.9362	0.000467033	0.00650495	724.997	0.973106	GC	NGM	57139.2	Interleukin-17 receptor B OS=Homo sapiens OX=9606 GN=IL17RB PE=1 SV=2	Overexpression in GC	DOI: 10.1038/srep25447	0	3.4242	0	3.91256	0	0	0	0	2.39998	0	0	0	478.052	6.39129	0	86.7607	0	12.9571	9.43807	566.586	25.4259	0	37.2204	430.693	6810.23	0	667.87	280.517		Interleukin-17 receptor B OS	Homo sapiens OX	9606 GN	IL17RB	Q9NRM6
Q9UKT9	2	1	10.5359	1.41954e-05	0.000712822	7.73231	0.999348	GC	NGM	59049.8	Zinc finger protein Aiolos OS=Homo sapiens OX=9606 GN=IKZF3 PE=1 SV=2			32.9676	9.45545	22.8112	11.6118	5.1718	35.3725	26.9934	19.179	14.4421	52.4339	34.8394	4.35327	366.315	98.9888	124.856	740.034	132.694	65.9457	208.129	81.8662	15.4725	17.184	159.04	60.1044	336.936	103.799	121.551	146.917		Zinc finger protein Aiolos OS	Homo sapiens OX	9606 GN	IKZF3	Q9UKT9
A0A075B6I9
A0A0A0MRZ8
A0A0C4DH43
A2A2Z9
A8K7I4
O14757
O60551
O95394
O95628
O95996
O96000
P01011
P01024
P01602
P01834
P04035
P04181
P05109
P05164
P09327
P09630
P0DMM9
P11678
P12004
P12104
P12110
P13647
P13928
P14324
P17844
P17948
P20160
P22061
P23229
P23946
P28676
P29508
P30711
P31150
P36952
P39656
P40429
P46976
P48304
P48736
P49411
P49590
P49961
P54136
P54920
P55145
P60981
P62314
Q14139
Q14258
Q14980
Q15120
Q15643
Q16629
Q16762
Q3ZCV2
Q52M93
Q53FA7
Q58FG1
Q5SSJ5
Q5SWW7
Q5TCS8
Q68D86
Q6XQN6
Q6ZSC3
Q86W56
Q8IYB4
Q8IYT4
Q8TDL5
Q92841
Q96AG4
Q96IQ7
Q96LB3
Q96MY1
Q96QE5
Q99757
Q9BSU3
Q9BUA6
Q9BUG6
Q9H0N0
Q9HAT1
Q9NP08
Q9NPJ3
Q9NQ94
Q9NR20
Q9NRM6
Q9NSB2
Q9NUJ1
Q9UKT9
[truncated: 80 more columns]

## Sheet: Venn all GC up
GC	GC	GC	GC	GC	GC	GC	GC	GC	GC	GC	GC	GC	GC	GC	GC	GC	GC	GC	GC	GC	GC	GC	GC	MaG	MaG	MaG	MoG	PanG	PanG	PanG	PanG	PanG	PanG	PanG	PanG	PanG	PanG	PanG	PanG	PanG	PanG	U	U	U	U	U	U	U
MiG	PanG	U	MaG	PanG	MoG	PanG	U	PanG	U	PanG	MaG	PanG	U	PanG	U	U	PanG	PanG	MaG	PanG	U	PanG	PanG	MiG	MoG	MoG	MiG	MoG	MiG	MaG	U	MaG	U	U	MaG	U	U	U	MoG	U	U	MoG	MiG	MaG	MaG	MaG	MaG	MoG
				MaG		MoG	MoG	U	MoG	U	MoG	MaG	MaG	U	MaG	MiG	U	U	MoG	MaG	MaG	U	U			MiG		MiG				MoG	MaG	MaG	MoG	MiG	MaG	MoG		MoG	MaG				MoG	MoG	MiG	MiG
								MoG	MiG	MoG		MoG	MoG	MaG	MiG		MaG	MaG	MiG	MoG		MaG											MoG	MoG	MiG		MiG	MiG								MiG
										MiG				MoG			MiG	MoG		MiG														MiG
																		MiG
Q9NYV4	P14314	Q7Z406	O75460	Q92888	P00326	P33176	P25789	P04424	P42166	Q92734	Q8NDW8	P46782	P19012	P13637	A8MV81	Q96QR8	Q93084	Q96AE4	O76015	Q9Y3B3	Q9NSE4	P54652	Q96T23	Q10567	P18615	P63241	Q96JH8	P51993	Q14BN4	P46776	P02533	P20700	P84085	B1AJZ9	Q494R4	P01591	Q9H6S0	P27482	P29350	P13693	P02671	Q6DN03	Q9NYA4	P12883	P05198	P55789	Q7Z5J4	Q8NC42
Q16512	Q15543	Q9NZ08	Q9BQ04	Q9NSB4	Q96NY7	P40227	Q9H4M9	P12109			Q15020	Q9Y2X3	P63010	P04843			O75363	O00750	Q8NHV9		Q13905	P55157	Q02338	Q5VWX1	P08729	Q9GZV4	Q69YH5		Q13825	P21266	Q96AX2	Q7LBC6	P19971	A0A075B6H7					P54707	Q9P258	O15061	P49588		P62847	Q8TD43		Q4G0F5	Q15185
P25685		Q86VP6		Q15631	P08754	P48448	Q02878	P23528	Lamina-associated polypeptide 2_ isoform alpha OS=Homo sapiens OX=9606 GN=TMPO PE=1 SV=2	Protein TFG OS=Homo sapiens OX=9606 GN=TFG PE=1 SV=2	Q96MI9	P50213	Q58FG0	O00391	HIG1 domain family member 1C OS=Homo sapiens OX=9606 GN=HIGD1C PE=1 SV=2		Q8N8Z6	P22626		Transcriptional activator protein Pur-beta OS=Homo sapiens OX=9606 GN=PURB PE=1 SV=3	P68431	Q8NCI6	O60664		P30613	P07864	P00966	4-galactosyl-N-acetylglucosaminide 3-alpha-L-fucosyltransferase FUT6 OS=Homo sapiens OX=9606 GN=FUT6 PE=1 SV=1		Q8WVY7	P02790	Q08211	O95758	Q13637	Coiled-coil domain-containing protein 153 OS=Homo sapiens OX=9606 GN=CCDC153 PE=1 SV=2	Immunoglobulin J chain OS=Homo sapiens OX=9606 GN=JCHAIN PE=1 SV=4	3'-5' RNA helicase YTHDC2 OS=Homo sapiens OX=9606 GN=YTHDC2 PE=1 SV=2	Calmodulin-like protein 3 OS=Homo sapiens OX=9606 GN=CALML3 PE=1 SV=2	A8K2U0	P00390	Q00325	P53634	Myotubularin-related protein 4 OS=Homo sapiens OX=9606 GN=MTMR4 PE=1 SV=2	Q8IW93	Q9NUQ9	FAD-linked sulfhydryl oxidase ALR OS=Homo sapiens OX=9606 GN=GFER PE=1 SV=2
Q8N335		P16219			P39060		P09110	P54868			Q8NBX0	Q9UBF2	P36578	P07196				Q16543			O15371	Q01130	Q9H008		Q9UBQ0	A0A0A0MS15				Q05209	Q04828	Q9BT92	Q9P1Z9	Q9NQA5					P62942	Q7RTZ1	Q9NX63	P62316		P51148	Q96G01
O14490		P26232			Q9P2S6		O43169	Q02952				Q9P1Y6	P11215	Q9NZN4				Q9BY44			Q6KCM7	P53004	Q9H3N1		P10153					O15511	Q86UP2	Q8WVM8	P62937	Q14103					P19367	E9PAV3	P35998	P61769		P23975	P53007
O00264		P61026			Q5JU69		Q9UKM9	B2RXH8				Q14938	Q9NZA1	Q99497				Q149M9			P63220	Q5JR12	Q6ZVZ8		P18077					Q9UKJ5	P49589	P23381	P31146	P40818					Q9H0U4	Q6ZU52	Q5T440	Q8N5M1		P27695	P16278
		P17516			Q8IZ83		O94927	Q9P0V9					Q99728	Q99832				Q99880			Q9UBB4	P40967	Q68DX3		Q13347					Q8IXT5	Q9ULH1	P60953	Q9ULV4	Q5R3I4					P08603	P42224	Q7L2H7	Q6DD88		Q14568	A8K0R7
		P07686			O75608		Q9UKY3	O15068					Q29RF7	P09471				P35268			P52790	Q9Y6M9	O95347		P78386					P26373	Q8N1F7	P30101	P36639	O15083					P13646	P16435	Q9UBI6	Q14721		Q96BS2	P0DSE2
		Q15907					Q9UL26	Q9HB71					O95837	Q8IZP2				Q9UJS0			P21926	Q3KP31			P42025					Q5JPF3	P63104	Q96CN7	P53778	Q86SQ7					Q13418	P39023	O75131	P12525		Q9H871	Q6P4E1
		P04004					Q8N3Y1	P54802					P48739	O15085				P02760			Q9Y4P3	A6NFE2			P07738					Q9Y2Y8	O95872	O95716	P23142						Q9UL25	Q13263	Q9UJX4	Q8WWI1		P78367	Q5T013
		Q96C45					Q8NI37	Q9UNN8					Q16798	P48643				P0DOX8			P40616				B4DZS4					O43776	Q9P2M7	Q04695	Q92738						Q4G0S4	Q86W24	Q9Y6U3	Q00535		P0DJD1	P45983
		P07741					Q7Z4H8	Q9BZK8					Q9H4G4	P62879				Q12852			Q8TD16				Q13867					Q5JWF2	P09651	P57735	P68366						P15880	P35052	Q9P1U1	Q16643		P35637	P52566
		P46783					Q7M4L6	A0A5B7					P49903	O00748				Q9UBY0			Q5VXU3				P20591					P30154	P30049	P32119	P01860						Q13129	Q00796	Q3ZCM7	Q13057		Q8N5J4	Q9BYC2
		Q15118											O76094	Q13126				Q9BZ23			P01563				O60888					P12004	Q16658	P55786	Q8NEV1						Q9H0N5		O43488	Q96RG2		Q9NPA3	P42167
		Q9Y394											Q6NXR4	Q32P51				Q99456			P51530				P04259					P29992	Q96IS3	O15173	Q6NW34						P25787		Q9Y285			Q5T7W0	Q05639
		Q96DY7											P32456	P54578				Q76MJ5			P50583				A0A0C4DH42					P01011	Q9UK55	Q96C11	Q06830						P43304		Q08188			Q99829	Q86W67
		P47985											Q16718	P24534				P49675			Q99436				O43852					Q9BYX4	A0M8Q6	O14773	Q7RTR0						Q9UBG3		Q9Y247			Q12874	Q13488
		Q71DI3											Q9BZJ3	Q9UFN0				Q8WYA0			Q9BYD6				P11279					Q15005	P25786	P53621	P08631						P25788		Q9UBR2				Q8NHQ9
		P11802											O94826	P28070				O94913			O15127				P19237					A0A0B4J1X5	Q5TAB7	P07954	Q9UIW2						Q7RTS7		P50135
		Q02641											Q5VT97	O75436				Q9Y253			Q9NQ48				P35914					Q9UI15	A1L0T0	Q6PKX4	O15523						P07947		Q13619
		Q14019											Q8N0U4	Q9H0C2				Q8IZL8			Q9NZB2				O94782					Q9NSB2	Q9P2T1	O43463	P13747						Q8NBJ7		P00325
		Q9NZ01											P45954	Q16401				Q86SG4			O75865				Q7Z2Z1					Q9H1M3	A1A519	P0DSN7	Q9BYX7						Q13435		Q9P219
		Q86SR1											Q6PL18	P46439				P62753			Q14576				Q13492					P23025	P0DME0	Q96BR1	P61020						P08263		P02746
		Q9UI12											A9YTQ3	Q68DU8							Q08J23				P06865					Q52LW3	Q14558	Q00839	Q96G03						Q5H9L2		Q9UQR0
		O43681											P22079	Q969H8							Q05086				Q14181					P31942		O43719	O00238								Q9NR30
		P20774											P61619	P50416											P20393					P31947		P49411	Q92597								Q5T4T6
		Q6UXH1											Q13425	Q01105											Q13438					Q86UL8		P31949	O00217								Q9BUQ8
		P56851											O43324	O76009											O75356					O14492		Q16853	O00757								Q8N0X4
		Q15306											A1L390	P02100																Q6UWV6		P09104	O00410								Q9NXN4
		Q9UIK4											O43678	Q9NP81																P30711		Q14699	P59665								A0JP26
		Q9UNN4											Q09428	A2VDJ0																P45973		O43865	Q9BSL1
		Q32MZ4											P20290	Q15233																Q9NVN3		Q07020	P48637
		Q9BQE4											O15457	P42765																Q9BVQ7		Q6PD62	P59047
		Q6NUM9											Q96DE0	P54727																Q96ND0		Q8IUH3	P26440
		Q8NFA2											P67809	P21964																Q86TA1		Q9BSJ8	O94906
		O43451												P19474																Q96CP6		Q9HB09	O95822
		P53680												Q9UKG1																Q8IWL3		P00492	P07996
		Q9NZK5												P30519																Q7Z6G8		Q9UQ16	Q03013
														Q6P474																Q9NWF9		Q96HU1	Q8NE71
														Q00653																O94903		P51991	Q86VZ2
														Q5VU65																		A1A4S6	Q92520
														Q01831																		P29466	Q13233
														Q8TF20																		Q9NRD8	O75330
														P31751																		P34896	Q14CX7
														O15260																		P50914	Q96NG3
														A6NHQ2																		Q9H0D2	Q53HC0
														B5MCY1																		P0CB38	Q9NXE4
														P36551																		Q04941	Q99729
														Q9BRQ4																		Q99469	P07858
														Q9BX63																		O76024	Q9HD67
														P46019																		M0R2J8	Q9BVC6
														P0DJI8																		Q8IV08	Q5T764
														Q9UI09																		Q9Y3P9	Q15004
														A0A0C4DH35																		P01602	Q99569
														Q6JQN1																		P09493	Q9BSJ2
														Q3KRA6																		P16104	Q9BYU5
														Q6P1K2																		P01116	Q7Z3Y9
														O15392																		Q9H299	P11233
														Q96LM6																		Q92953	Q86Y22
														O75764																		P13073	Q5T8A7
														Q9BV20																		Q96NI8	Q03468
														Q96CN9																		Q6ZS17	Q13393
														O00712																		Q6NWY9	P10721
														Q9H7Z7																		P28072	P61313
														Q96HA8																		P31040	Q9P2Q2
														Q02809																		Q92619	Q5T655
														P60468																		Q6ZSC3	Q15072
														Q03701																		Q15147	Q96C86
														Q8N9M1																		P61077	A7E2Y1
														Q96N03																		P20020	P01033
																																P04233	Q9UBX0
																																Q9NYV6	O75915
																																Q9UBL3	Q13232
																																Q96AH0	P01762
																																Q8N5A5	Q9Y6K8
																																O75477	Q9Y2H2
																																Q8IZL9	P10244
																																O00244	P55735
																																Q9NX14	Q9Y295
																																P05090	Q02790
																																P41247	P02538
																																P62280
																																Q92817
																																Q93009
																																Q9NPJ3
																																P78344
																																P54198
																																Q93052
																																O94788

## Sheet: Venn all GC down
GC	GC	GC	GC	GC	GC	GC	GC	GC	GC	GC	GC	GC	GC	GC	GC	GC	GC	MaG	MaG	MaG	MoG	PanG	PanG	PanG	PanG	PanG	PanG	PanG	PanG	PanG	PanG	PanG	PanG	U	U	U	U	U
MiG	PanG	U	MaG	PanG	MoG	PanG	MoG	PanG	U	MaG	PanG	PanG	U	PanG	U	PanG	PanG	MiG	MoG	MoG	MiG	MiG	MaG	U	MaG	U	U	MaG	U	MaG	MoG	U	U	MoG	MiG	MaG	MaG	MaG
				MaG		MoG	MiG	MoG	MoG	MoG	U	MiG	MiG	MaG	MaG	U	U			MiG					MoG	MaG	MaG	MoG	MaG	MiG		MoG	MaG				MoG	MiG
								MiG	MiG		MaG			MoG		MaG										MoG	MoG	MiG	MiG
											MoG			MiG													MiG
O43143	Q58FG1	P01024	P06733	Q96AG4	P54920	P05109	Q9UKK3	P23946	P02747	P11678	Q53FA7	P43490	Q8TDL5	P39656	P31150	Q96MY1	Q92841	P52597	Q8TDY2	P33121	P51148	Q7Z7H5	P38606	P68871	P09211	P99999	O00231	P04075	P0DOX5	P01861	O95573	P18206	P07478	P40926	Q9GZT8	Q16698	Q96C57	Q86Y46
Q9HCC0	Q6XQN6	P12004	P55145	Q9NTK5	P49961					Q14980	Q96M83				P54136		P09327	Q8ND90	Q16836	P62805	Q9H1M3	Q9BZE2	P43034	Q14108	Q4J6C6	P40121		P02749		Q5JXB2	Q9H0W9	P05787	Q15208	P11310	Q14194	P80188	P11182
Q9UG01	Q9NRP0	Q96LB3	Q14139		P26373	S100 A8	Protein mono-ADP-ribosyltransferase PARP4 OS=Homo sapiens OX=9606 GN=PARP4 PE=1 SV=3	Chymase	Complement C1q subcomponent subunit C OS=Homo sapiens OX=9606 GN=C1QC PE=1 SV=3			Nicotinamide phosphoribosyltransferase OS=Homo sapiens OX=9606 GN=NAMPT PE=1 SV=1	BPI fold-containing family B member 1 OS=Homo sapiens OX=9606 GN=BPIFB1 PE=1 SV=1	Dolichyl-diphosphooligosaccharide--protein glycosyltransferase 48 kDa subunit OS=Homo sapiens OX=9606 GN=DDOST PE=1 SV=4	Q9BSU3	Nucleolar protein 4-like OS=Homo sapiens OX=9606 GN=NOL4L PE=1 SV=2		Q9HC38	P20142	P39059	Q8IWA5	Q15582	P05091	P15559	P07197	Q5TCY1	26S proteasome non-ATPase regulatory subunit 11 OS=Homo sapiens OX=9606 GN=PSMD11 PE=1 SV=3		Immunoglobulin gamma-1 heavy chain OS=Homo sapiens OX=9606 PE=1 SV=2	Q9BVK6	P62424		P21399	Q08043			P28331	Keratin_ type II cytoskeletal 73 OS=Homo sapiens OX=9606 GN=KRT73 PE=1 SV=1
P22061	Q9BUA6	Q8IYB4	P48304																Q9ULM3			P17482	P13639	O95336	Q96NG5	P31943					P28482		P11142	P53779			A0A0C4DH25
O96000		Q52M93	Q9UKT9																A8MZ36			O43747	O15143	P20073	P55795	P02679					Q93099		P41252				P06756
Q9NPJ3																			P78417			P22695	Q14974	O95994	Q7KZF4	P00352					P45974		Q3MII6				P53999
P07203																			Q15063			Q9BXI3	P14618	P56470	P30050	Q02252							P0DOX7
Q9H0N0																			P40939				P13667	P69905	Q9H3P7	Q03403							Q9Y6F6
Q14258																			Q9NY27				Q12905		Q5JRC9	P20231							P02730
P12110																			Q9Y4L1				P17931		P27348	P61978							Q9UJ68
P28676																			P56192				O43390		P00918	P07355							Q9HBL0
O15056																			Q99733				P35749		P13796	O43707							Q9Y678
O95996																			O60763				P02042		P46459	P0DP25
Q5SSJ5																			Q5T7N2				Q92896		P09972	Q6P996
Q9NS86																			A4QPB2				O95299		P30740	A6NMY6
P04035																			A0AV96				P04406		Q6ZN16	P12814
Q06828																			P10321				P18085		O60218	P00915
Q6IQ49																			Q16772				P26641		P23284	P01009
Q9NR20																			Q66LE6				P37802		P37108	O95411
Q53GT1																			P08319				P05388		Q06323	P06737
O95628																			P28062				Q8NHW5		Q01518	O00506
																			Q86YB7				P59998		Q96DG6
																			P0C1H6				O75874		P53618
																			Q9BVS4				Q8TBC3		Q9Y2B0
																							Q00610		P34931
																							Q15046		Q14155
																							P08758		O95292
																							P42331		P20618
																							P12035		Q8WVV4
																							Q16531		Q9P0L0
																							P55884		Q03591
																							P08670		O95831
																							A0A087WSY6		P01889
																							Q9UL46		O75400
																							Q9UKU7		Q86YW9
																							P15407		O75223
																							P61163		Q96JA3
																							P07900
																							P50395
																							O94759
																							Q92945
																							A3KMH1
																							Q03113
																							P68402
																							P04439
																							Q99459
																							Q9UKX3
																							Q02413
																							O43639
																							P62913
																							P13987
																							Q68E01

## Sheet: Venn U_MaGMoG HPpD
GC>U	GC>MaG_MoG	GC>U and GC>MaG_MoG	GC>U and GC>MaG_MoG
P22314	P19367	P68032
Q13733	P08603	P04259
P68371	P62937	P17844
P09960	P02538	P07339
P05141	Q06830	Q16853
Q00325	P54707	P48637
Q3ZCM7	Q01546	P49411
P12081	P07954	P01011
Q99460	P23381	P04350
Q9UJU6	P00390	P63092
P02774	Q00839	P01834
P54920	Q13435	O00410
P62826	P32119	P10253
O15085	Q15029	P43652
O75489	P19971	P80303
P62241	Q9UQ16	Q9NUJ1
P01034	O43865	Q02790
O15061	Q96AC1	P16278
P62942	P17948	P36952
Q9UBZ9	Q7Z2Z1	Q92953
Q8N1F7	Q9NSB2	Q9UBQ7
Q9HBG6	P09493	P55145
P20336	P58876	O95758
O95394	P09104	P10721
Q9BPX5	P41091	O94788
Q96IQ7	Q9BYX7	Q5T655
P22234	P46777	P29508
O14936	Q9UIW2	O95865
P14324	P05198	Q6PJG2
P59190	P23229	O76013
Q9UBR2	P60981	P13073
Q9NXE4	P31040	P61313
Q68D86	Q05639	Q9Y3P9
P61457	O15523	P26373
Q9Y6E2	Q14103	P12004
Q9H0N0	P54886	Q6ZS17
P16930	Q16762	Q05209
Q9H2F5	Q16543	Q8IYT3
Q9NP08	P0DJD1	P13747
Q86YB8	Q6ZMR3	Q6DN03
O60312	P46781	P52566
P01040	Q03468	Q14004
O75964	P42336	P15085
Q9UI09	P49961	P04181
P0C870	M0R2J8	P22061
Q9BUG6	O43852	P27482
Q96PS1	Q13418	O75347
Q5JS13	P51991	P07996
Q5QGZ9	Q8NDW8	Q9BVC6
Q16270	Q9Y6Q5	A1L0T0
O43665	P55735	Q7Z3Y9
	P47895	O14773
	P0DMM9	Q9ULU8
	P04179	P53778
	Q93052	Q9NPJ3
	Q14498	P13928
	O94906	P02765
	Q8IVG5	Q9UBI6
	P78386	Q9NPF8
	Q9UQM7	Q9P219
	P28072	Q13637
	Q9UG01	O75330
	Q13740	O14492
	Q03013	Q15643
	Q06141	P0DME0
	P20591	Q16629
	P54198	P12110
	O43684	Q5T440
	Q5TCS8	Q9NWF9
	P31949	Q13393
	P40429	Q92817
	Q13233	Q9P0W8
	P10244	P43155
	Q6NWY9	Q9NQA5
	P0CF74	Q9H0D2
	P30711	Q92738
	Q96LB3	P23025
	P55157	Q5SSJ5
	Q9UQE7	A0A0A0MRZ8
	P36888	A0A0C4DH43
	Q8WVM8	Q99757
	O15173	Q6ZSC3
	P10153	Q92520
	Q9P1U1	Q08722
	P48736	Q8WXW3
	P59047	Q643R3
	Q07020	P57078
	Q86W24	Q9NX63
	Q8TD06	P32322
	P50914	Q9Y6X8
	Q15147	Q9BSL1
	Q15819	Q15120
	Q08945	Q13867
	Q6P4A8	Q9NR20
	P0DOX8	P42696
	O76009	Q6IQ49
	Q14435	P17213
	Q9UBY0	O95628
	Q96HU1	Q13416
	Q96CN7	P18077
	Q8TD43	Q52M93
	O75131	Q7L1T6
	P07858	O75311
	P28074	Q5SWW7
	Q9BSJ8	P01602
	Q5R3I4	O94782
	P50148	Q99569
	Q9C091	Q9H1M3
	P61970	Q9NRM6
	P04003	Q96PV0
	P78344	Q8N5J4
	Q8IUH3
	Q9H299
	A1A4S6
	Q9Y6K8
	P35244
	Q13404
	Q14CX7
	Q14696
	P11279
	P11233
	P30154
	Q9UKG1
	A1A5D9
	Q13492
	P46976
	Q92619
	Q86Y22
	P07203
	Q14258
	Q0VFZ6
	P34896
	Q9UBG3
	Q04941
	Q9P2J3
	Q9HCM1
	O94903
	Q86SQ7
	P27448
	P08195
	P05413
	Q93009
	Q13232
	P63279
	P09543
	P42695
	P49913
	Q9UBQ0
	Q3ZCV2
	P43403
	P49675
	P16104
	P01116
	Q8NBJ7
	P35247
	Q8IV08
	Q8IXT5
	Q6PKX4
	Q9UBX0
	P61077
	Q96NI8
	O15083
	Q9NXN4
	P41247
	O95996
	P62280
	O75915
	P18615
	Q01538
	Q53HC0
	Q9NQ94
	Q9NRD8
	O60551
	A2A2Z9
	P29466
	P62847
	P29622
	B4DZS4
	P0CB38
	Q8IZL9
	O94913
	Q5T764
	A6QL64
	O75477
	Q8N0X4
	P05090
	Q86WR0
	Q06828
	Q9NUJ7
	P09093
	O43719
	Q96QE5
	Q96CP6
	Q13829
	O75764
	Q96LM6
	A0A075B6I9
	P12883
	Q5T013
	Q9BSJ2
	Q5H9L2
	Q96CN9
	P40818
	Q8IWL3
	Q9UBL3
	P01033
	Q969Q5
	P02746
	Q86TA1
	Q96AH0
	Q9NR30
	Q9BUQ8
	Q5T4T6
	O76024
	Q13438
	Q6P4E1
	Q9UKT9
	Q68G74
	Q9Y266
	P06312
	P12104
	P20719
	P20020
	P62753
	P0DSN7
	Q99592
	P04233
	Q9HB09
	Q9NVN3
	Q8NAP1
	P19237
	Q9NYV6
	Q9Y2X8

## Sheet: Venn U_MaGMoG HPpD1
Accession	Peptide count	Unique peptides	Confidence score	Anova (p)	q Value	Max fold change	Power	Highest mean condition	Lowest mean condition	Mass	Description
P68032	101	15	915.349	0.0030047	0.0291694	4.12913	0.915578	GC	MaG_MoG	42361.2	Actin_ alpha cardiac muscle 1 OS=Homo sapiens OX=9606 GN=ACTC1 PE=1 SV=1
P04259	54	1	487.51	0.0053455	0.0416006	14.564	0.870297	GC	MaG_MoG	60352.2	Keratin_ type II cytoskeletal 6B OS=Homo sapiens OX=9606 GN=KRT6B PE=1 SV=5
P17844	53	8	365.596	0.00468672	0.0382659	4.35412	0.881946	GC	MaG_MoG	69661.4	Probable ATP-dependent RNA helicase DDX5 OS=Homo sapiens OX=9606 GN=DDX5 PE=1 SV=1
P07339	49	18	396.435	0.000249408	0.00523351	5.22253	0.9924	GC	MaG_MoG	45065.5	Cathepsin D OS=Homo sapiens OX=9606 GN=CTSD PE=1 SV=1
Q16853	46	18	295.074	0.00156914	0.0183934	6.19134	0.950763	GC	MaG_MoG	85192.3	Membrane primary amine oxidase OS=Homo sapiens OX=9606 GN=AOC3 PE=1 SV=3
P48637	45	12	305.188	0.000582565	0.00894427	8.74387	0.980785	GC	MaG_MoG	52556	Glutathione synthetase OS=Homo sapiens OX=9606 GN=GSS PE=1 SV=1
P01011	41	16	346.207	3.48458e-05	0.00178981	6.67308	0.999456	GC	MaG_MoG	47822.1	Alpha-1-antichymotrypsin OS=Homo sapiens OX=9606 GN=SERPINA3 PE=1 SV=2
P49411	41	10	299.033	9.86989e-07	0.000185883	21.1704	0.999999	GC	MaG_MoG	49883.8	Elongation factor Tu_ mitochondrial OS=Homo sapiens OX=9606 GN=TUFM PE=1 SV=2
P04350	40	3	384.734	0.0491782	0.185733	2.15661	0.544508	GC	MaG_MoG	50042.1	Tubulin beta-4A chain OS=Homo sapiens OX=9606 GN=TUBB4A PE=1 SV=2
P63092	39	3	253.47	0.0315314	0.135994	4.57698	0.628185	GC	MaG_MoG	46120.9	Guanine nucleotide-binding protein G(s) subunit alpha isoforms short OS=Homo sapiens OX=9606 GN=GNAS PE=1 SV=1
P01834	37	6	198.749	0.00534424	0.0416006	5.42891	0.870318	GC	MaG_MoG	11936.1	Immunoglobulin kappa constant OS=Homo sapiens OX=9606 GN=IGKC PE=1 SV=2
O00410	34	7	181.842	0.00136573	0.0167747	12.1377	0.956464	GC	MaG_MoG	125113	Importin-5 OS=Homo sapiens OX=9606 GN=IPO5 PE=1 SV=4
P10253	32	4	188.019	0.000575673	0.00893411	9.70293	0.981018	GC	MaG_MoG	106179	Lysosomal alpha-glucosidase OS=Homo sapiens OX=9606 GN=GAA PE=1 SV=4
P43652	26	9	145.118	0.00613542	0.0459525	2.0044	0.857205	GC	MaG_MoG	71008.1	Afamin OS=Homo sapiens OX=9606 GN=AFM PE=1 SV=1
P80303	25	5	141.3	0.0212484	0.105938	4.32672	0.695663	GC	MaG_MoG	50336.9	Nucleobindin-2 OS=Homo sapiens OX=9606 GN=NUCB2 PE=1 SV=3
Q9NUJ1	24	8	144.013	0.00317909	0.030341	2.77308	0.911777	GC	MaG_MoG	34274.7	Palmitoyl-protein thioesterase ABHD10_ mitochondrial OS=Homo sapiens OX=9606 GN=ABHD10 PE=1 SV=1
Q02790	23	4	133.632	9.51436e-06	0.000745727	7246.59	0.999937	GC	MaG_MoG	52089.8	Peptidyl-prolyl cis-trans isomerase FKBP4 OS=Homo sapiens OX=9606 GN=FKBP4 PE=1 SV=3
P16278	22	5	132.863	0.00389736	0.0337731	2.75756	0.896944	GC	MaG_MoG	76531.2	Beta-galactosidase OS=Homo sapiens OX=9606 GN=GLB1 PE=1 SV=2
P36952	22	6	116.773	0.00255298	0.026226	5.57242	0.925844	GC	MaG_MoG	42556.6	Serpin B5 OS=Homo sapiens OX=9606 GN=SERPINB5 PE=1 SV=2
O95758	21	8	139.96	5.95874e-05	0.0023627	21.8002	0.9988	GC	MaG_MoG	59974.8	Polypyrimidine tract-binding protein 3 OS=Homo sapiens OX=9606 GN=PTBP3 PE=1 SV=2
P10721	21	3	117.166	0.00747631	0.0524083	37.6762	0.836798	GC	MaG_MoG	111233	Mast/stem cell growth factor receptor Kit OS=Homo sapiens OX=9606 GN=KIT PE=1 SV=1
P55145	21	7	183.992	0.0232067	0.112067	3.83745	0.681216	GC	MaG_MoG	21156.4	Mesencephalic astrocyte-derived neurotrophic factor OS=Homo sapiens OX=9606 GN=MANF PE=1 SV=3
Q92953	21	8	129.489	0.000742351	0.0106997	22.4807	0.975477	GC	MaG_MoG	103704	Potassium voltage-gated channel subfamily B member 2 OS=Homo sapiens OX=9606 GN=KCNB2 PE=2 SV=2
Q9UBQ7	21	6	138.438	0.0313025	0.13542	2.17391	0.629494	GC	MaG_MoG	36067.5	Glyoxylate reductase/hydroxypyruvate reductase OS=Homo sapiens OX=9606 GN=GRHPR PE=1 SV=1
O94788	20	5	152.696	2.23533e-05	0.00128874	250.479	0.999729	GC	MaG_MoG	57180.3	Retinal dehydrogenase 2 OS=Homo sapiens OX=9606 GN=ALDH1A2 PE=1 SV=3
O95865	18	3	154.288	0.0140454	0.0787568	7.43199	0.758335	GC	MaG_MoG	29929	N(G)_N(G)-dimethylarginine dimethylaminohydrolase 2 OS=Homo sapiens OX=9606 GN=DDAH2 PE=1 SV=1
P29508	18	7	148.028	0.000304381	0.00587843	11.7134	0.99045	GC	MaG_MoG	44621.7	Serpin B3 OS=Homo sapiens OX=9606 GN=SERPINB3 PE=1 SV=2
Q5T655	18	3	98.9882	7.91672e-05	0.00260055	30.1109	0.998217	GC	MaG_MoG	103589	Cilia- and flagella-associated protein 58 OS=Homo sapiens OX=9606 GN=CFAP58 PE=1 SV=1
Q6PJG2	18	3	105.816	0.00013625	0.00353124	113.644	0.996354	GC	MaG_MoG	115502	Mitotic deacetylase-associated SANT domain protein OS=Homo sapiens OX=9606 GN=MIDEAS PE=1 SV=2
O76013	17	5	115.598	0.011492	0.0706758	6.53367	0.785542	GC	MaG_MoG	53387.7	Keratin_ type I cuticular Ha6 OS=Homo sapiens OX=9606 GN=KRT36 PE=1 SV=1
P13073	16	5	112.594	7.87841e-05	0.00260055	85.1393	0.998229	GC	MaG_MoG	19633.8	Cytochrome c oxidase subunit 4 isoform 1_ mitochondrial OS=Homo sapiens OX=9606 GN=COX4I1 PE=1 SV=1
P61313	16	4	96.7303	1.15289e-05	0.000775453	37.551	0.999912	GC	MaG_MoG	24260.2	60S ribosomal protein L15 OS=Homo sapiens OX=9606 GN=RPL15 PE=1 SV=2
Q9Y3P9	16	3	92.6071	6.47901e-05	0.00240832	22.6744	0.998649	GC	MaG_MoG	122992	Rab GTPase-activating protein 1 OS=Homo sapiens OX=9606 GN=RABGAP1 PE=1 SV=3
P12004	15	4	93.4372	5.75733e-05	0.0023627	42.6289	0.998857	GC	MaG_MoG	29111	Proliferating cell nuclear antigen OS=Homo sapiens OX=9606 GN=PCNA PE=1 SV=1
P26373	15	5	94.7151	0.0111215	0.0695092	3.49735	0.789787	GC	MaG_MoG	24318.5	60S ribosomal protein L13 OS=Homo sapiens OX=9606 GN=RPL13 PE=1 SV=4
P13747	14	2	128.608	3.99845e-05	0.00194752	200.816	0.99933	GC	MaG_MoG	40285.7	HLA class I histocompatibility antigen_ alpha chain E OS=Homo sapiens OX=9606 GN=HLA-E PE=1 SV=4
Q05209	14	2	81.0742	0.00409317	0.0349342	5.63543	0.893107	GC	MaG_MoG	88961.9	Tyrosine-protein phosphatase non-receptor type 12 OS=Homo sapiens OX=9606 GN=PTPN12 PE=1 SV=3
Q8IYT3	14	1	73.0043	0.000559476	0.00891387	4.77111	0.981568	GC	MaG_MoG	82904.2	Coiled-coil domain-containing protein 170 OS=Homo sapiens OX=9606 GN=CCDC170 PE=1 SV=3
P52566	13	4	114.465	0.00503775	0.0399533	9.53955	0.87565	GC	MaG_MoG	23045.1	Rho GDP-dissociation inhibitor 2 OS=Homo sapiens OX=9606 GN=ARHGDIB PE=1 SV=3
Q14004	13	2	89.8236	0.0040116	0.0344461	Infinity	0.894695	GC	MaG_MoG	165665	Cyclin-dependent kinase 13 OS=Homo sapiens OX=9606 GN=CDK13 PE=1 SV=2
P15085	12	2	76.3185	0.0189348	0.097256	6.56221	0.713981	GC	MaG_MoG	47254.4	Carboxypeptidase A1 OS=Homo sapiens OX=9606 GN=CPA1 PE=1 SV=2
O75347	11	1	66.9767	0.00806661	0.0557168	44.5708	0.82843	GC	MaG_MoG	12911.9	Tubulin-specific chaperone A OS=Homo sapiens OX=9606 GN=TBCA PE=1 SV=3
P04181	11	2	63.0365	0.000118952	0.00328136	12.3014	0.996936	GC	MaG_MoG	48877.1	Ornithine aminotransferase_ mitochondrial OS=Homo sapiens OX=9606 GN=OAT PE=1 SV=1
P22061	11	4	103.342	0.00732522	0.0521253	8.06727	0.838997	GC	MaG_MoG	24807.5	Protein-L-isoaspartate(D-aspartate) O-methyltransferase OS=Homo sapiens OX=9606 GN=PCMT1 PE=1 SV=4
P27482	11	2	76.9549	0.00228248	0.0241498	21.3576	0.932312	GC	MaG_MoG	16947.8	Calmodulin-like protein 3 OS=Homo sapiens OX=9606 GN=CALML3 PE=1 SV=2
A1L0T0	10	3	54.4822	0.00961706	0.0625542	2.70247	0.807937	GC	MaG_MoG	68495.1	2-hydroxyacyl-CoA lyase 2 OS=Homo sapiens OX=9606 GN=ILVBL PE=1 SV=2
O14773	10	4	78.4584	0.000880215	0.0120709	36.889	0.971049	GC	MaG_MoG	61761.2	Tripeptidyl-peptidase 1 OS=Homo sapiens OX=9606 GN=TPP1 PE=1 SV=2
P07996	10	4	44.5066	7.16904e-05	0.00247412	6.037	0.998444	GC	MaG_MoG	133375	Thrombospondin-1 OS=Homo sapiens OX=9606 GN=THBS1 PE=1 SV=2
Q7Z3Y9	10	2	70.8962	0.00028912	0.00579327	39.9294	0.990991	GC	MaG_MoG	52652.1	Keratin_ type I cytoskeletal 26 OS=Homo sapiens OX=9606 GN=KRT26 PE=1 SV=2
Q9BVC6	10	2	68.0184	0.000332885	0.0060671	48.1244	0.989441	GC	MaG_MoG	26210	Transmembrane protein 109 OS=Homo sapiens OX=9606 GN=TMEM109 PE=1 SV=1
P13928	9	3	63.159	0.00307513	0.0296492	29.2179	0.914033	GC	MaG_MoG	37109.2	Annexin A8 OS=Homo sapiens OX=9606 GN=ANXA8 PE=1 SV=3
P53778	9	3	47.8438	0.0171197	0.0902296	3.3406	0.729453	GC	MaG_MoG	42111.4	Mitogen-activated protein kinase 12 OS=Homo sapiens OX=9606 GN=MAPK12 PE=1 SV=3
Q9NPJ3	9	3	52.4555	6.93071e-10	9.78963e-07	9188.71	1	GC	MaG_MoG	15074.6	Acyl-coenzyme A thioesterase 13 OS=Homo sapiens OX=9606 GN=ACOT13 PE=1 SV=1
Q9ULU8	9	1	55.124	0.0406164	0.162523	2.61611	0.581395	GC	MaG_MoG	153870	Calcium-dependent secretion activator 1 OS=Homo sapiens OX=9606 GN=CADPS PE=1 SV=3
O14492	8	2	39.5287	0.000230351	0.00507513	65.3751	0.993074	GC	MaG_MoG	68422.2	SH2B adapter protein 2 OS=Homo sapiens OX=9606 GN=SH2B2 PE=1 SV=2
O75330	8	2	37.3277	2.01146e-07	8.1177e-05	148.067	1	GC	MaG_MoG	84499.7	Hyaluronan mediated motility receptor OS=Homo sapiens OX=9606 GN=HMMR PE=1 SV=2
P02765	8	6	71.1641	0.00271937	0.0276339	5.2377	0.921988	GC	MaG_MoG	40139.2	Alpha-2-HS-glycoprotein OS=Homo sapiens OX=9606 GN=AHSG PE=1 SV=2
P0DME0	8	1	58.0738	0.028988	0.128512	9.38943	0.643151	GC	MaG_MoG	34882.4	Protein SETSIP OS=Homo sapiens OX=9606 GN=SETSIP PE=1 SV=1
Q13637	8	3	42.7581	0.0385783	0.156586	5.93507	0.591108	GC	MaG_MoG	25225.4	Ras-related protein Rab-32 OS=Homo sapiens OX=9606 GN=RAB32 PE=1 SV=3
Q15643	8	2	48.7858	0.00373439	0.033071	13.7097	0.900202	GC	MaG_MoG	228271	Thyroid receptor-interacting protein 11 OS=Homo sapiens OX=9606 GN=TRIP11 PE=1 SV=3
Q9NPF8	8	2	47.5221	0.0144854	0.0805538	5.48519	0.753966	GC	MaG_MoG	44805.1	Arf-GAP with dual PH domain-containing protein 2 OS=Homo sapiens OX=9606 GN=ADAP2 PE=1 SV=1
Q9P219	8	2	43.8319	0.0132251	0.0762344	2.31164	0.766716	GC	MaG_MoG	229371	Protein Daple OS=Homo sapiens OX=9606 GN=CCDC88C PE=1 SV=3
Q9UBI6	8	1	49.3027	0.0211465	0.105938	2.306	0.69644	GC	MaG_MoG	8120.29	Guanine nucleotide-binding protein G(I)/G(S)/G(O) subunit gamma-12 OS=Homo sapiens OX=9606 GN=GNG12 PE=1 SV=3
P12110	7	1	29.0744	0.0115333	0.0706758	Infinity	0.785075	GC	MaG_MoG	109777	Collagen alpha-2(VI) chain OS=Homo sapiens OX=9606 GN=COL6A2 PE=1 SV=4
Q16629	7	1	37.7349	8.80036e-05	0.00270229	15.1232	0.997941	GC	MaG_MoG	27594.7	Serine/arginine-rich splicing factor 7 OS=Homo sapiens OX=9606 GN=SRSF7 PE=1 SV=1
P43155	6	2	31.9001	0.00741544	0.0522986	17.0116	0.837681	GC	MaG_MoG	71314	Carnitine O-acetyltransferase OS=Homo sapiens OX=9606 GN=CRAT PE=1 SV=5
Q13393	6	2	31.1442	0.000169502	0.00412797	11.9561	0.995211	GC	MaG_MoG	124869	Phospholipase D1 OS=Homo sapiens OX=9606 GN=PLD1 PE=1 SV=1
Q5T440	6	4	37.4722	0.0191649	0.0980812	4.94447	0.712093	GC	MaG_MoG	38497.2	Putative transferase CAF17_ mitochondrial OS=Homo sapiens OX=9606 GN=IBA57 PE=1 SV=1
Q92817	6	1	26.9753	6.13794e-05	0.0023627	40.5962	0.998748	GC	MaG_MoG	232916	Envoplakin OS=Homo sapiens OX=9606 GN=EVPL PE=1 SV=3
Q9NWF9	6	1	32.6316	0.00619985	0.046091	6.90132	0.856175	GC	MaG_MoG	101231	E3 ubiquitin-protein ligase RNF216 OS=Homo sapiens OX=9606 GN=RNF216 PE=1 SV=3
Q9P0W8	6	3	31.6793	0.00439927	0.036339	11.2764	0.887267	GC	MaG_MoG	68232.4	Spermatogenesis-associated protein 7 OS=Homo sapiens OX=9606 GN=SPATA7 PE=1 SV=3
A0A0A0MRZ8	5	1	15.4782	0.00023982	0.00511316	Infinity	0.992739	GC	MaG_MoG	12739.3	Immunoglobulin kappa variable 3D-11 OS=Homo sapiens OX=9606 GN=IGKV3D-11 PE=3 SV=6
P23025	5	1	31.9048	0.0010102	0.0133982	97.9268	0.966996	GC	MaG_MoG	31767.2	DNA repair protein complementing XP-A cells OS=Homo sapiens OX=9606 GN=XPA PE=1 SV=1
Q5SSJ5	5	3	29.1779	0.000410314	0.00702507	Infinity	0.986715	GC	MaG_MoG	61492.2	Heterochromatin protein 1-binding protein 3 OS=Homo sapiens OX=9606 GN=HP1BP3 PE=1 SV=1
Q92738	5	2	27.5833	0.000115053	0.00325025	6.68973	0.997065	GC	MaG_MoG	94275.3	USP6 N-terminal-like protein OS=Homo sapiens OX=9606 GN=USP6NL PE=1 SV=3
Q9H0D2	5	1	29.5907	0.000293518	0.00583934	12.7398	0.990835	GC	MaG_MoG	147869	Zinc finger protein 541 OS=Homo sapiens OX=9606 GN=ZNF541 PE=1 SV=3
A0A0C4DH43	4	1	20.1069	0.000297927	0.00584474	5.69764	0.990679	GC	MaG_MoG	13483.6	Immunoglobulin heavy variable 2-70D OS=Homo sapiens OX=9606 GN=IGHV2-70D PE=3 SV=1
O75477	4	1	20.9835	0.000999747	0.0133221	978.856	0.967318	GC	MaG_MoG	39342.3	Erlin-1 OS=Homo sapiens OX=9606 GN=ERLIN1 PE=1 SV=2
Q08722	4	2	37.7181	0.00676877	0.0491563	7.77409	0.847306	GC	MaG_MoG	35612.9	Leukocyte surface antigen CD47 OS=Homo sapiens OX=9606 GN=CD47 PE=1 SV=1
Q6ZSC3	4	1	21.6335	0.000255009	0.00525841	12.7619	0.992201	GC	MaG_MoG	40894.4	RNA-binding protein 43 OS=Homo sapiens OX=9606 GN=RBM43 PE=1 SV=1
Q8WXW3	4	1	26.1744	0.00348527	0.0321761	45.5035	0.9053	GC	MaG_MoG	90089.9	Progesterone-induced-blocking factor 1 OS=Homo sapiens OX=9606 GN=PIBF1 PE=1 SV=2
Q92520	4	2	25.98	0.00262811	0.0269	19.5321	0.924092	GC	MaG_MoG	24965.7	Protein FAM3C OS=Homo sapiens OX=9606 GN=FAM3C PE=1 SV=1
Q99757	4	1	24.1204	8.62548e-05	0.00270229	18.0122	0.997996	GC	MaG_MoG	18554.4	Thioredoxin_ mitochondrial OS=Homo sapiens OX=9606 GN=TXN2 PE=1 SV=2
Q9NQ94	4	2	19.2228	0.00354014	0.0322798	5.84304	0.904164	GC	MaG_MoG	65487.7	APOBEC1 complementation factor OS=Homo sapiens OX=9606 GN=A1CF PE=1 SV=1
P17213	3	1	10.3689	0.00691813	0.0497767	Infinity	0.845042	GC	MaG_MoG	54127.9	Bactericidal permeability-increasing protein OS=Homo sapiens OX=9606 GN=BPI PE=1 SV=4
P32322	3	2	18.4998	8.21734e-05	0.00260831	34.9141	0.998124	GC	MaG_MoG	33588.8	Pyrroline-5-carboxylate reductase 1_ mitochondrial OS=Homo sapiens OX=9606 GN=PYCR1 PE=1 SV=2
P42696	3	1	11.2668	0.00478953	0.0387691	72.6056	0.88008	GC	MaG_MoG	48678.9	RNA-binding protein 34 OS=Homo sapiens OX=9606 GN=RBM34 PE=1 SV=2
P57078	3	1	17.6945	0.0154411	0.0838609	2.60399	0.744762	GC	MaG_MoG	92352.3	Receptor-interacting serine/threonine-protein kinase 4 OS=Homo sapiens OX=9606 GN=RIPK4 PE=1 SV=1
Q13867	3	1	15.9953	8.68689e-06	0.000743651	59.0363	0.999947	GC	MaG_MoG	53189.7	Bleomycin hydrolase OS=Homo sapiens OX=9606 GN=BLMH PE=1 SV=1
Q15120	3	1	16.8445	0.000178255	0.00426755	17.0835	0.994907	GC	MaG_MoG	47110.1	[Pyruvate dehydrogenase (acetyl-transferring)] kinase isozyme 3_ mitochondrial OS=Homo sapiens OX=9606 GN=PDK3 PE=1 SV=1
Q643R3	3	1	17.0611	0.0217811	0.106456	2.04775	0.691643	GC	MaG_MoG	57675.4	Lysophospholipid acyltransferase LPCAT4 OS=Homo sapiens OX=9606 GN=LPCAT4 PE=1 SV=1
Q6IQ49	3	2	14.2834	3.64688e-05	0.00183972	Infinity	0.999417	GC	MaG_MoG	50483.4	Replication stress response regulator SDE2 OS=Homo sapiens OX=9606 GN=SDE2 PE=1 SV=1
Q9BSL1	3	2	17.3131	0.00504897	0.0399533	13.5755	0.875452	GC	MaG_MoG	45566.6	Ubiquitin-associated domain-containing protein 1 OS=Homo sapiens OX=9606 GN=UBAC1 PE=1 SV=1
Q9NR20	3	1	18.1351	0.00439317	0.036339	31.8014	0.887381	GC	MaG_MoG	60178.9	Dual specificity tyrosine-phosphorylation-regulated kinase 4 OS=Homo sapiens OX=9606 GN=DYRK4 PE=1 SV=2
Q9NX63	3	1	15.5214	0.0321456	0.137802	2.66176	0.62471	GC	MaG_MoG	26437.5	MICOS complex subunit MIC19 OS=Homo sapiens OX=9606 GN=CHCHD3 PE=1 SV=1
Q9Y6X8	3	1	16.8992	0.0168627	0.0892083	4.9155	0.73173	GC	MaG_MoG	92991.5	Zinc fingers and homeoboxes protein 2 OS=Homo sapiens OX=9606 GN=ZHX2 PE=1 SV=1
O75311	2	2	9.3666	0.0049871	0.0396861	18.0971	0.876545	GC	MaG_MoG	54256.7	Glycine receptor subunit alpha-3 OS=Homo sapiens OX=9606 GN=GLRA3 PE=1 SV=2
O94782	2	1	12.4545	0.00586948	0.0444538	31.454	0.861514	GC	MaG_MoG	89233.8	Ubiquitin carboxyl-terminal hydrolase 1 OS=Homo sapiens OX=9606 GN=USP1 PE=1 SV=1
O95628	2	2	11.5062	0.00180884	0.020857	11.1126	0.944314	GC	MaG_MoG	64194.4	CCR4-NOT transcription complex subunit 4 OS=Homo sapiens OX=9606 GN=CNOT4 PE=1 SV=3
P01602	2	1	16.3598	4.52495e-05	0.00216661	308.349	0.999194	GC	MaG_MoG	12952.7	Immunoglobulin kappa variable 1-5 OS=Homo sapiens OX=9606 GN=IGKV1-5 PE=1 SV=2
P18077	2	1	12.8994	6.70632e-08	6.31512e-05	4.28225	1	GC	MaG_MoG	12594.7	60S ribosomal protein L35a OS=Homo sapiens OX=9606 GN=RPL35A PE=1 SV=2
Q13416	2	1	11.0706	0.0348053	0.14559	2.48756	0.610229	GC	MaG_MoG	66028.7	Origin recognition complex subunit 2 OS=Homo sapiens OX=9606 GN=ORC2 PE=1 SV=2
Q52M93	2	1	10.1548	3.43712e-07	0.000101172	Infinity	1	GC	MaG_MoG	90632.5	Zinc finger protein 585B OS=Homo sapiens OX=9606 GN=ZNF585B PE=2 SV=1
Q5SWW7	2	1	10.3434	0.00235848	0.0245856	2.90315	0.930469	GC	MaG_MoG	16284.7	Uncharacterized protein C10orf55 OS=Homo sapiens OX=9606 GN=C10orf55 PE=1 SV=1
Q68G74	2	1	16.5936	0.0117254	0.0713294	4.55575	0.78291	GC	MaG_MoG	40498.4	LIM/homeobox protein Lhx8 OS=Homo sapiens OX=9606 GN=LHX8 PE=1 SV=2
Q7L1T6	2	1	11.3418	0.0429269	0.170321	4.13117	0.570851	GC	MaG_MoG	59930	Cytochrome b5 reductase 4 OS=Homo sapiens OX=9606 GN=CYB5R4 PE=1 SV=1
Q8N5J4	2	1	9.1707	0.0182334	0.0943393	Infinity	0.719837	GC	MaG_MoG	29465.1	Transcription factor Spi-C OS=Homo sapiens OX=9606 GN=SPIC PE=1 SV=1
Q96PV0	2	1	11.592	0.0164978	0.0874416	Infinity	0.735004	GC	MaG_MoG	149254	Ras/Rap GTPase-activating protein SynGAP OS=Homo sapiens OX=9606 GN=SYNGAP1 PE=1 SV=4
Q99569	2	1	17.1521	0.043959	0.171826	5.30843	0.56629	GC	MaG_MoG	132667	Plakophilin-4 OS=Homo sapiens OX=9606 GN=PKP4 PE=1 SV=2
Q9H1M3	2	2	9.2998	0.000171942	0.00415159	551.568	0.995127	GC	MaG_MoG	20640.9	Beta-defensin 129 OS=Homo sapiens OX=9606 GN=DEFB129 PE=1 SV=1
Q9NRM6	2	1	9.9362	0.000655851	0.0099079	172.938	0.978327	GC	MaG_MoG	57139.2	Interleukin-17 receptor B OS=Homo sapiens OX=9606 GN=IL17RB PE=1 SV=2

[truncated: 20 more sheets: GC max HPpD, Venn U_MagMoG, Venn U_MaGMoG1, Venn joint75, GC max joint, Venn antrum GC NGM, Venn antrum GC NGM1, Venn antrum GC NGM HPpD, Venn antrum GC NGM HPpD1, Venn antrum, Venn antrum1, Venn antrum all disease, GC up98, Venn antrum all dis HPpD, GC up92, Comp92_98, column A, column B, column C, Lit_GC]
